# Supplementary material for: Identifications of novel host cell factors that interact with the receptor-binding domain of the SARS-CoV-2 spike protein
Source: J Biol Chem. 2024 May 21;300(6):107390. doi: 10.1016/j.jbc.2024.107390 (PMC11237930; doi:10.1016/j.jbc.2024.107390)
Supplement: Table S1 [file mmc2.xlsx]

## Sheet: Index
		Sheet number	The information of the proteins shown in the sheet
		Sheet 1	The list of proteins successfully identified in all three biological repeats of CoV2 or CoV
		Sheet 2	The list of identified proteins that showed more than 1.75-fold enrichment in the CoV2 group over the CoV group (Fold change>1.75, P < 0.05)
		Sheet 3	The list of cell surface-located proteins identified to interact preferentially with CoV2-RBD rather than CoV-RBD
		Sheet 4	The list of clathrin-coated pit-located proteins identified to interact preferentially with CoV2-RBD rather than CoV-RBD

## Sheet: Sheet1
			Accession	Unique peptide CoV2 repeat 1	Unique peptide CoV2 repeat 2	Unique peptide CoV2 repeat 3	Unique peptide CoV repeat 1	Unique peptide CoV repeat 2	Unique peptide CoV repeat 3	Abundance Ratio: CoV2/CoV	p value	log2 fold change	minus log10 p value
			Q9H2K8|TAOK3_HUMAN	2	2	1	#N/A	#N/A	2	2030.41	0.0465824	10.9876	1.33178
			O43683|BUB1_HUMAN	2	3	4	#N/A	#N/A	2	1373.56	0.00761265	10.4237	2.11846
			P68032|ACTC_HUMAN	2	3	1	3	2	#N/A	820.847	0.0536576	9.68097	1.27037
			O15014|ZN609_HUMAN	10	7	10	#N/A	4	#N/A	451.663	0.00157414	8.8191	2.80296
			Q92481|AP2B_HUMAN	1	1	1	1	#N/A	#N/A	284.294	0.116161	8.15124	0.934938
			P12268|IMDH2_HUMAN	11	7	4	#N/A	4	2	161.859	0.00122055	7.33859	2.91344
			Q7Z333|SETX_HUMAN	16	3	1	8	#N/A	3	152.836	0.0431558	7.25584	1.36496
			Q5T481|RBM20_HUMAN	1	1	1	#N/A	#N/A	#N/A	148.291	1.9923e-10	7.21229	9.70065
			Q6VUC0|AP2E_HUMAN	1	1	1	1	#N/A	1	140.394	0.447461	7.13334	0.349245
			Q9NVN8|GNL3L_HUMAN	2	5	6	1	1	5	133.773	0.000244968	7.06365	3.61089
			Q9H9P8|L2HDH_HUMAN	8	8	7	#N/A	9	1	107.495	0.0229538	6.74812	1.63915
			Q2VPB7|AP5B1_HUMAN	6	4	5	2	#N/A	4	94.9175	0.0011827	6.5686	2.92712
			Q9BUM1|G6PC3_HUMAN	2	1	1	#N/A	1	1	84.3562	0.3882	6.39842	0.410944
			Q9UM00|TMCO1_HUMAN	1	1	1	#N/A	#N/A	1	82.1174	7.73191e-05	6.35962	4.11171
			Q9NQA3|WASH6_HUMAN	1	2	3	#N/A	2	#N/A	81.4274	0.0139449	6.34744	1.85558
			Q8NEW0|ZNT7_HUMAN	2	2	2	#N/A	1	2	78.4813	0.377891	6.29428	0.422633
			Q9P2D3|HTR5B_HUMAN	9	3	5	5	#N/A	5	73.1025	0.94836	6.19185	0.0230267
			P51571|SSRD_HUMAN	3	5	4	#N/A	3	3	71.5914	0.0036796	6.16172	2.4342
			Q15286|RAB35_HUMAN	2	3	2	1	2	#N/A	70.4176	0.00413455	6.13786	2.38357
			P62820|RAB1A_HUMAN	1	2	1	1	#N/A	1	69.3598	0.00765868	6.11603	2.11585
			O60645|EXOC3_HUMAN	10	4	6	5	#N/A	7	66.8574	0.120254	6.06301	0.919899
			P05198|IF2A_HUMAN	6	1	4	#N/A	2	4	65.7182	0.105995	6.03822	0.974716
			Q9Y305|ACOT9_HUMAN	3	8	3	#N/A	6	#N/A	65.3653	0.00931698	6.03045	2.03072
			Q96LW4|PRIPO_HUMAN	2	3	4	#N/A	3	3	64.3714	0.619914	6.00835	0.207668
			Q96ST3|SIN3A_HUMAN	12	#N/A	7	1	1	11	63.7537	0.991193	5.99444	0.00384195
			Q9NRG9|AAAS_HUMAN	5	9	7	#N/A	9	4	63.387	0.170541	5.98612	0.768172
			Q9Y6B7|AP4B1_HUMAN	1	1	3	1	#N/A	#N/A	59.9134	0.0291684	5.90481	1.53509
			Q8NI35|INADL_HUMAN	17	5	24	6	#N/A	4	59.5809	3.80859e-05	5.89678	4.41924
			O75427|LRCH4_HUMAN	2	1	2	#N/A	#N/A	#N/A	58.8226	1.74599e-08	5.8783	7.75796
			P04004|VTNC_HUMAN	1	1	1	1	#N/A	1	58.7673	0.00712751	5.87694	2.14706
			Q15637|SF01_HUMAN	4	4	5	4	4	#N/A	56.858	0.415037	5.82929	0.381913
			Q9H329|E41LB_HUMAN	4	1	1	#N/A	#N/A	#N/A	56.5848	2.2163e-05	5.82234	4.65437
			Q9Y6D5|BIG2_HUMAN	15	12	17	14	7	19	53.2403	0.229413	5.73445	0.639382
			Q12967|GNDS_HUMAN	2	3	1	#N/A	#N/A	#N/A	52.6969	2.63055e-08	5.71965	7.57995
			O43897|TLL1_HUMAN	4	2	1	1	#N/A	#N/A	51.5577	0.000224546	5.68812	3.6487
			Q9Y2T2|AP3M1_HUMAN	4	2	4	#N/A	3	8	49.9854	0.703969	5.64344	0.152447
			Q6NUT3|MFS12_HUMAN	1	2	2	2	1	#N/A	49.8066	0.00396715	5.63827	2.40152
			Q92604|LGAT1_HUMAN	3	5	5	#N/A	2	2	48.6833	0.001021	5.60536	2.99097
			Q9P2G1|AKIB1_HUMAN	4	8	7	2	4	#N/A	48.6182	0.00843239	5.60342	2.07405
			Q9Y2S7|PDIP2_HUMAN	1	11	5	#N/A	9	#N/A	48.4421	0.00236161	5.59819	2.62679
			Q96SZ6|CK5P1_HUMAN	2	5	4	#N/A	5	#N/A	45.2473	0.0141291	5.49976	1.84989
			Q86WA8|LONP2_HUMAN	14	3	3	6	#N/A	3	44.8352	0.0103915	5.48656	1.98332
			P42695|CNDD3_HUMAN	3	1	1	2	#N/A	#N/A	42.9911	1.26187e-11	5.42596	10.899
			Q9BUF5|TBB6_HUMAN	4	5	3	2	5	#N/A	42.8192	0.0333964	5.42019	1.4763
			O94915|FRYL_HUMAN	3	2	3	1	#N/A	3	42.3763	0.128214	5.40519	0.892064
			P11310|ACADM_HUMAN	2	3	3	#N/A	5	#N/A	42.364	0.0489383	5.40477	1.31035
			P55196|AFAD_HUMAN	10	2	5	3	#N/A	5	42.342	0.0397383	5.40402	1.40079
			Q12849|GRSF1_HUMAN	10	4	11	8	#N/A	9	41.9792	0.0788607	5.3916	1.10314
			Q0P6H9|TMM62_HUMAN	4	1	1	#N/A	#N/A	1	40.7923	0.00769821	5.35023	2.11361
			Q10471|GALT2_HUMAN	5	11	8	#N/A	8	2	39.8322	0.0024544	5.31586	2.61006
			Q9BSF4|TIM29_HUMAN	2	4	3	#N/A	3	#N/A	38.9447	0.00327417	5.28335	2.4849
			Q9H6R7|WDCP_HUMAN	6	4	4	4	3	#N/A	37.3121	0.0353112	5.22157	1.45209
			Q14849|STAR3_HUMAN	4	5	4	#N/A	4	1	37.2113	0.0187069	5.21767	1.728
			O00566|MPP10_HUMAN	5	1	4	#N/A	#N/A	4	35.8089	0.0607582	5.16225	1.2164
			Q8NBQ5|DHB11_HUMAN	4	6	5	#N/A	5	3	35.5268	0.0177521	5.15084	1.75075
			Q96SI9|STRBP_HUMAN	1	1	2	3	#N/A	#N/A	34.7553	0.01667	5.11916	1.77806
			Q9BW60|ELOV1_HUMAN	2	1	1	#N/A	1	3	33.9648	0.0471888	5.08597	1.32616
			Q9Y3F4|STRAP_HUMAN	5	4	7	#N/A	2	4	33.6453	0.144096	5.07233	0.841347
			Q7Z460|CLAP1_HUMAN	21	8	5	11	#N/A	19	33.106	0.733515	5.04902	0.134591
			Q96BW9|TAM41_HUMAN	4	3	2	1	3	#N/A	32.7629	0.760976	5.03399	0.118629
			Q9Y6M0|TEST_HUMAN	2	4	3	#N/A	4	2	31.8358	0.0102166	4.99258	1.99069
			Q9HAW4|CLSPN_HUMAN	5	4	5	#N/A	3	3	31.428	1.36152e-08	4.97398	7.86598
			Q8WVX9|FACR1_HUMAN	2	3	4	#N/A	4	#N/A	31.181	0.0997777	4.9626	1.00097
			Q9Y5V3|MAGD1_HUMAN	3	4	3	1	1	#N/A	30.5141	0.0575716	4.93141	1.23979
			Q8TEY7|UBP33_HUMAN	2	2	2	1	2	1	30.3121	2.42357e-06	4.92182	5.61554
			Q9NX61|T161A_HUMAN	3	2	3	#N/A	2	3	29.2315	0.254743	4.86945	0.593898
			Q9H869|YYAP1_HUMAN	6	2	2	1	#N/A	2	29.1985	0.00428247	4.86782	2.36831
			Q99536|VAT1_HUMAN	1	3	2	2	3	#N/A	28.9439	0.291676	4.85519	0.535099
			P23743|DGKA_HUMAN	8	2	5	7	#N/A	5	28.1956	0.0931834	4.8174	1.03066
			Q9Y575|ASB3_HUMAN	1	2	3	#N/A	1	#N/A	28.1865	0.00173909	4.81693	2.75968
			Q8TAD4|ZNT5_HUMAN	1	1	1	1	#N/A	1	27.8619	0.00126665	4.80022	2.89734
			Q9Y3E0|GOT1B_HUMAN	2	2	2	2	#N/A	3	27.4975	0.00590999	4.78123	2.22841
			Q68CZ6|HAUS3_HUMAN	4	3	3	2	#N/A	6	27.1401	0.18739	4.76236	0.727254
			Q7Z401|MYCPP_HUMAN	21	2	6	13	#N/A	7	25.9865	0.0289277	4.69969	1.53869
			A0PJW6|TM223_HUMAN	2	3	3	1	3	#N/A	25.821	0.00171565	4.69047	2.76557
			P41214|EIF2D_HUMAN	7	3	6	2	#N/A	6	25.748	0.0396394	4.68639	1.40187
			O95602|RPA1_HUMAN	3	2	6	#N/A	#N/A	8	25.1157	0.0673078	4.65052	1.17193
			P62826|RAN_HUMAN	1	1	2	#N/A	3	#N/A	24.8176	0.0773482	4.63329	1.11155
			Q9NQC3|RTN4_HUMAN	1	1	1	#N/A	1	#N/A	23.8549	0.0011746	4.57622	2.93011
			O00754|MA2B1_HUMAN	5	2	3	3	2	3	23.6511	0.0146678	4.56384	1.83363
			Q8NI60|COQ8A_HUMAN	1	4	2	#N/A	1	#N/A	23.2959	0.000977018	4.542	3.0101
			O95391|SLU7_HUMAN	1	1	2	2	#N/A	2	23.2587	0.267682	4.5397	0.57238
			Q9BQQ3|GORS1_HUMAN	3	2	2	2	#N/A	2	23.2221	0.00614297	4.53743	2.21162
			Q08499|PDE4D_HUMAN	1	2	2	#N/A	2	1	23.0069	0.102535	4.52399	0.989128
			Q9BW71|HIRP3_HUMAN	7	3	6	3	#N/A	9	22.9991	0.302078	4.52351	0.51988
			Q9P0V3|SH3B4_HUMAN	23	15	22	9	4	4	22.5396	0.000367849	4.49439	3.43433
			Q92979|NEP1_HUMAN	7	1	4	1	#N/A	4	22.42	0.0383406	4.48672	1.41634
			P23368|MAOM_HUMAN	3	4	13	#N/A	5	8	22.1773	0.058777	4.47101	1.23079
			Q96C12|ARMC5_HUMAN	2	3	4	1	3	2	21.8413	0.000543501	4.44898	3.2648
			O75970|MPDZ_HUMAN	21	5	15	8	#N/A	6	21.7547	1.40376e-05	4.44326	4.85271
			Q8NEL9|DDHD1_HUMAN	4	1	1	#N/A	1	#N/A	21.432	0.000157798	4.42169	3.8019
			Q9HCU5|PREB_HUMAN	4	6	5	#N/A	4	1	21.178	0.0308424	4.40449	1.51085
			O95340|PAPS2_HUMAN	3	2	4	1	#N/A	#N/A	20.8319	6.76189e-05	4.38072	4.16993
			Q5VWQ8|DAB2P_HUMAN	8	2	3	2	1	2	19.8583	0.13672	4.31167	0.864168
			P52747|ZN143_HUMAN	7	2	4	4	#N/A	4	19.489	0.0387493	4.28459	1.41174
			Q9UNK9|ANGE1_HUMAN	6	2	5	5	#N/A	2	19.4387	0.0150175	4.28086	1.8234
			O75170|PP6R2_HUMAN	1	1	1	#N/A	#N/A	#N/A	19.39	7.78211e-05	4.27724	4.1089
			Q6P4Q7|CNNM4_HUMAN	4	3	2	3	#N/A	2	19.1091	0.415522	4.25619	0.381406
			O60701|UGDH_HUMAN	5	7	2	#N/A	7	#N/A	18.9959	0.015939	4.24762	1.79754
			Q93034|CUL5_HUMAN	4	1	3	2	#N/A	1	18.5264	0.00576995	4.21151	2.23883
			O15121|DEGS1_HUMAN	2	2	2	#N/A	1	2	18.1869	0.0815839	4.18482	1.0884
			P61221|ABCE1_HUMAN	2	8	8	#N/A	7	5	17.7765	0.00593789	4.1519	2.22637
			Q8IY37|DHX37_HUMAN	6	1	3	3	#N/A	5	17.7115	0.10226	4.14661	0.990296
			Q5BKZ1|ZN326_HUMAN	3	1	4	2	2	5	17.2693	0.313085	4.11014	0.504338
			O14773|TPP1_HUMAN	4	3	3	#N/A	2	#N/A	17.1809	0.00558664	4.10274	2.25285
			Q3KR37|ASTRB_HUMAN	9	3	5	8	#N/A	4	17.1385	0.285068	4.09917	0.545052
			Q86YQ8|CPNE8_HUMAN	2	2	3	#N/A	1	3	16.9087	0.0541627	4.07969	1.2663
			Q03468|ERCC6_HUMAN	20	1	9	9	#N/A	12	16.8089	0.116533	4.07115	0.933552
			P51116|FXR2_HUMAN	7	3	3	4	1	7	16.7412	0.460021	4.06533	0.337223
			Q9NRU3|CNNM1_HUMAN	1	2	2	2	#N/A	1	16.695	0.105416	4.06134	0.977095
			Q9NVR0|KLH11_HUMAN	4	2	2	2	#N/A	#N/A	16.6661	0.0127042	4.05885	1.89605
			Q6DD88|ATLA3_HUMAN	4	7	2	1	5	#N/A	16.604	0.0071951	4.05346	2.14296
			P78362|SRPK2_HUMAN	6	2	2	2	1	1	16.4688	0.00349958	4.04166	2.45598
			Q14693|LPIN1_HUMAN	3	1	3	#N/A	#N/A	2	16.3316	0.00137424	4.0296	2.86194
			P45880|VDAC2_HUMAN	3	8	5	#N/A	7	4	16.255	0.0554066	4.02281	1.25644
			Q6P4A7|SFXN4_HUMAN	2	5	4	1	5	2	15.9903	0.00331718	3.99913	2.47923
			Q14155|ARHG7_HUMAN	4	1	3	1	#N/A	2	15.7563	0.0111241	3.97785	1.95374
			Q9H2D1|MFTC_HUMAN	1	5	2	#N/A	4	#N/A	15.6437	0.00423286	3.96751	2.37337
			Q6NUQ1|RINT1_HUMAN	2	2	1	2	#N/A	#N/A	15.6123	0.00790823	3.96462	2.10192
			P56937|DHB7_HUMAN	3	5	5	#N/A	5	2	15.2904	0.162194	3.93456	0.789966
			O95382|M3K6_HUMAN	4	1	3	1	#N/A	2	15.2299	0.00932996	3.92883	2.03012
			Q9BQK8|LPIN3_HUMAN	3	1	2	1	1	1	15.0957	0.00158347	3.91606	2.80039
			Q68DH5|LMBD2_HUMAN	8	2	5	7	#N/A	5	14.9693	0.0413141	3.90394	1.3839
			O15033|AREL1_HUMAN	9	1	3	6	1	3	14.7297	0.139162	3.88066	0.856481
			O15119|TBX3_HUMAN	2	4	3	1	1	4	14.6337	0.0408212	3.87122	1.38911
			Q14147|DHX34_HUMAN	15	4	8	8	1	13	14.537	0.0455042	3.86166	1.34195
			P23219|PGH1_HUMAN	2	2	1	3	3	#N/A	14.3246	0.36018	3.84043	0.443481
			O95628|CNOT4_HUMAN	2	3	3	2	#N/A	1	14.3219	0.00151529	3.84015	2.8195
			Q92611|EDEM1_HUMAN	3	1	2	3	#N/A	#N/A	14.2137	0.000797489	3.82921	3.09828
			Q96EP0|RNF31_HUMAN	2	1	3	#N/A	#N/A	#N/A	14.0112	0.00125143	3.8085	2.90259
			Q92889|XPF_HUMAN	19	1	12	10	#N/A	10	13.908	0.0175677	3.79784	1.75529
			Q9H3E2|SNX25_HUMAN	16	2	7	11	1	7	13.5794	0.0958632	3.76334	1.01835
			P13674|P4HA1_HUMAN	7	5	2	5	6	#N/A	13.5545	0.0668334	3.7607	1.17501
			Q96N67|DOCK7_HUMAN	7	2	5	4	#N/A	7	13.1875	0.000545675	3.7211	3.26307
			P26196|DDX6_HUMAN	2	4	7	#N/A	2	5	13.1004	0.0857555	3.71154	1.06674
			P42356|PI4KA_HUMAN	11	2	5	7	#N/A	7	13.0811	0.0533788	3.70941	1.27263
			Q9H9Y6|RPA2_HUMAN	3	2	3	4	#N/A	6	12.8535	0.804333	3.68409	0.0945641
			Q9Y4E8|UBP15_HUMAN	3	#N/A	2	2	1	3	12.6866	0.999196	3.66524	0.000349328
			Q9H6R4|NOL6_HUMAN	2	4	1	#N/A	3	#N/A	12.592	0.000259772	3.65444	3.58541
			Q9P227|RHG23_HUMAN	1	1	2	#N/A	#N/A	1	12.4814	0.000435881	3.64171	3.36063
			Q6P1M3|L2GL2_HUMAN	21	2	13	16	#N/A	13	12.3758	0.083068	3.62945	1.08057
			P23588|IF4B_HUMAN	1	1	1	1	#N/A	1	12.3007	0.0745305	3.62067	1.12767
			O94992|HEXI1_HUMAN	3	3	6	#N/A	2	3	12.2909	0.0175497	3.61951	1.75573
			Q9UPT5|EXOC7_HUMAN	2	1	3	1	#N/A	2	12.1526	0.00737773	3.60319	2.13208
			Q9NUH8|TM14B_HUMAN	1	1	1	1	#N/A	1	11.8957	0.0430733	3.57237	1.36579
			A8MWL7|TM14D_HUMAN	1	1	1	1	#N/A	1	11.8957	0.0430733	3.57237	1.36579
			Q16719|KYNU_HUMAN	1	1	1	#N/A	#N/A	1	11.7061	0.0191597	3.54919	1.71761
			Q96BY7|ATG2B_HUMAN	4	1	2	3	#N/A	2	11.4433	0.594085	3.51643	0.226152
			Q8IVL1|NAV2_HUMAN	2	2	1	2	#N/A	3	11.362	0.183419	3.50615	0.736556
			O15228|GNPAT_HUMAN	2	4	2	#N/A	3	#N/A	11.3535	0.0467566	3.50506	1.33016
			Q8ND04|SMG8_HUMAN	3	1	1	1	1	5	11.2532	0.288192	3.49226	0.540318
			Q9BTM1|H2AJ_HUMAN	1	1	1	1	1	1	11.2215	0.359695	3.48819	0.444066
			Q6FI13|H2A2A_HUMAN	1	1	1	1	1	1	11.2215	0.359695	3.48819	0.444066
			Q99878|H2A1J_HUMAN	1	1	1	1	1	1	11.2215	0.359695	3.48819	0.444066
			P0C0S8|H2A1_HUMAN	1	1	1	1	1	1	11.2215	0.359695	3.48819	0.444066
			Q16777|H2A2C_HUMAN	1	1	1	1	1	#N/A	11.2215	0.359695	3.48819	0.444066
			Q93077|H2A1C_HUMAN	1	1	1	1	1	#N/A	11.2215	0.359695	3.48819	0.444066
			Q7L7L0|H2A3_HUMAN	1	1	1	1	1	#N/A	11.2215	0.359695	3.48819	0.444066
			Q96KK5|H2A1H_HUMAN	1	1	1	1	1	#N/A	11.2215	0.359695	3.48819	0.444066
			P04908|H2A1B_HUMAN	1	1	1	1	1	#N/A	11.2215	0.359695	3.48819	0.444066
			P20671|H2A1D_HUMAN	1	1	1	1	1	#N/A	11.2215	0.359695	3.48819	0.444066
			Q9BXS5|AP1M1_HUMAN	3	2	7	#N/A	3	3	11.1919	0.0289734	3.48439	1.538
			P0C0L5|CO4B_HUMAN	1	1	1	#N/A	#N/A	#N/A	10.8427	0.000185255	3.43865	3.73223
			P0C0L4|CO4A_HUMAN	1	1	1	#N/A	#N/A	#N/A	10.8427	0.000185255	3.43865	3.73223
			Q12959|DLG1_HUMAN	12	1	5	3	#N/A	4	10.7956	0.0194409	3.43238	1.71128
			Q86VI3|IQGA3_HUMAN	8	2	7	3	1	4	10.7009	0.000493218	3.41966	3.30696
			P51798|CLCN7_HUMAN	9	2	4	9	1	5	10.6253	0.269628	3.40944	0.569235
			O14681|EI24_HUMAN	2	1	1	1	#N/A	1	10.6088	0.0474268	3.40719	1.32398
			Q6ZT21|TMPPE_HUMAN	3	2	2	1	1	#N/A	10.5836	0.314678	3.40376	0.502134
			Q13395|TARB1_HUMAN	11	3	14	4	#N/A	15	10.532	0.064213	3.39671	1.19238
			P08240|SRPRA_HUMAN	2	4	2	#N/A	1	4	10.4985	0.0166152	3.39211	1.77949
			Q13131|AAPK1_HUMAN	1	4	4	#N/A	4	2	10.4596	0.0103712	3.38676	1.98417
			Q15382|RHEB_HUMAN	1	1	1	#N/A	1	1	10.4329	0.354579	3.38307	0.450287
			Q99715|COCA1_HUMAN	14	1	2	4	#N/A	3	10.3959	0.0921785	3.37794	1.03537
			Q96EK5|KBP_HUMAN	2	1	3	#N/A	#N/A	2	10.2684	0.0613074	3.36014	1.21249
			Q32NB8|PGPS1_HUMAN	1	8	4	#N/A	8	2	10.1055	0.0318544	3.33707	1.49683
			O75147|OBSL1_HUMAN	16	2	10	7	#N/A	10	10.0392	0.0652589	3.32757	1.18536
			Q9BZL6|KPCD2_HUMAN	13	2	5	4	1	6	9.95768	0.0834386	3.31581	1.07863
			Q9H4L4|SENP3_HUMAN	3	1	2	1	#N/A	1	9.31519	0.0538536	3.21959	1.26879
			Q9BT40|INP5K_HUMAN	2	2	3	#N/A	2	2	9.1763	0.306666	3.19791	0.513334
			Q6ZT12|UBR3_HUMAN	7	#N/A	3	4	2	2	9.16908	0.785552	3.19678	0.104825
			Q70SY1|CR3L2_HUMAN	5	2	2	4	#N/A	2	9.15496	0.15617	3.19455	0.806403
			P61964|WDR5_HUMAN	11	7	11	1	8	10	8.87522	0.135689	3.14978	0.867454
			Q9ULG6|CCPG1_HUMAN	3	2	1	2	1	1	8.83221	0.0665572	3.14277	1.1768
			P48067|SC6A9_HUMAN	1	1	1	4	#N/A	2	8.66846	0.780869	3.11578	0.107422
			Q96JJ3|ELMO2_HUMAN	3	2	4	1	#N/A	2	8.57868	0.0119623	3.10076	1.92218
			Q96KP1|EXOC2_HUMAN	6	2	3	5	#N/A	4	8.53656	0.340015	3.09365	0.468502
			Q9H4Z2|ZN335_HUMAN	2	1	3	1	#N/A	1	8.41925	0.073581	3.07369	1.13323
			Q9P260|RELCH_HUMAN	6	2	3	5	#N/A	3	8.39762	0.218979	3.06998	0.659598
			Q5SW79|CE170_HUMAN	6	2	4	2	1	3	8.35233	0.0887161	3.06218	1.052
			P23443|KS6B1_HUMAN	5	2	2	1	#N/A	2	8.29402	0.0413325	3.05207	1.38371
			O95470|SGPL1_HUMAN	9	6	13	2	3	10	8.17916	0.00223748	3.03195	2.65024
			Q5JTH9|RRP12_HUMAN	1	1	1	2	#N/A	1	8.16525	0.157155	3.0295	0.803672
			O60291|MGRN1_HUMAN	2	3	3	#N/A	1	1	8.15486	0.00367596	3.02766	2.43463
			O75420|GGYF1_HUMAN	7	3	2	3	1	#N/A	8.15202	4.06951e-05	3.02716	4.39046
			Q5T447|HECD3_HUMAN	2	3	6	1	2	3	8.10904	0.0030603	3.01953	2.51424
			Q9H9T3|ELP3_HUMAN	1	2	8	#N/A	4	4	7.87406	0.600704	2.97711	0.221339
			Q53S58|TM177_HUMAN	1	2	1	#N/A	1	1	7.67672	0.0279102	2.94049	1.55424
			Q9Y426|C2CD2_HUMAN	6	2	2	3	#N/A	2	7.63677	0.0754822	2.93296	1.12216
			Q8N543|OGFD1_HUMAN	3	3	3	2	1	2	7.63519	5.59456e-05	2.93266	4.25223
			P56589|PEX3_HUMAN	4	2	3	3	1	2	7.59117	0.000157241	2.92432	3.80344
			O60566|BUB1B_HUMAN	8	8	14	3	5	13	7.56289	0.000285179	2.91894	3.54488
			Q9BX69|CARD6_HUMAN	2	1	2	1	1	1	7.51228	0.0130544	2.90925	1.88424
			Q92622|RUBIC_HUMAN	3	1	2	1	#N/A	1	7.50837	0.00257852	2.9085	2.58863
			Q68CQ4|DIEXF_HUMAN	12	1	7	5	#N/A	10	7.47255	0.101893	2.9016	0.991854
			Q70E73|RAPH1_HUMAN	3	1	2	1	#N/A	4	7.36943	0.247739	2.88155	0.606006
			Q8NE86|MCU_HUMAN	4	4	5	1	3	1	7.32916	0.000130431	2.87365	3.88462
			P30622|CLIP1_HUMAN	1	2	6	9	1	11	7.20923	0.755429	2.84984	0.121806
			O94761|RECQ4_HUMAN	32	1	22	15	#N/A	21	7.08221	0.0503367	2.8242	1.29811
			Q9Y6D9|MD1L1_HUMAN	3	1	1	2	#N/A	1	7.03515	0.157242	2.81458	0.803431
			P41091|IF2G_HUMAN	8	7	6	4	6	6	7.02149	0.114794	2.81178	0.94008
			P25054|APC_HUMAN	11	1	3	6	1	4	6.95827	0.0461149	2.79873	1.33616
			O94973|AP2A2_HUMAN	13	1	4	9	1	7	6.94739	0.142114	2.79647	0.847364
			Q9NXV6|CARF_HUMAN	3	1	9	1	2	10	6.93239	0.399759	2.79335	0.398201
			Q9UJX5|APC4_HUMAN	1	2	2	2	#N/A	2	6.78922	0.36418	2.76325	0.438684
			O95239|KIF4A_HUMAN	5	1	1	1	#N/A	3	6.71642	0.099133	2.74769	1.00378
			O95235|KI20A_HUMAN	15	2	13	7	#N/A	13	6.71401	0.083933	2.74717	1.07607
			Q9Y5Q0|FADS3_HUMAN	3	1	2	1	1	1	6.70125	0.0992308	2.74443	1.00335
			P10909|CLUS_HUMAN	4	2	3	3	2	2	6.6668	0.00581422	2.73699	2.23551
			O60503|ADCY9_HUMAN	29	8	18	23	6	20	6.66246	0.154901	2.73605	0.809946
			Q5T0F9|C2D1B_HUMAN	2	1	1	1	1	#N/A	6.49784	0.037341	2.69996	1.42781
			Q96A65|EXOC4_HUMAN	12	5	10	6	4	11	6.4961	0.00121188	2.69957	2.91654
			P60842|IF4A1_HUMAN	2	14	13	2	16	5	6.41397	0.0156738	2.68122	1.80483
			Q9BUR4|TCAB1_HUMAN	1	2	1	1	2	2	6.40085	0.0989976	2.67826	1.00438
			Q9BXJ9|NAA15_HUMAN	2	2	3	#N/A	3	3	6.34895	0.0495457	2.66652	1.30499
			Q9BTE3|MCMBP_HUMAN	2	4	6	#N/A	6	6	6.33099	0.122087	2.66243	0.913332
			Q86XI2|CNDG2_HUMAN	2	1	1	1	1	2	6.31996	0.0458986	2.65991	1.3382
			Q9H6R0|DHX33_HUMAN	2	2	2	3	#N/A	1	6.30683	0.354931	2.65691	0.449856
			Q14134|TRI29_HUMAN	11	12	11	2	15	4	6.13704	0.184289	2.61754	0.734501
			Q9H3S5|PIGM_HUMAN	1	1	1	#N/A	1	1	6.10011	0.207458	2.60884	0.68307
			O95428|PPN_HUMAN	7	1	2	5	1	1	6.04489	0.00105895	2.59572	2.97513
			Q69YN2|C19L1_HUMAN	13	7	19	3	9	10	6.0175	0.00736037	2.58916	2.1331
			P49796|RGS3_HUMAN	3	1	1	#N/A	#N/A	2	5.9994	0.0382056	2.58482	1.41787
			Q8IWV8|UBR2_HUMAN	13	2	10	8	#N/A	11	5.77078	0.0943384	2.52877	1.02531
			Q9UJA3|MCM8_HUMAN	6	2	4	4	2	5	5.75735	0.053005	2.52541	1.27568
			Q9NWF9|RN216_HUMAN	4	1	4	4	1	1	5.50893	0.036614	2.46177	1.43635
			P61978|HNRPK_HUMAN	4	5	9	2	7	4	5.46777	0.0625734	2.45095	1.20361
			O76031|CLPX_HUMAN	8	18	23	4	16	9	5.43686	0.0235838	2.44277	1.62739
			Q9Y4F1|FARP1_HUMAN	25	4	16	10	1	17	5.1845	0.10989	2.3742	0.959044
			Q14596|NBR1_HUMAN	4	1	4	4	#N/A	2	5.12342	0.081988	2.35711	1.08625
			Q15572|TAF1C_HUMAN	5	1	2	3	#N/A	3	5.11225	0.156154	2.35396	0.806448
			Q9Y6D6|BIG1_HUMAN	3	1	7	2	1	7	5.02851	0.428851	2.33013	0.367694
			Q9UKK3|PARP4_HUMAN	6	1	5	3	#N/A	3	4.91541	0.0169858	2.29731	1.76991
			Q8N6H7|ARFG2_HUMAN	4	4	7	1	6	4	4.91343	0.0458002	2.29673	1.33913
			Q9H9E3|COG4_HUMAN	9	7	12	16	3	12	4.87895	0.029486	2.28657	1.53038
			A0AV96|RBM47_HUMAN	6	3	9	4	1	7	4.86257	0.0333122	2.28172	1.4774
			Q3SXM5|HSDL1_HUMAN	5	6	5	1	6	3	4.84911	0.0427019	2.27772	1.36955
			Q7Z3V4|UBE3B_HUMAN	7	7	5	2	1	1	4.84865	0.000204825	2.27758	3.68862
			Q8N4C8|MINK1_HUMAN	7	1	3	4	#N/A	3	4.81986	0.124515	2.26899	0.904778
			P22059|OSBP1_HUMAN	2	1	2	2	#N/A	5	4.80474	0.209253	2.26446	0.679329
			Q9P2E3|ZNFX1_HUMAN	35	1	22	26	1	21	4.7951	0.103776	2.26156	0.983902
			Q6P4E1|CASC4_HUMAN	1	2	1	2	1	#N/A	4.77065	0.475813	2.25418	0.322564
			Q96K58|ZN668_HUMAN	10	1	3	6	#N/A	3	4.72159	0.0665737	2.23927	1.1767
			O14936|CSKP_HUMAN	9	2	6	3	1	5	4.70871	0.115804	2.23533	0.936278
			O94808|GFPT2_HUMAN	1	2	2	1	#N/A	1	4.7051	0.73773	2.23423	0.132103
			Q86UU1|PHLB1_HUMAN	14	2	3	8	#N/A	6	4.6737	0.242098	2.22457	0.616009
			Q8NHQ9|DDX55_HUMAN	19	1	11	5	1	8	4.62015	0.00657028	2.20794	2.18242
			Q8N3R9|MPP5_HUMAN	9	7	13	4	3	4	4.61893	1.47901e-05	2.20756	4.83003
			O60762|DPM1_HUMAN	2	3	2	2	2	1	4.60822	0.000260899	2.20421	3.58353
			Q709C8|VP13C_HUMAN	69	1	1	57	#N/A	3	4.58659	0.484754	2.19742	0.314479
			O15226|NKRF_HUMAN	6	2	4	2	#N/A	1	4.5851	0.00207507	2.19695	2.68297
			Q8TD19|NEK9_HUMAN	3	1	7	5	#N/A	6	4.57586	0.922422	2.19404	0.0350702
			Q05086|UBE3A_HUMAN	2	2	4	2	2	1	4.5751	0.336698	2.1938	0.472759
			P36956|SRBP1_HUMAN	7	5	6	4	4	6	4.55291	0.0250982	2.18679	1.60036
			Q96AX9|MIB2_HUMAN	13	11	11	7	6	5	4.53638	7.73713e-05	2.18154	4.11142
			Q96Q05|TPPC9_HUMAN	3	3	3	4	1	4	4.52934	0.0832831	2.1793	1.07944
			Q8WZA1|PMGT1_HUMAN	17	6	5	8	1	4	4.49335	0.149144	2.16779	0.826395
			Q9Y5S2|MRCKB_HUMAN	34	2	6	18	#N/A	14	4.48843	0.876383	2.16621	0.0573063
			Q8IYI6|EXOC8_HUMAN	1	1	2	1	1	2	4.4838	0.000474111	2.16472	3.32412
			P19021|AMD_HUMAN	15	12	8	14	8	9	4.4617	0.0118954	2.15759	1.92462
			Q96HC4|PDLI5_HUMAN	2	#N/A	2	2	2	3	4.4481	0.91934	2.15319	0.0365237
			A0JNW5|UH1BL_HUMAN	15	3	7	13	2	7	4.42798	0.00522733	2.14665	2.28172
			Q96BD0|SO4A1_HUMAN	1	1	1	1	1	1	4.42109	0.0176525	2.1444	1.75319
			P62888|RL30_HUMAN	4	3	4	1	4	2	4.40408	0.00948792	2.13884	2.02283
			Q92667|AKAP1_HUMAN	10	3	9	11	1	10	4.38247	0.21315	2.13174	0.671314
			Q96JM3|CHAP1_HUMAN	7	2	5	2	1	7	4.36171	0.110415	2.12489	0.95697
			Q8TF05|PP4R1_HUMAN	1	1	3	#N/A	2	2	4.28884	0.00993877	2.10059	2.00267
			Q5VW36|FOCAD_HUMAN	11	1	3	4	#N/A	5	4.28575	0.230827	2.09955	0.636713
			Q66K74|MAP1S_HUMAN	7	5	9	2	4	9	4.22347	0.392443	2.07843	0.406224
			Q14999|CUL7_HUMAN	7	11	14	4	6	3	4.21878	0.545558	2.07683	0.263159
			Q6XUX3|DUSTY_HUMAN	7	5	5	5	2	2	4.20733	0.00839123	2.07291	2.07617
			O15061|SYNEM_HUMAN	1	2	1	2	2	#N/A	4.20317	0.184876	2.07148	0.73312
			Q9NWT1|PK1IP_HUMAN	6	#N/A	2	1	1	2	4.20313	0.940492	2.07146	0.0266448
			P08243|ASNS_HUMAN	3	9	9	2	9	6	4.17471	0.0510964	2.06168	1.29161
			Q9NRP0|OSTC_HUMAN	#N/A	1	1	1	1	1	4.14187	0.931079	2.05028	0.0310134
			P19447|ERCC3_HUMAN	4	1	1	1	#N/A	3	4.13755	0.240267	2.04878	0.619305
			Q9UP83|COG5_HUMAN	3	2	2	2	#N/A	2	4.08631	0.772232	2.0308	0.112252
			P39656|OST48_HUMAN	6	6	9	3	6	3	4.06919	0.00181959	2.02474	2.74003
			Q9HAD4|WDR41_HUMAN	1	4	3	1	2	1	4.06878	0.121773	2.0246	0.914448
			Q12805|FBLN3_HUMAN	5	7	8	1	4	2	3.99288	0.00483236	1.99743	2.31584
			P22413|ENPP1_HUMAN	13	6	8	6	1	11	3.99231	0.0298171	1.99722	1.52553
			Q53GT1|KLH22_HUMAN	2	#N/A	10	2	6	2	3.94919	0.821493	1.98156	0.0853961
			Q9NY61|AATF_HUMAN	5	5	3	3	2	3	3.94443	0.0550143	1.97982	1.25952
			O43933|PEX1_HUMAN	12	14	7	12	9	5	3.9322	4.24763e-06	1.97534	5.37185
			Q8IW35|CEP97_HUMAN	1	3	8	1	3	4	3.93035	0.123516	1.97466	0.908277
			O43734|CIKS_HUMAN	1	1	1	#N/A	1	#N/A	3.8917	0.000421146	1.9604	3.37557
			P06858|LIPL_HUMAN	5	3	5	2	2	4	3.88926	0.0163445	1.9595	1.78663
			O14880|MGST3_HUMAN	5	3	3	2	2	2	3.87579	0.00101393	1.95449	2.99399
			P61073|CXCR4_HUMAN	4	3	3	4	3	3	3.8734	0.0598035	1.9536	1.22327
			P61619|S61A1_HUMAN	4	3	5	4	2	3	3.81586	0.00119858	1.93201	2.92133
			Q8IYR2|SMYD4_HUMAN	8	6	8	3	2	3	3.735	6.13878e-06	1.90111	5.21192
			Q03001|DYST_HUMAN	17	3	2	8	#N/A	5	3.72947	0.00568175	1.89897	2.24552
			O00400|ACATN_HUMAN	2	2	3	2	1	2	3.71306	1.1568e-08	1.89261	7.93674
			O95835|LATS1_HUMAN	3	3	2	1	1	2	3.70405	0.0610324	1.8891	1.21444
			Q969V3|NCLN_HUMAN	7	10	8	3	12	3	3.69155	0.00147632	1.88423	2.83082
			Q9BVS4|RIOK2_HUMAN	3	1	4	4	1	1	3.66554	0.00734665	1.87403	2.13391
			Q9HCM7|FBSL_HUMAN	6	2	2	6	2	1	3.66462	0.0493472	1.87366	1.30674
			P17987|TCPA_HUMAN	1	8	10	1	11	8	3.64098	0.0326253	1.86433	1.48645
			Q96DX4|RSPRY_HUMAN	5	2	6	2	2	2	3.6327	0.00533101	1.86104	2.27319
			Q6IQ22|RAB12_HUMAN	5	4	4	1	4	4	3.62258	0.0673279	1.85702	1.17181
			Q96JG6|VPS50_HUMAN	4	5	4	3	2	3	3.60799	0.063864	1.8512	1.19474
			Q13057|COASY_HUMAN	3	4	5	1	4	4	3.58857	0.304236	1.84341	0.516789
			Q9UJX6|ANC2_HUMAN	2	3	5	1	1	2	3.57625	0.00467512	1.83845	2.33021
			Q9Y2G9|SBNO2_HUMAN	13	7	11	10	4	5	3.57374	6.60567e-05	1.83743	4.18008
			O43175|SERA_HUMAN	1	1	1	#N/A	2	#N/A	3.51822	0.141037	1.81484	0.850668
			Q5W0V3|F16B1_HUMAN	3	3	4	2	1	1	3.48203	0.0250485	1.79993	1.60122
			Q99755|PI51A_HUMAN	5	3	10	3	1	10	3.48143	0.0190665	1.79968	1.71973
			Q2KHT3|CL16A_HUMAN	3	2	4	3	2	3	3.46255	0.00398483	1.79183	2.39959
			Q9Y450|HBS1L_HUMAN	21	3	14	13	2	15	3.44346	0.0603935	1.78386	1.21901
			P28715|ERCC5_HUMAN	28	10	23	14	4	27	3.40459	0.0701291	1.76748	1.1541
			O95453|PARN_HUMAN	13	3	5	5	2	5	3.36087	0.0234258	1.74884	1.63031
			A8MTJ3|GNAT3_HUMAN	3	9	7	2	6	3	3.3599	0.0123002	1.74842	1.91009
			P35869|AHR_HUMAN	7	2	3	4	1	3	3.35959	0.297752	1.74829	0.526146
			O43808|PM34_HUMAN	4	3	4	3	4	3	3.35436	0.0069699	1.74604	2.15677
			O14966|RAB7L_HUMAN	4	4	6	2	5	4	3.3193	0.0966722	1.73088	1.0147
			Q9BWH6|RPAP1_HUMAN	6	6	10	4	4	5	3.29632	0.000939879	1.72086	3.02693
			Q96RQ1|ERGI2_HUMAN	8	10	11	5	8	8	3.27179	0.00141827	1.71008	2.84824
			P30305|MPIP2_HUMAN	9	4	6	3	2	3	3.25679	0.00150682	1.70345	2.82194
			P46777|RL5_HUMAN	5	6	6	3	5	5	3.23028	8.87601e-05	1.69166	4.05178
			Q9HBD1|RC3H2_HUMAN	4	1	4	4	1	2	3.22999	0.000423075	1.69153	3.37358
			O75385|ULK1_HUMAN	8	4	4	4	2	4	3.22093	0.00278909	1.68748	2.55454
			Q9NUU6|OTULL_HUMAN	9	5	5	3	2	4	3.19506	0.576918	1.67584	0.238886
			Q9UPN7|PP6R1_HUMAN	1	4	6	#N/A	2	3	3.17553	0.00540467	1.667	2.26723
			Q86W92|LIPB1_HUMAN	29	13	28	16	4	21	3.15265	0.00162132	1.65656	2.79013
			Q9BZK7|TBL1R_HUMAN	10	13	10	2	13	9	3.15057	0.179175	1.65562	0.746723
			Q12772|SRBP2_HUMAN	8	4	3	4	3	4	3.14818	0.0286241	1.65452	1.54327
			Q9UHD2|TBK1_HUMAN	9	2	2	3	2	2	3.1462	0.00906328	1.65361	2.04271
			Q9UJX4|APC5_HUMAN	9	9	11	5	3	9	3.11254	0.00237073	1.63809	2.62512
			Q9UKV8|AGO2_HUMAN	12	3	7	4	2	10	3.10992	0.134882	1.63688	0.870045
			Q9HAV7|GRPE1_HUMAN	4	4	1	2	4	1	3.09865	0.0249737	1.63164	1.60252
			Q92994|TF3B_HUMAN	6	1	4	6	1	4	3.06479	0.898501	1.61579	0.0464815
			Q14671|PUM1_HUMAN	9	7	10	11	6	8	3.04461	0.0959062	1.60626	1.01815
			Q5T9L3|WLS_HUMAN	4	2	3	2	3	2	3.03804	0.00136001	1.60314	2.86646
			Q96PK6|RBM14_HUMAN	11	5	9	11	4	12	3.03683	0.0182663	1.60257	1.73835
			P52597|HNRPF_HUMAN	4	4	4	4	4	4	2.98733	0.000762885	1.57886	3.11754
			Q15392|DHC24_HUMAN	12	10	10	4	9	8	2.9659	0.143657	1.56847	0.842672
			Q9Y241|HIG1A_HUMAN	1	2	2	1	2	2	2.96116	0.996334	1.56616	0.00159503
			Q8IUH5|ZDH17_HUMAN	7	4	6	5	4	4	2.95186	0.00538107	1.56163	2.26913
			Q5VYK3|ECM29_HUMAN	41	27	36	36	29	39	2.95031	0.236519	1.56087	0.626135
			P27540|ARNT_HUMAN	4	3	3	2	3	4	2.94749	0.00211616	1.55949	2.67445
			P16383|GCFC2_HUMAN	16	6	8	13	3	12	2.93415	0.238206	1.55294	0.623048
			Q6PJF5|RHDF2_HUMAN	12	1	4	10	#N/A	6	2.92688	0.114686	1.54937	0.940488
			O15357|SHIP2_HUMAN	9	3	6	5	2	8	2.91575	0.0505788	1.54387	1.29603
			Q8NBN3|TM87A_HUMAN	1	1	3	3	1	1	2.90842	0.499138	1.54023	0.301779
			Q5MIZ7|P4R3B_HUMAN	6	8	3	4	1	3	2.90371	0.0829133	1.5379	1.08138
			Q8IWV7|UBR1_HUMAN	20	5	15	16	6	8	2.89101	0.0234586	1.53157	1.6297
			Q92995|UBP13_HUMAN	20	9	21	16	8	9	2.87838	0.0681248	1.52526	1.16669
			O95625|ZBT11_HUMAN	22	3	17	18	3	20	2.87365	0.0292174	1.52288	1.53436
			Q5I7T1|AG10B_HUMAN	6	2	3	2	1	3	2.85593	0.0111937	1.51396	1.95102
			Q9H6S0|YTDC2_HUMAN	19	8	10	13	3	10	2.8496	0.0484205	1.51076	1.31497
			Q96K37|S35E1_HUMAN	7	5	5	2	5	2	2.8478	0.00445625	1.50985	2.35103
			P57088|TMM33_HUMAN	8	7	9	5	9	8	2.84094	0.00949084	1.50637	2.0227
			P51692|STA5B_HUMAN	11	6	8	6	3	2	2.83656	0.00589515	1.50414	2.22951
			Q9Y2K2|SIK3_HUMAN	20	17	14	13	16	9	2.83228	0.00211182	1.50196	2.67534
			Q03167|TGBR3_HUMAN	4	2	3	4	1	4	2.83095	0.0671448	1.50129	1.17299
			Q5TA45|INT11_HUMAN	6	8	11	2	9	8	2.80688	0.0823809	1.48897	1.08417
			Q8TEB1|DCA11_HUMAN	7	19	19	4	25	14	2.80223	0.102389	1.48657	0.989746
			Q4ADV7|RIC1_HUMAN	11	1	6	8	1	6	2.79661	0.0235407	1.48368	1.62818
			Q9P215|POGK_HUMAN	5	2	3	6	2	4	2.77523	0.0286102	1.47261	1.54348
			Q8IX18|DHX40_HUMAN	17	3	8	8	1	12	2.76099	0.0939864	1.46518	1.02693
			Q9UK61|TASOR_HUMAN	2	1	4	2	#N/A	5	2.76036	0.247567	1.46486	0.606307
			Q13049|TRI32_HUMAN	21	25	14	11	18	6	2.75005	0.00865281	1.45946	2.06284
			Q9Y2G8|DJC16_HUMAN	10	9	7	9	3	9	2.74605	0.112119	1.45736	0.950322
			P28074|PSB5_HUMAN	1	5	2	#N/A	5	2	2.72684	0.0426354	1.44723	1.37023
			Q92609|TBCD5_HUMAN	16	10	12	5	9	7	2.71707	0.033436	1.44205	1.47579
			O75419|CDC45_HUMAN	3	9	12	2	6	7	2.71266	0.00450332	1.43971	2.34647
			Q9Y4L1|HYOU1_HUMAN	37	32	39	32	27	26	2.71106	0.002745	1.43886	2.56146
			O95218|ZRAB2_HUMAN	5	2	3	6	#N/A	4	2.65631	0.780862	1.40942	0.107426
			Q96JC1|VPS39_HUMAN	28	2	9	9	1	9	2.65356	0.132642	1.40793	0.877319
			A1L0T0|ILVBL_HUMAN	15	20	19	7	21	11	2.6525	0.00220515	1.40735	2.65656
			Q70CQ2|UBP34_HUMAN	20	15	16	20	7	7	2.65184	0.0916213	1.407	1.038
			Q2M389|WASC4_HUMAN	34	15	17	22	10	19	2.65077	0.0584856	1.40641	1.23295
			Q8NFT6|DBF4B_HUMAN	3	1	1	2	#N/A	2	2.64567	0.500944	1.40363	0.300211
			P19525|E2AK2_HUMAN	4	2	3	1	2	4	2.64257	0.251629	1.40194	0.599238
			Q2NKX8|ERC6L_HUMAN	6	1	8	2	1	4	2.64149	0.00020824	1.40135	3.68144
			Q8WVC0|LEO1_HUMAN	#N/A	1	3	1	1	2	2.6368	0.698112	1.39879	0.156075
			Q8NB90|AFG2H_HUMAN	10	9	7	5	6	7	2.63074	0.023173	1.39547	1.63502
			Q6Y7W6|GGYF2_HUMAN	10	4	4	8	2	7	2.63044	0.0411209	1.3953	1.38594
			Q01970|PLCB3_HUMAN	13	3	12	14	3	9	2.62897	0.0133876	1.3945	1.8733
			Q9BVQ7|SPA5L_HUMAN	7	6	6	7	4	3	2.6188	0.00278215	1.38891	2.55562
			Q02878|RL6_HUMAN	3	4	4	2	3	4	2.61485	0.0402611	1.38673	1.39511
			Q8IZE3|PACE1_HUMAN	6	4	6	2	4	4	2.56046	0.0620135	1.3564	1.20751
			P98169|ZXDB_HUMAN	14	6	12	11	1	10	2.55085	0.0139454	1.35098	1.85557
			Q6BDS2|URFB1_HUMAN	19	8	6	11	4	7	2.54643	0.0593682	1.34848	1.22645
			Q6P2H3|CEP85_HUMAN	11	10	10	7	6	9	2.5339	0.01066	1.34136	1.97224
			P54277|PMS1_HUMAN	20	13	14	20	13	14	2.52614	0.00390164	1.33694	2.40875
			P52739|ZN131_HUMAN	4	5	5	4	5	7	2.50379	0.252232	1.32412	0.5982
			Q9NYJ8|TAB2_HUMAN	3	2	3	3	1	2	2.49966	0.722304	1.32173	0.14128
			Q9UBX3|DIC_HUMAN	13	13	11	9	9	7	2.49759	0.000211527	1.32054	3.67463
			Q9HAU0|PKHA5_HUMAN	20	9	13	16	3	14	2.48592	0.147876	1.31378	0.830103
			Q9NZB2|F120A_HUMAN	10	11	17	10	8	15	2.46753	0.0423791	1.30307	1.37285
			Q9Y4H2|IRS2_HUMAN	13	3	12	8	2	16	2.46437	0.131551	1.30122	0.880905
			Q8WYA6|CTBL1_HUMAN	6	2	2	3	2	3	2.46272	0.0840962	1.30025	1.07522
			O94964|SOGA1_HUMAN	8	2	8	8	2	14	2.45939	0.692826	1.2983	0.159376
			Q03169|TNAP2_HUMAN	6	3	7	6	1	5	2.44226	0.0133257	1.28821	1.87531
			Q9UQ53|MGT4B_HUMAN	2	2	2	2	1	1	2.4418	0.000222961	1.28794	3.65177
			Q99707|METH_HUMAN	3	4	8	2	2	6	2.44121	0.000979856	1.28759	3.00884
			Q8N3E9|PLCD3_HUMAN	29	14	19	22	10	19	2.43644	0.0359947	1.28477	1.44376
			P49411|EFTU_HUMAN	16	21	16	9	19	11	2.43055	0.000733268	1.28128	3.13474
			Q9P0S9|TM14C_HUMAN	2	2	2	2	2	2	2.42652	0.000169691	1.27889	3.77034
			O00750|P3C2B_HUMAN	28	2	12	16	1	18	2.4119	0.191966	1.27017	0.716775
			Q9NVP1|DDX18_HUMAN	8	1	2	6	#N/A	5	2.41067	0.757646	1.26943	0.120534
			P57772|SELB_HUMAN	31	9	26	29	5	27	2.40821	0.0872544	1.26796	1.05921
			Q7Z739|YTHD3_HUMAN	12	2	9	6	4	10	2.40148	0.0587322	1.26392	1.23112
			Q6R327|RICTR_HUMAN	27	16	19	30	12	23	2.39162	0.276903	1.25799	0.557672
			Q9HD67|MYO10_HUMAN	11	8	7	8	2	12	2.38742	0.651046	1.25545	0.186388
			Q9NRZ9|HELLS_HUMAN	13	5	9	7	2	7	2.38191	0.011195	1.25212	1.95098
			P30291|WEE1_HUMAN	11	2	8	6	2	9	2.37981	0.0560399	1.25084	1.2515
			O94955|RHBT3_HUMAN	5	8	10	3	7	6	2.37751	0.0084788	1.24945	2.07167
			P40616|ARL1_HUMAN	1	3	5	1	4	1	2.37518	0.0203743	1.24804	1.69092
			Q9H0U4|RAB1B_HUMAN	1	2	#N/A	1	2	1	2.35886	0.844692	1.23809	0.0733016
			Q9H015|S22A4_HUMAN	1	1	1	1	1	1	2.3582	0.00296363	1.23769	2.52818
			O43314|VIP2_HUMAN	19	5	19	10	3	15	2.34377	0.0131661	1.22883	1.88054
			Q9Y4F3|MARF1_HUMAN	24	4	14	16	2	12	2.34196	0.0165541	1.22772	1.78109
			P39023|RL3_HUMAN	7	12	10	6	11	11	2.34163	0.00283357	1.22751	2.54767
			Q6P1M0|S27A4_HUMAN	13	12	18	6	14	16	2.33425	0.029681	1.22296	1.52752
			P28288|ABCD3_HUMAN	8	8	9	5	6	6	2.33307	0.000312851	1.22223	3.50466
			Q8NCL4|GALT6_HUMAN	14	12	11	8	7	5	2.32779	0.000117035	1.21896	3.93168
			Q9H7Z3|NRDE2_HUMAN	25	5	12	16	4	15	2.32719	0.0167881	1.21859	1.775
			Q9H0H5|RGAP1_HUMAN	6	1	4	4	1	6	2.32569	0.53768	1.21766	0.269476
			Q96KA5|CLP1L_HUMAN	10	5	6	9	5	7	2.32412	0.0141191	1.21668	1.85019
			O76003|GLRX3_HUMAN	4	7	4	2	10	3	2.30894	0.0634516	1.20723	1.19756
			P48444|COPD_HUMAN	6	16	11	1	16	6	2.30761	0.0657877	1.2064	1.18186
			Q96S59|RANB9_HUMAN	2	1	3	2	2	5	2.3052	0.487844	1.20489	0.311719
			O15084|ANR28_HUMAN	3	3	11	1	2	5	2.30124	0.00654683	1.20241	2.18397
			Q7Z736|PKHH3_HUMAN	22	10	10	16	7	10	2.29277	0.150684	1.19709	0.821932
			Q8WVB6|CTF18_HUMAN	22	11	15	17	5	17	2.28655	0.023811	1.19317	1.62322
			Q03111|ENL_HUMAN	3	3	3	2	2	4	2.28507	0.130813	1.19224	0.88335
			Q7KZN9|COX15_HUMAN	3	3	3	3	4	3	2.28349	0.00661514	1.19124	2.17946
			P68366|TBA4A_HUMAN	2	2	2	1	2	2	2.28132	0.0388664	1.18987	1.41043
			O15360|FANCA_HUMAN	5	7	6	2	4	4	2.28001	0.0220445	1.18904	1.6567
			Q96EB6|SIR1_HUMAN	8	8	12	10	5	7	2.27322	0.617767	1.18474	0.209176
			Q9UBL3|ASH2L_HUMAN	6	2	5	3	2	6	2.27203	0.0353457	1.18398	1.45166
			P36542|ATPG_HUMAN	4	6	3	1	4	2	2.27182	0.0170871	1.18385	1.76733
			Q8N2Y8|RUSC2_HUMAN	7	7	3	7	6	4	2.26888	5.30167e-07	1.18198	6.27559
			P22695|QCR2_HUMAN	6	11	10	6	11	5	2.26758	0.00758673	1.18115	2.11995
			Q13671|RIN1_HUMAN	12	9	10	13	10	10	2.25856	0.327293	1.1754	0.485063
			Q14CX7|NAA25_HUMAN	2	1	2	1	1	3	2.258	0.629989	1.17505	0.200667
			Q14703|MBTP1_HUMAN	12	3	7	10	3	7	2.25254	0.0816358	1.17155	1.08812
			Q86U38|NOP9_HUMAN	8	1	4	3	2	6	2.2497	0.112188	1.16974	0.950054
			Q8IYQ7|THNS1_HUMAN	5	3	7	4	5	5	2.2363	0.00707105	1.16111	2.15052
			Q13608|PEX6_HUMAN	11	14	12	13	12	5	2.2296	0.05974	1.15678	1.22373
			O14730|RIOK3_HUMAN	#N/A	5	7	1	2	5	2.22347	0.15811	1.15281	0.80104
			O60832|DKC1_HUMAN	13	3	9	9	2	11	2.22335	0.650065	1.15274	0.187043
			Q969X6|UTP4_HUMAN	5	1	6	2	1	5	2.22074	0.41338	1.15104	0.383651
			Q9Y2W2|WBP11_HUMAN	17	5	15	11	3	18	2.2203	0.196842	1.15076	0.705882
			P29597|TYK2_HUMAN	26	15	19	22	14	14	2.21387	0.00236042	1.14657	2.62701
			Q53GQ0|DHB12_HUMAN	4	4	3	5	3	3	2.21382	0.00601491	1.14654	2.22077
			Q96HA7|TONSL_HUMAN	17	16	16	10	7	17	2.21022	0.0407767	1.14419	1.38959
			Q07157|ZO1_HUMAN	6	2	4	5	2	9	2.20205	0.157798	1.13884	0.801897
			Q9H0D6|XRN2_HUMAN	4	3	4	4	3	8	2.19993	0.196774	1.13746	0.706031
			P61026|RAB10_HUMAN	4	6	6	3	6	6	2.19344	0.00394124	1.1332	2.40437
			Q86W50|MET16_HUMAN	6	1	6	2	1	7	2.19238	0.0157482	1.1325	1.80277
			Q9P2E5|CHPF2_HUMAN	12	12	6	9	9	6	2.18601	0.00227163	1.1283	2.64366
			Q9BVG9|PTSS2_HUMAN	2	2	2	2	1	2	2.18536	0.0661458	1.12787	1.1795
			Q8IUH4|ZDH13_HUMAN	7	1	4	3	1	4	2.18026	0.821127	1.1245	0.0855896
			Q86V97|KBTB6_HUMAN	#N/A	2	3	2	2	1	2.17976	0.982862	1.12417	0.00750751
			Q8WWN8|ARAP3_HUMAN	13	2	7	17	2	6	2.17282	0.555171	1.11957	0.255573
			Q9UPZ3|HPS5_HUMAN	23	10	16	15	8	10	2.17227	0.00227372	1.11921	2.64326
			P56134|ATPK_HUMAN	2	3	3	2	2	3	2.15997	0.000109711	1.11101	3.95975
			P55268|LAMB2_HUMAN	22	8	9	16	5	7	2.15981	0.109644	1.11091	0.960014
			Q9BWM7|SFXN3_HUMAN	10	7	7	6	10	4	2.15482	0.749146	1.10757	0.125434
			Q9H583|HEAT1_HUMAN	2	#N/A	6	5	2	2	2.15302	0.929839	1.10636	0.0315921
			P09488|GSTM1_HUMAN	9	11	3	7	4	6	2.14878	0.600731	1.10352	0.22132
			Q5JTZ9|SYAM_HUMAN	19	16	21	14	17	17	2.14656	0.390752	1.10203	0.408099
			Q9NZV1|CRIM1_HUMAN	5	5	5	7	3	4	2.13678	0.204978	1.09544	0.688292
			Q2PZI1|D19L1_HUMAN	9	3	7	5	2	6	2.12715	0.0635251	1.08892	1.19705
			Q15022|SUZ12_HUMAN	8	2	6	4	#N/A	8	2.11185	0.0535683	1.0785	1.27109
			P46734|MP2K3_HUMAN	2	6	4	2	3	2	2.10618	0.103359	1.07463	0.985652
			Q07666|KHDR1_HUMAN	6	2	5	5	4	4	2.09507	0.90722	1.067	0.0422873
			Q6IA86|ELP2_HUMAN	14	5	15	6	5	13	2.08874	0.0103517	1.06263	1.98499
			Q9UNF1|MAGD2_HUMAN	16	11	12	9	5	14	2.08802	0.0533714	1.06214	1.27269
			Q9H089|LSG1_HUMAN	26	13	20	19	11	16	2.0854	0.011077	1.06032	1.95558
			Q99570|PI3R4_HUMAN	40	16	26	28	12	26	2.07942	0.00080334	1.05618	3.0951
			Q5BKT4|AG10A_HUMAN	6	#N/A	3	2	1	3	2.07938	0.912574	1.05615	0.0397318
			O94782|UBP1_HUMAN	3	1	2	1	1	4	2.07604	0.0828296	1.05383	1.08181
			Q15910|EZH2_HUMAN	9	2	3	5	2	5	2.07437	0.00777704	1.05267	2.10919
			Q14680|MELK_HUMAN	4	1	6	3	1	6	2.07017	0.0840009	1.04975	1.07572
			Q7Z2T5|TRM1L_HUMAN	15	3	8	6	3	10	2.06752	0.209314	1.0479	0.679202
			Q9UPN6|SCAF8_HUMAN	7	4	8	4	3	6	2.06289	0.0659333	1.04467	1.1809
			O14981|BTAF1_HUMAN	20	18	23	20	11	22	2.06008	0.00281981	1.0427	2.54978
			Q9NRR4|RNC_HUMAN	8	2	8	4	1	5	2.05446	0.98805	1.03876	0.00522088
			Q9UNS1|TIM_HUMAN	17	8	12	12	6	13	2.05408	0.0144603	1.03849	1.83982
			O95677|EYA4_HUMAN	6	5	5	3	3	4	2.05036	8.97773e-05	1.03588	4.04683
			Q5TGY3|AHDC1_HUMAN	2	1	#N/A	1	2	1	2.04715	0.792412	1.03362	0.101049
			O00411|RPOM_HUMAN	61	14	46	49	13	48	2.04364	0.0441032	1.03114	1.35553
			P13497|BMP1_HUMAN	15	3	7	11	1	6	2.03915	0.0574699	1.02797	1.24056
			Q6ZRI6|CO039_HUMAN	12	9	8	7	7	3	2.03317	0.0024327	1.02373	2.61391
			Q5TAX3|TUT4_HUMAN	3	5	7	2	2	8	2.02488	0.252928	1.01784	0.597004
			O43865|SAHH2_HUMAN	1	1	5	1	3	4	2.02425	0.00607978	1.01739	2.21611
			Q13751|LAMB3_HUMAN	34	17	16	24	14	17	2.0239	0.00227946	1.01714	2.64217
			Q8IZ69|TRM2A_HUMAN	22	12	19	18	6	18	2.02373	0.0778201	1.01702	1.10891
			Q86TB9|PATL1_HUMAN	24	10	21	20	9	22	2.02331	0.0403884	1.01671	1.39374
			Q12968|NFAC3_HUMAN	1	3	2	1	1	3	2.02241	0.96542	1.01607	0.0152835
			P85037|FOXK1_HUMAN	9	6	7	4	6	10	2.02045	0.0688796	1.01468	1.16191
			Q12802|AKP13_HUMAN	5	3	3	4	1	4	2.01672	0.402524	1.01201	0.395208
			Q709F0|ACD11_HUMAN	5	2	1	4	1	2	2.01364	0.329619	1.00981	0.481988
			Q13370|PDE3B_HUMAN	11	10	8	9	6	7	2.01084	0.00621109	1.0078	2.20683
			Q92466|DDB2_HUMAN	9	4	5	4	4	7	2.00879	0.390214	1.00633	0.408697
			P09651|ROA1_HUMAN	4	2	3	1	2	2	2.00437	0.356694	1.00315	0.447705
			Q5SY16|NOL9_HUMAN	7	#N/A	4	2	1	3	2.00115	0.989456	1.00083	0.00460344
			Q5TCZ1|SPD2A_HUMAN	3	1	4	2	1	4	1.9995	0.268184	0.999641	0.571567
			Q92928|RAB1C_HUMAN	1	#N/A	#N/A	1	2	1	1.99809	0.356201	0.998623	0.448305
			Q96DY7|MTBP_HUMAN	3	2	1	1	1	1	1.99633	0.0555747	0.997349	1.25512
			Q92685|ALG3_HUMAN	5	2	2	3	3	2	1.99394	0.392427	0.995622	0.406241
			Q96SB4|SRPK1_HUMAN	8	4	6	7	2	5	1.9938	0.161589	0.995523	0.791587
			Q9BRQ8|FSP1_HUMAN	8	12	12	4	13	11	1.98303	0.0375963	0.987703	1.42485
			Q14160|SCRIB_HUMAN	17	13	15	14	10	14	1.98243	0.000865389	0.987272	3.06279
			Q13617|CUL2_HUMAN	16	7	11	13	7	13	1.98068	0.033064	0.985999	1.48064
			Q5K4L6|S27A3_HUMAN	14	9	10	11	9	7	1.97894	0.0648299	0.984731	1.18822
			P50570|DYN2_HUMAN	14	13	14	10	12	13	1.9742	0.00191523	0.981267	2.71778
			P42892|ECE1_HUMAN	17	12	13	13	8	11	1.97105	0.00920075	0.978965	2.03618
			O00148|DX39A_HUMAN	9	21	10	8	17	7	1.96631	0.105152	0.975494	0.978184
			O14776|TCRG1_HUMAN	36	11	32	27	11	35	1.96288	0.142687	0.972969	0.845615
			O15294|OGT1_HUMAN	12	8	13	9	6	18	1.94979	0.231266	0.963317	0.635888
			Q7Z5K2|WAPL_HUMAN	19	14	18	13	9	11	1.94897	0.00111009	0.962714	2.95464
			O43251|RFOX2_HUMAN	3	5	3	2	4	2	1.94594	0.0842886	0.960467	1.07423
			P17029|ZKSC1_HUMAN	4	3	2	3	2	4	1.94428	0.0863894	0.959233	1.06354
			Q92733|PRCC_HUMAN	4	1	1	2	1	2	1.94218	0.00598347	0.957675	2.22305
			Q08AE8|SPIR1_HUMAN	13	4	8	11	3	9	1.93958	0.168054	0.955744	0.774552
			Q15418|KS6A1_HUMAN	21	18	18	16	16	17	1.93954	0.00030474	0.955713	3.51607
			Q96ED9|HOOK2_HUMAN	6	5	3	3	5	2	1.93309	0.011526	0.950906	1.93832
			Q8IZW8|TENS4_HUMAN	6	5	3	6	3	3	1.93071	0.0599296	0.94913	1.22236
			Q9H0K1|SIK2_HUMAN	7	5	8	4	4	3	1.92971	5.91025e-06	0.948385	5.22839
			O94985|CSTN1_HUMAN	2	1	3	2	2	2	1.92578	0.0265254	0.945445	1.57634
			P07437|TBB5_HUMAN	5	5	5	5	5	5	1.91787	0.00243052	0.939502	2.6143
			Q5VYS8|TUT7_HUMAN	32	13	26	26	7	27	1.9148	0.0265292	0.937194	1.57628
			O00192|ARVC_HUMAN	15	3	10	9	3	8	1.91235	5.30715e-06	0.935346	5.27514
			Q92878|RAD50_HUMAN	12	9	10	11	7	16	1.91094	0.275	0.934284	0.560667
			Q8WWL2|SPIR2_HUMAN	5	7	8	7	4	8	1.90929	0.0876357	0.933036	1.05732
			P54259|ATN1_HUMAN	9	7	5	8	3	6	1.90824	0.415778	0.932243	0.381139
			Q9H501|ESF1_HUMAN	11	4	11	11	2	11	1.908	0.0387313	0.932058	1.41194
			Q12768|WASC5_HUMAN	42	21	28	31	17	28	1.90495	0.0532194	0.929752	1.27393
			Q9BT22|ALG1_HUMAN	7	5	8	7	7	6	1.90217	0.0102787	0.927645	1.98806
			O15027|SC16A_HUMAN	14	16	6	17	8	5	1.89876	0.178076	0.92506	0.749395
			O43795|MYO1B_HUMAN	4	6	9	5	6	7	1.89823	0.146975	0.924657	0.832756
			Q8NBJ5|GT251_HUMAN	19	10	13	11	8	13	1.89416	0.0418911	0.92156	1.37788
			Q9P253|VPS18_HUMAN	15	3	2	7	3	5	1.8894	0.462641	0.91793	0.334756
			Q8TCY9|URGCP_HUMAN	21	12	18	13	9	19	1.88875	0.00608548	0.917429	2.21571
			O75150|BRE1B_HUMAN	8	4	7	8	2	9	1.88866	0.0953622	0.917365	1.02062
			Q8IXB1|DJC10_HUMAN	25	14	18	21	11	16	1.88808	0.00548108	0.916917	2.26113
			Q6PKG0|LARP1_HUMAN	12	16	15	10	10	17	1.88361	0.0499364	0.913499	1.30158
			Q05397|FAK1_HUMAN	31	15	26	24	10	22	1.88024	0.019216	0.910914	1.71634
			Q6ZRQ5|MMS22_HUMAN	19	3	11	10	3	11	1.87679	0.245828	0.90827	0.609368
			Q9Y666|S12A7_HUMAN	12	4	3	11	1	4	1.87549	0.0931313	0.907267	1.0309
			Q86V21|AACS_HUMAN	2	1	1	1	1	1	1.87543	0.00119373	0.907223	2.92309
			Q14527|HLTF_HUMAN	37	23	27	27	17	27	1.86828	0.0487518	0.901712	1.31201
			P49815|TSC2_HUMAN	14	11	13	13	5	18	1.86055	0.335687	0.89573	0.474066
			Q9BZQ6|EDEM3_HUMAN	20	16	22	17	14	14	1.85518	0.0683164	0.891558	1.16548
			Q9Y5A9|YTHD2_HUMAN	8	7	9	6	6	9	1.85323	0.0408133	0.890042	1.3892
			O76094|SRP72_HUMAN	15	12	12	8	11	12	1.85208	0.0255766	0.889148	1.59216
			Q96R06|SPAG5_HUMAN	15	14	14	13	7	12	1.84402	0.0384246	0.882857	1.41539
			O15258|RER1_HUMAN	5	3	3	3	3	3	1.84329	0.00630553	0.882284	2.20028
			Q03518|TAP1_HUMAN	8	5	9	7	3	7	1.83478	0.0534757	0.875606	1.27184
			P11216|PYGB_HUMAN	4	1	6	7	1	1	1.82661	0.990387	0.869166	0.0041951
			Q8WUF5|IASPP_HUMAN	12	3	5	9	3	7	1.82455	0.195022	0.867539	0.709916
			P52789|HXK2_HUMAN	38	29	35	31	30	30	1.82244	0.00116969	0.865869	2.93193
			P49588|SYAC_HUMAN	4	5	4	3	6	8	1.82183	0.000983747	0.865388	3.00712
			Q9BRS2|RIOK1_HUMAN	3	2	2	3	1	2	1.81994	0.0241525	0.863889	1.61704
			Q6NTF9|RHBD2_HUMAN	5	1	3	2	2	2	1.8197	0.0488875	0.8637	1.3108
			O60669|MOT2_HUMAN	3	2	3	1	2	2	1.81488	0.0754758	0.859876	1.12219
			O60306|AQR_HUMAN	42	26	36	36	16	37	1.81439	0.134328	0.859486	0.871832
			Q9BX63|FANCJ_HUMAN	28	4	12	13	1	15	1.81252	0.426042	0.857996	0.370548
			Q9UNL2|SSRG_HUMAN	1	1	1	1	1	1	1.8096	0.0233442	0.855673	1.63182
			Q6WKZ4|RFIP1_HUMAN	5	#N/A	2	2	1	5	1.80877	0.773571	0.855008	0.1115
			Q96AY4|TTC28_HUMAN	13	11	17	12	7	17	1.80793	0.0110968	0.854341	1.9548
			Q9UGJ1|GCP4_HUMAN	9	7	11	7	5	11	1.80687	0.0143394	0.853494	1.84347
			Q14318|FKBP8_HUMAN	6	4	5	5	4	5	1.80596	0.0354492	0.852763	1.45039
			Q9Y4B4|ARIP4_HUMAN	18	3	4	9	3	7	1.80466	0.331072	0.851731	0.480078
			Q9NNW5|WDR6_HUMAN	21	7	16	14	7	17	1.80382	0.0244137	0.851056	1.61237
			Q13042|CDC16_HUMAN	5	5	6	3	2	7	1.80347	0.201522	0.850774	0.695679
			Q15437|SC23B_HUMAN	6	5	7	5	3	4	1.80295	0.00538005	0.85036	2.26921
			Q99081|HTF4_HUMAN	12	16	10	9	11	10	1.80229	0.00954897	0.849828	2.02004
			Q12931|TRAP1_HUMAN	15	10	14	19	12	12	1.79988	0.258775	0.847897	0.587078
			Q15291|RBBP5_HUMAN	9	2	11	8	4	8	1.79745	0.0282674	0.845948	1.54871
			Q14137|BOP1_HUMAN	13	1	13	9	3	13	1.7968	0.265595	0.845427	0.575781
			Q9UH65|SWP70_HUMAN	6	1	5	4	2	5	1.79545	0.20752	0.844345	0.682941
			Q6YHK3|CD109_HUMAN	9	5	5	8	5	7	1.7923	0.425988	0.84181	0.370603
			Q13618|CUL3_HUMAN	11	5	7	7	3	7	1.79168	0.0372708	0.841312	1.42863
			O00178|GTPB1_HUMAN	19	5	19	17	4	20	1.79097	0.177683	0.840742	0.750354
			P51790|CLCN3_HUMAN	8	5	8	6	4	5	1.78769	0.00298331	0.838098	2.5253
			Q14643|ITPR1_HUMAN	34	21	23	19	12	25	1.78453	0.0116129	0.835543	1.93506
			P12235|ADT1_HUMAN	6	3	3	4	3	3	1.78143	0.0055124	0.833036	2.25866
			Q02978|M2OM_HUMAN	12	11	12	9	12	11	1.77867	0.0013866	0.830799	2.85805
			P62424|RL7A_HUMAN	5	2	3	5	1	4	1.77831	0.779735	0.830508	0.108053
			Q8N8S7|ENAH_HUMAN	7	4	5	4	4	6	1.77669	0.762051	0.829194	0.118016
			Q96CW5|GCP3_HUMAN	9	7	6	5	6	3	1.77493	0.000148788	0.827766	3.82743
			O75694|NU155_HUMAN	40	29	37	31	31	27	1.77135	0.0293206	0.82485	1.53283
			Q9H6X2|ANTR1_HUMAN	3	4	5	2	3	4	1.76947	0.0027868	0.823316	2.55489
			O75127|PTCD1_HUMAN	19	5	11	10	4	14	1.76715	0.102931	0.821427	0.987454
			Q6ZRP7|QSOX2_HUMAN	19	17	17	16	15	15	1.76634	2.99214e-06	0.820764	5.52402
			Q9BW27|NUP85_HUMAN	7	13	17	7	11	11	1.7639	0.0163621	0.818768	1.78616
			Q96H55|MYO19_HUMAN	14	13	11	12	12	9	1.76389	0.013348	0.818762	1.87459
			P26038|MOES_HUMAN	21	4	17	16	5	18	1.76341	0.348361	0.818364	0.457971
			Q9NTJ5|SAC1_HUMAN	19	19	21	13	20	18	1.75579	0.0315026	0.812124	1.50165
			Q92974|ARHG2_HUMAN	19	4	15	9	2	15	1.75546	0.229813	0.811846	0.638626
			Q8N766|EMC1_HUMAN	25	14	19	19	14	18	1.75406	0.0390774	0.810698	1.40807
			Q9NZ01|TECR_HUMAN	13	16	13	14	13	15	1.7466	0.0411962	0.804549	1.38514
			Q08AF3|SLFN5_HUMAN	18	9	12	15	6	14	1.74316	0.0622358	0.801705	1.20596
			P63010|AP2B1_HUMAN	17	9	12	10	8	25	1.74281	0.613192	0.801414	0.212404
			Q8IYS2|K2013_HUMAN	2	5	3	3	4	3	1.74114	0.00539368	0.800029	2.26811
			P04259|K2C6B_HUMAN	1	1	1	1	1	#N/A	1.74045	0.277324	0.799463	0.557012
			Q9ULJ3|ZBT21_HUMAN	#N/A	2	1	1	2	2	1.73829	0.849119	0.797666	0.0710314
			Q5ST30|SYVM_HUMAN	13	3	8	6	4	7	1.73825	0.00132774	0.797639	2.87689
			O60427|FADS1_HUMAN	12	6	8	11	4	8	1.7367	0.0828685	0.796347	1.08161
			O15037|KHNYN_HUMAN	10	3	7	6	3	5	1.73561	0.0466332	0.795446	1.33131
			Q12797|ASPH_HUMAN	31	16	23	28	14	22	1.73437	0.00915116	0.794416	2.03852
			O14777|NDC80_HUMAN	10	5	8	8	5	12	1.73348	0.118344	0.793671	0.926855
			Q8NBP7|PCSK9_HUMAN	19	16	14	16	16	14	1.73284	0.0164589	0.793141	1.7836
			Q93073|SBP2L_HUMAN	23	7	14	17	8	14	1.73048	6.75901e-05	0.791176	4.17012
			Q9H2V7|SPNS1_HUMAN	5	4	4	4	5	5	1.72321	0.0130369	0.785098	1.88483
			O43747|AP1G1_HUMAN	20	7	15	13	6	12	1.72081	0.0477135	0.783084	1.32136
			Q86YV9|HPS6_HUMAN	13	8	8	10	6	8	1.72068	0.0165717	0.78298	1.78063
			P61006|RAB8A_HUMAN	1	3	3	1	3	3	1.71804	0.0193074	0.780765	1.71428
			Q9UHB9|SRP68_HUMAN	14	10	13	11	9	15	1.71768	0.00769985	0.780462	2.11352
			O15381|NVL_HUMAN	8	2	3	4	2	5	1.7167	0.471984	0.779637	0.326073
			Q99575|POP1_HUMAN	37	11	24	30	10	22	1.71384	0.0333575	0.777231	1.47681
			O94874|UFL1_HUMAN	21	12	23	14	13	24	1.7088	0.091702	0.772987	1.03762
			Q9UQ90|SPG7_HUMAN	20	16	16	18	15	14	1.70743	0.0391573	0.771825	1.40719
			Q96G46|DUS3L_HUMAN	14	5	12	5	5	14	1.70458	0.0833422	0.769416	1.07913
			P04040|CATA_HUMAN	18	6	8	12	12	6	1.70406	0.246865	0.768973	0.607541
			Q9Y4B6|DCAF1_HUMAN	7	8	13	9	7	11	1.70339	0.121733	0.768411	0.914591
			Q9H8M5|CNNM2_HUMAN	5	3	3	4	4	2	1.70299	0.570699	0.768069	0.243593
			O14734|ACOT8_HUMAN	3	3	3	1	4	3	1.70073	0.252284	0.766156	0.59811
			Q92888|ARHG1_HUMAN	11	5	14	9	9	13	1.698	0.0372853	0.763839	1.42846
			Q9UBM7|DHCR7_HUMAN	3	3	3	3	3	3	1.69618	0.0399766	0.76229	1.39819
			Q96NW4|ANR27_HUMAN	25	19	17	18	15	19	1.69566	0.0258633	0.761845	1.58732
			Q5TAQ9|DCAF8_HUMAN	10	9	12	10	8	8	1.69384	0.115584	0.760299	0.937101
			P05067|A4_HUMAN	16	10	12	15	11	10	1.68942	0.0481777	0.756526	1.31715
			P38606|VATA_HUMAN	26	18	25	23	18	20	1.68527	0.000473551	0.752982	3.32463
			Q9UBF2|COPG2_HUMAN	21	20	16	16	13	21	1.68485	0.103699	0.752623	0.984227
			Q9HAU5|RENT2_HUMAN	20	4	14	13	3	16	1.68315	0.51445	0.751165	0.288657
			Q9H0U3|MAGT1_HUMAN	9	4	8	5	5	7	1.67974	0.264475	0.748242	0.577615
			Q96T76|MMS19_HUMAN	23	21	26	18	18	23	1.67737	0.00280059	0.746205	2.55275
			Q9H4G0|E41L1_HUMAN	12	1	12	5	1	11	1.67083	0.052762	0.740568	1.27768
			Q86UT6|NLRX1_HUMAN	11	14	12	11	9	6	1.6687	0.00195775	0.738722	2.70824
			O75925|PIAS1_HUMAN	3	1	2	1	1	2	1.66526	0.0376137	0.735751	1.42465
			Q8IZV5|RDH10_HUMAN	5	7	9	6	9	9	1.66316	0.344593	0.733929	0.462694
			O14672|ADA10_HUMAN	11	8	10	7	7	9	1.66073	0.0243445	0.73182	1.6136
			O95071|UBR5_HUMAN	36	58	50	36	63	41	1.65974	0.0951896	0.730956	1.02141
			O14545|TRAD1_HUMAN	5	6	8	5	5	9	1.65953	0.0537757	0.730772	1.26941
			Q9P035|HACD3_HUMAN	14	9	12	13	10	12	1.65851	0.0676456	0.729886	1.16976
			Q9H6R6|ZDHC6_HUMAN	5	2	4	3	3	4	1.65835	0.151817	0.729751	0.818681
			Q86TC9|MYPN_HUMAN	41	34	32	34	30	33	1.65726	0.00263899	0.728798	2.57856
			Q01844|EWS_HUMAN	7	5	5	5	5	7	1.6563	0.294532	0.727963	0.530867
			Q63ZY3|KANK2_HUMAN	12	10	11	9	8	9	1.65362	0.00125335	0.72563	2.90193
			Q9BX95|SGPP1_HUMAN	5	3	4	3	4	6	1.65326	4.76442e-05	0.725311	4.32199
			Q86UL3|GPAT4_HUMAN	6	5	5	5	5	6	1.65193	0.0261536	0.724154	1.58247
			P35610|SOAT1_HUMAN	10	7	8	6	7	7	1.65158	0.140892	0.723843	0.851115
			Q8IWT6|LRC8A_HUMAN	6	4	5	5	4	4	1.64876	0.0963181	0.721379	1.01629
			Q86YT6|MIB1_HUMAN	12	4	5	8	4	8	1.64756	0.58959	0.720329	0.22945
			Q86XA9|HTR5A_HUMAN	18	9	15	17	9	14	1.64633	0.00280157	0.719256	2.5526
			Q92797|SYMPK_HUMAN	2	2	4	2	2	2	1.64615	0.313526	0.719096	0.503726
			O60674|JAK2_HUMAN	13	2	6	8	1	6	1.64427	2.92776e-05	0.717446	4.53346
			Q6ZN55|ZN574_HUMAN	22	4	19	17	3	18	1.64193	0.0475338	0.715392	1.323
			Q8NE71|ABCF1_HUMAN	24	9	18	14	7	24	1.64147	0.646115	0.714991	0.18969
			Q8WU76|SCFD2_HUMAN	5	4	6	2	5	7	1.63949	0.00538469	0.713251	2.26884
			P14735|IDE_HUMAN	7	3	6	4	5	6	1.63945	0.398568	0.713212	0.399498
			Q92896|GSLG1_HUMAN	22	14	13	15	12	17	1.63938	0.0571063	0.713154	1.24332
			Q8IXI2|MIRO1_HUMAN	23	10	16	15	6	13	1.63729	0.0121038	0.711306	1.91708
			Q00341|VIGLN_HUMAN	14	19	20	14	13	24	1.63303	0.14168	0.707548	0.84869
			Q8IWF2|FXRD2_HUMAN	13	12	13	10	11	9	1.63215	0.00559457	0.706775	2.25223
			P42345|MTOR_HUMAN	73	53	64	61	39	56	1.63191	0.0343183	0.706558	1.46447
			Q13835|PKP1_HUMAN	1	1	2	6	1	1	1.63009	0.674775	0.704951	0.170841
			Q8IY17|PLPL6_HUMAN	30	17	21	27	13	23	1.62959	0.111931	0.704511	0.95105
			Q15003|CND2_HUMAN	7	2	9	4	6	7	1.62946	0.19031	0.704396	0.720539
			Q8NEB9|PK3C3_HUMAN	18	5	8	11	3	12	1.62891	0.150984	0.703906	0.821069
			Q9Y4C2|TCAF1_HUMAN	6	5	7	6	3	7	1.627	0.000691763	0.702213	3.16004
			Q9H300|PARL_HUMAN	5	2	5	5	2	4	1.62693	0.045549	0.702156	1.34152
			Q13546|RIPK1_HUMAN	1	2	2	2	2	2	1.6264	0.00731131	0.701686	2.136
			P40763|STAT3_HUMAN	27	22	28	24	19	24	1.6252	8.96195e-08	0.700613	7.0476
			Q8WX93|PALLD_HUMAN	13	4	9	11	6	13	1.62487	0.0241483	0.700327	1.61711
			Q8N1B4|VPS52_HUMAN	9	4	7	5	4	6	1.62481	0.00984174	0.700269	2.00693
			Q02241|KIF23_HUMAN	11	2	5	6	5	8	1.62458	0.374653	0.700071	0.426371
			O75122|CLAP2_HUMAN	5	#N/A	5	2	2	4	1.62325	0.470322	0.698881	0.327605
			Q8NI27|THOC2_HUMAN	19	10	13	19	11	15	1.62314	0.00375433	0.698784	2.42547
			Q9Y5Z9|UBIA1_HUMAN	2	1	#N/A	2	2	2	1.62289	0.896827	0.698569	0.0472915
			Q15386|UBE3C_HUMAN	35	36	38	30	31	29	1.62026	0.000224965	0.69623	3.64788
			Q9NWK9|BCD1_HUMAN	4	1	6	2	2	6	1.62011	0.137303	0.696094	0.862319
			Q96JB2|COG3_HUMAN	6	4	4	5	4	4	1.61696	0.513179	0.693283	0.289731
			O95487|SC24B_HUMAN	7	2	2	5	2	2	1.61501	0.0417368	0.691541	1.37948
			Q9H0J9|PAR12_HUMAN	22	10	19	21	7	20	1.61234	0.383443	0.689155	0.416299
			Q9BQE3|TBA1C_HUMAN	1	1	2	2	2	2	1.60955	0.43587	0.686657	0.360643
			Q9Y263|PLAP_HUMAN	29	16	26	25	18	19	1.60873	0.00191721	0.685918	2.71733
			Q6P996|PDXD1_HUMAN	20	11	17	17	12	12	1.60843	0.0663883	0.685657	1.17791
			Q96HR8|NAF1_HUMAN	5	1	5	4	2	5	1.60802	0.19597	0.685288	0.70781
			Q9Y6N7|ROBO1_HUMAN	30	12	20	23	13	23	1.60751	0.0563694	0.684826	1.24896
			Q9P2Y5|UVRAG_HUMAN	2	1	3	2	1	4	1.6057	0.194921	0.683206	0.710141
			P33121|ACSL1_HUMAN	19	17	19	16	17	14	1.60556	0.00177427	0.683075	2.75098
			P49848|TAF6_HUMAN	12	3	2	9	2	5	1.60451	0.0877645	0.682129	1.05668
			Q8NB46|ANR52_HUMAN	2	1	9	3	1	3	1.60419	0.570131	0.681843	0.244025
			P21127|CD11B_HUMAN	14	7	11	13	5	14	1.60375	0.196775	0.681448	0.70603
			Q9UQ88|CD11A_HUMAN	14	7	11	13	5	14	1.60375	0.196775	0.681448	0.70603
			P18858|DNLI1_HUMAN	22	16	20	25	14	13	1.60115	0.164203	0.679106	0.784618
			Q7Z304|MAMC2_HUMAN	10	8	7	6	6	8	1.59689	0.00111949	0.675264	2.95098
			O43572|AKA10_HUMAN	13	9	16	11	9	12	1.59639	0.0546592	0.674811	1.26234
			Q9H8H3|MET7A_HUMAN	3	2	3	2	4	3	1.59259	0.320663	0.671375	0.493952
			Q8TEQ6|GEMI5_HUMAN	38	13	31	33	10	34	1.59164	0.0822811	0.670517	1.0847
			O94806|KPCD3_HUMAN	24	4	18	15	6	19	1.59092	0.0656375	0.669858	1.18285
			O60518|RNBP6_HUMAN	15	13	16	18	14	12	1.59051	0.0797754	0.669485	1.09813
			Q8TB72|PUM2_HUMAN	5	2	6	5	3	5	1.58931	0.00243957	0.668403	2.61269
			Q9UKV3|ACINU_HUMAN	12	5	6	11	5	12	1.588	0.466865	0.667208	0.330808
			Q9H936|GHC1_HUMAN	1	3	2	1	2	1	1.58609	0.0544416	0.665473	1.26407
			P57678|GEMI4_HUMAN	13	11	15	12	10	12	1.58535	0.0861174	0.664805	1.06491
			Q9UK59|DBR1_HUMAN	20	14	19	16	12	19	1.58432	0.0401791	0.663864	1.396
			P49281|NRAM2_HUMAN	3	3	3	2	1	2	1.58323	0.0711765	0.662873	1.14766
			O75352|MPU1_HUMAN	3	3	3	3	3	3	1.58252	0.00111729	0.66222	2.95183
			Q9UKM7|MA1B1_HUMAN	24	14	16	19	10	14	1.57934	0.0575067	0.659326	1.24028
			Q9HCL2|GPAT1_HUMAN	11	6	11	9	7	11	1.57758	0.0222942	0.657715	1.65181
			O14975|S27A2_HUMAN	30	20	22	21	21	24	1.57551	0.0579122	0.655814	1.23723
			Q9BSJ2|GCP2_HUMAN	16	11	13	10	7	13	1.57447	0.0337526	0.654869	1.47169
			O60568|PLOD3_HUMAN	18	16	11	15	12	10	1.57111	0.0377574	0.651784	1.423
			P50548|ERF_HUMAN	19	16	16	15	13	16	1.571	0.0237727	0.651683	1.62392
			Q8NAN2|MIGA1_HUMAN	3	1	3	2	2	2	1.57091	0.089139	0.6516	1.04993
			Q96EY7|PTCD3_HUMAN	14	14	16	14	12	13	1.5696	0.0409423	0.650399	1.38783
			Q9NYP7|ELOV5_HUMAN	2	1	2	2	1	2	1.56887	0.0994735	0.649723	1.00229
			Q9H4L5|OSBL3_HUMAN	29	8	25	22	7	28	1.56691	0.195951	0.647923	0.707853
			Q6PGP7|TTC37_HUMAN	51	37	44	43	33	40	1.56491	0.00838662	0.646083	2.07641
			Q13315|ATM_HUMAN	17	3	3	12	3	2	1.5649	0.0449194	0.646075	1.34757
			O60524|NEMF_HUMAN	25	3	16	17	3	17	1.56414	0.282597	0.645373	0.548832
			Q9UID3|VPS51_HUMAN	7	6	6	8	6	7	1.56376	0.0481124	0.645016	1.31774
			Q12769|NU160_HUMAN	25	21	28	24	23	22	1.55601	0.0779281	0.63785	1.10831
			Q7Z2K6|ERMP1_HUMAN	9	4	7	8	4	6	1.55579	0.0134938	0.637644	1.86987
			P68371|TBB4B_HUMAN	3	1	1	3	1	3	1.55575	0.61747	0.637607	0.209384
			P78527|PRKDC_HUMAN	168	88	93	147	72	98	1.55235	0.142336	0.634453	0.846685
			P13639|EF2_HUMAN	37	32	35	33	33	32	1.55198	0.00779857	0.634109	2.10798
			Q8IXI1|MIRO2_HUMAN	13	12	13	12	10	10	1.55157	0.0424467	0.633731	1.37216
			Q9H4L7|SMRCD_HUMAN	28	16	22	22	11	20	1.55102	0.00617311	0.633221	2.2095
			Q658Y4|F91A1_HUMAN	13	14	16	15	11	14	1.55041	0.134138	0.63265	0.872449
			Q7L2J0|MEPCE_HUMAN	13	2	7	4	1	9	1.54756	0.177957	0.629995	0.749684
			Q5SWA1|PR15B_HUMAN	7	8	7	9	6	6	1.54611	0.0642439	0.628639	1.19217
			Q9UEG4|ZN629_HUMAN	28	7	24	23	4	23	1.54604	0.080705	0.62858	1.0931
			Q9UBG0|MRC2_HUMAN	7	5	6	8	2	5	1.54595	0.658229	0.628493	0.181623
			A3KN83|SBNO1_HUMAN	30	4	16	20	5	21	1.54479	0.450148	0.627415	0.346645
			P05089|ARGI1_HUMAN	3	#N/A	3	8	2	2	1.54366	0.368825	0.626356	0.43318
			Q9UHI6|DDX20_HUMAN	2	2	3	2	2	2	1.54026	0.00200279	0.623172	2.69836
			Q92626|PXDN_HUMAN	46	31	36	38	28	33	1.53793	0.0171965	0.620987	1.76456
			Q7L2E3|DHX30_HUMAN	20	23	23	22	22	22	1.5378	0.00990959	0.620868	2.00394
			Q68E01|INT3_HUMAN	35	21	32	24	16	31	1.53741	0.0212602	0.620505	1.67243
			Q3KQU3|MA7D1_HUMAN	4	1	11	3	2	11	1.53549	0.749854	0.618701	0.125023
			Q8NHH9|ATLA2_HUMAN	3	9	13	6	8	10	1.53394	0.60843	0.617244	0.215789
			P41250|GARS_HUMAN	6	4	6	7	4	7	1.53372	0.011534	0.617035	1.93802
			Q96RT1|ERBIN_HUMAN	31	24	32	26	20	18	1.53319	0.0689991	0.616539	1.16116
			Q12893|TM115_HUMAN	2	#N/A	3	2	1	3	1.53156	0.794904	0.614999	0.0996854
			P15311|EZRI_HUMAN	18	5	14	14	7	15	1.53103	0.649707	0.614501	0.187282
			Q9UP95|S12A4_HUMAN	13	5	5	11	4	4	1.52708	0.00388137	0.610776	2.41102
			Q9Y4B5|MTCL1_HUMAN	16	1	3	9	1	9	1.52438	0.946524	0.608222	0.0238683
			O60313|OPA1_HUMAN	57	40	43	47	34	42	1.52417	0.000631551	0.608023	3.19959
			Q92574|TSC1_HUMAN	7	3	6	8	3	7	1.52381	0.0290268	0.60768	1.5372
			O15260|SURF4_HUMAN	3	3	4	4	4	4	1.52246	0.067432	0.606407	1.17113
			Q5VSL9|STRP1_HUMAN	4	1	3	2	2	2	1.52196	0.100393	0.605933	0.998296
			Q6VY07|PACS1_HUMAN	17	6	14	13	6	14	1.52148	0.00957301	0.60548	2.01895
			Q13310|PABP4_HUMAN	#N/A	5	6	2	4	4	1.52119	0.796084	0.605201	0.0990409
			P26358|DNMT1_HUMAN	19	7	10	11	10	18	1.51852	0.266475	0.602662	0.574343
			Q6L8Q7|PDE12_HUMAN	4	4	5	6	4	4	1.51843	0.00689056	0.602582	2.16175
			Q9Y4W2|LAS1L_HUMAN	5	5	9	4	5	7	1.51841	0.00392412	0.60256	2.40626
			Q9NSD9|SYFB_HUMAN	2	4	4	2	3	4	1.51744	0.073216	0.601635	1.13539
			Q8N3U4|STAG2_HUMAN	7	7	7	6	5	6	1.51599	0.638118	0.600261	0.195099
			Q92538|GBF1_HUMAN	22	14	27	21	8	31	1.51567	0.168158	0.599953	0.774283
			O14925|TIM23_HUMAN	2	3	2	2	3	1	1.51514	7.47072e-05	0.599454	4.12664
			Q5SRD1|TI23B_HUMAN	2	3	2	2	3	1	1.51514	7.47072e-05	0.599454	4.12664
			Q0VDI3|TM267_HUMAN	2	2	1	2	1	1	1.51365	7.71999e-05	0.598034	4.11238
			P15924|DESP_HUMAN	35	27	26	60	41	37	1.5127	0.37708	0.597129	0.423566
			Q8N1G4|LRC47_HUMAN	8	7	10	3	5	10	1.51239	0.135765	0.596834	0.867211
			Q9NV88|INT9_HUMAN	5	1	4	4	3	3	1.51208	0.140726	0.596539	0.851626
			P57740|NU107_HUMAN	5	8	9	7	8	7	1.51152	0.367006	0.596003	0.435327
			Q4KMQ2|ANO6_HUMAN	13	2	6	9	4	4	1.50978	0.257532	0.59434	0.589169
			P06400|RB_HUMAN	4	1	4	3	1	5	1.50937	0.33941	0.593947	0.469276
			Q969F9|HPS3_HUMAN	21	5	13	14	6	13	1.50921	0.297872	0.593792	0.52597
			P35241|RADI_HUMAN	18	2	15	15	4	13	1.50822	0.473725	0.59285	0.324474
			O60476|MA1A2_HUMAN	15	7	8	10	6	8	1.50657	0.932687	0.591268	0.0302641
			Q6P158|DHX57_HUMAN	41	11	26	34	8	24	1.50634	0.014749	0.591043	1.83124
			Q70J99|UN13D_HUMAN	12	9	13	11	8	13	1.5028	0.0190897	0.587651	1.7192
			O75676|KS6A4_HUMAN	24	17	19	20	16	19	1.50261	0.0268941	0.587473	1.57034
			P36776|LONM_HUMAN	40	31	30	31	28	30	1.49892	0.0048585	0.583919	2.3135
			O94927|HAUS5_HUMAN	6	6	7	5	5	5	1.49794	0.0994174	0.582982	1.00254
			Q7Z4V5|HDGR2_HUMAN	5	5	4	4	2	5	1.49508	0.384227	0.580224	0.415412
			P17812|PYRG1_HUMAN	10	10	9	11	10	8	1.48556	0.000300849	0.571005	3.52165
			P16152|CBR1_HUMAN	4	6	2	2	8	1	1.48541	0.178475	0.570859	0.748422
			Q93063|EXT2_HUMAN	10	3	3	5	4	2	1.48435	0.352592	0.569833	0.452728
			Q08379|GOGA2_HUMAN	26	14	20	27	14	21	1.48264	0.00505472	0.568173	2.2963
			O60716|CTND1_HUMAN	47	31	38	38	26	42	1.48155	0.163738	0.567104	0.785852
			O15439|MRP4_HUMAN	22	15	18	19	13	16	1.48114	0.0322809	0.56671	1.49105
			Q9Y4R8|TELO2_HUMAN	19	16	20	15	14	21	1.47954	5.77955e-05	0.565147	4.23811
			O43813|LANC1_HUMAN	9	13	10	8	15	10	1.47949	0.144907	0.565095	0.838911
			Q9H1A4|APC1_HUMAN	13	5	8	11	2	8	1.47926	0.019462	0.564877	1.71081
			Q13286|CLN3_HUMAN	1	#N/A	1	1	1	1	1.47791	0.77226	0.563559	0.112236
			O00203|AP3B1_HUMAN	26	7	17	15	5	22	1.47483	0.557906	0.560546	0.253439
			Q8N1F8|S11IP_HUMAN	8	1	7	7	4	3	1.4736	0.868832	0.559346	0.0610644
			P46063|RECQ1_HUMAN	9	8	13	6	10	10	1.47312	0.00313881	0.558873	2.50324
			Q9UHD8|SEPT9_HUMAN	2	4	6	2	3	6	1.47216	0.0374642	0.557934	1.42638
			P46940|IQGA1_HUMAN	86	48	68	62	40	70	1.47105	0.179961	0.556848	0.744821
			O00116|ADAS_HUMAN	31	23	24	24	23	25	1.46991	0.00278535	0.555724	2.55512
			P31040|SDHA_HUMAN	21	26	29	20	26	27	1.46684	0.0236281	0.552716	1.62657
			P11532|DMD_HUMAN	13	3	10	8	3	7	1.4661	0.144658	0.551987	0.839659
			O14617|AP3D1_HUMAN	37	5	9	26	4	14	1.46274	0.47079	0.548671	0.327173
			Q6P3X3|TTC27_HUMAN	15	9	14	12	10	15	1.458	7.36989e-06	0.543995	5.13254
			P52948|NUP98_HUMAN	21	14	21	16	11	21	1.45684	0.112001	0.542845	0.950777
			O76021|RL1D1_HUMAN	21	4	18	19	5	23	1.45596	0.230544	0.541976	0.637245
			P78344|IF4G2_HUMAN	16	13	15	14	13	18	1.45587	0.0379818	0.541882	1.42042
			Q9BTX1|NDC1_HUMAN	15	10	10	11	12	12	1.45471	0.230344	0.540736	0.637623
			Q9NZJ7|MTCH1_HUMAN	9	8	9	8	9	8	1.45417	0.40355	0.540194	0.394103
			Q969M3|YIPF5_HUMAN	3	2	2	2	2	2	1.45344	0.0194989	0.539472	1.70999
			Q14152|EIF3A_HUMAN	13	27	20	18	21	22	1.45094	0.737772	0.536984	0.132078
			Q6PJG6|BRAT1_HUMAN	23	20	24	22	19	19	1.44897	0.0137969	0.535025	1.86022
			Q58WW2|DCAF6_HUMAN	4	3	4	3	1	2	1.44766	0.485043	0.533724	0.31422
			P23458|JAK1_HUMAN	46	21	33	39	11	34	1.44757	0.095607	0.533632	1.01951
			Q9NZ08|ERAP1_HUMAN	11	7	9	12	7	8	1.44417	0.0351481	0.530236	1.4541
			O00571|DDX3X_HUMAN	40	27	36	37	32	38	1.44383	0.0375072	0.529897	1.42589
			Q6ZRV2|FA83H_HUMAN	8	4	5	4	5	4	1.44128	0.250348	0.527352	0.601456
			O94952|FBX21_HUMAN	4	6	7	6	6	3	1.44106	0.156116	0.527135	0.806552
			Q99805|TM9S2_HUMAN	6	6	5	6	5	3	1.44093	0.0939928	0.526997	1.02691
			O75534|CSDE1_HUMAN	41	23	38	39	25	41	1.44016	0.0355602	0.526229	1.44904
			Q09161|NCBP1_HUMAN	27	20	26	21	17	29	1.43993	0.0159838	0.525999	1.79632
			P50454|SERPH_HUMAN	2	4	3	3	5	1	1.43796	0.080839	0.524022	1.09238
			Q9C0B7|TNG6_HUMAN	16	10	16	13	10	19	1.43642	0.0198475	0.522475	1.70229
			P28370|SMCA1_HUMAN	4	#N/A	2	3	1	2	1.43634	0.924709	0.522396	0.0339948
			Q9H5Q4|TFB2M_HUMAN	4	2	2	3	3	2	1.4357	0.333199	0.521759	0.477296
			Q92620|PRP16_HUMAN	28	4	16	19	5	16	1.43345	0.224633	0.519492	0.648526
			Q9Y3T9|NOC2L_HUMAN	5	2	5	4	3	3	1.4332	9.56397e-05	0.519245	4.01936
			Q13724|MOGS_HUMAN	16	11	13	11	12	14	1.43296	0.10555	0.518995	0.976543
			Q9BSJ8|ESYT1_HUMAN	37	29	29	31	25	26	1.43236	0.00587182	0.51839	2.23123
			P04062|GLCM_HUMAN	2	#N/A	3	1	3	1	1.43227	0.338265	0.518299	0.470743
			O94887|FARP2_HUMAN	21	1	9	12	1	10	1.4317	0.00267803	0.51773	2.57218
			P30876|RPB2_HUMAN	35	25	33	32	23	32	1.43113	0.00573588	0.517157	2.2414
			Q9BRZ2|TRI56_HUMAN	32	7	24	28	6	27	1.43089	0.135896	0.516908	0.866793
			Q14444|CAPR1_HUMAN	1	4	4	2	3	3	1.42907	0.901025	0.515077	0.0452631
			Q6UB35|C1TM_HUMAN	16	14	15	11	9	15	1.4282	0.0850159	0.514202	1.0705
			O75027|ABCB7_HUMAN	13	7	8	9	8	8	1.42733	0.0286186	0.513318	1.54335
			Q96QK1|VPS35_HUMAN	18	20	19	18	18	18	1.42656	0.000826581	0.512535	3.08271
			Q96EK7|F120B_HUMAN	20	6	19	19	5	19	1.4259	0.0291633	0.511875	1.53516
			O15371|EIF3D_HUMAN	2	13	13	6	11	12	1.42384	0.884318	0.509788	0.0533914
			P40692|MLH1_HUMAN	40	30	32	36	32	31	1.42251	0.00621513	0.508441	2.20655
			Q9H2M9|RBGPR_HUMAN	30	22	33	25	23	28	1.42174	0.0023365	0.507655	2.63143
			Q7L7V1|DHX32_HUMAN	9	8	16	10	9	11	1.42089	0.0995314	0.5068	1.00204
			Q03519|TAP2_HUMAN	10	9	9	9	8	7	1.42	0.081126	0.50589	1.09084
			O00425|IF2B3_HUMAN	16	12	12	13	10	16	1.41829	0.205193	0.504155	0.687838
			Q7Z4Q2|HEAT3_HUMAN	20	10	16	13	11	14	1.41638	0.000481607	0.502212	3.31731
			Q9BXB1|LGR4_HUMAN	3	2	4	5	2	4	1.41624	0.861811	0.502067	0.0645879
			O95672|ECEL1_HUMAN	19	11	15	19	10	15	1.41577	0.0151863	0.501582	1.81855
			Q68CZ2|TENS3_HUMAN	19	14	20	18	11	19	1.41563	0.00532931	0.501449	2.27333
			Q86Y56|DAAF5_HUMAN	18	13	24	20	18	22	1.41378	0.00187284	0.499561	2.7275
			P01130|LDLR_HUMAN	9	6	8	8	6	7	1.41171	0.474126	0.497439	0.324106
			Q9NVC6|MED17_HUMAN	3	4	3	3	3	3	1.4116	0.0139812	0.497329	1.85446
			Q86W56|PARG_HUMAN	13	1	11	7	2	11	1.41086	0.348637	0.496578	0.457626
			Q8IWA4|MFN1_HUMAN	18	14	14	19	15	17	1.40989	0.014005	0.495582	1.85372
			Q96HY7|DHTK1_HUMAN	9	8	6	9	6	6	1.40967	0.00156528	0.495355	2.80541
			Q6P5Z2|PKN3_HUMAN	12	#N/A	2	6	1	3	1.40901	0.665929	0.494679	0.176572
			Q9NVE7|PANK4_HUMAN	11	9	14	13	7	10	1.40848	0.278738	0.494138	0.554804
			Q01813|PFKAP_HUMAN	41	36	39	35	32	36	1.40831	0.000236026	0.493967	3.62704
			O94822|LTN1_HUMAN	15	3	11	8	3	10	1.40826	0.0410964	0.493918	1.3862
			O43896|KIF1C_HUMAN	34	4	27	29	7	26	1.4078	0.188121	0.493442	0.725562
			Q8WVV9|HNRLL_HUMAN	5	1	5	3	1	3	1.40533	0.901398	0.490912	0.0450835
			P63261|ACTG_HUMAN	1	1	1	1	1	1	1.40416	0.121817	0.489707	0.914292
			Q8TDN4|CABL1_HUMAN	5	2	5	3	1	5	1.40413	0.0407556	0.48968	1.38981
			Q93008|USP9X_HUMAN	28	26	34	28	26	33	1.40255	0.118388	0.488054	0.926692
			Q9Y639|NPTN_HUMAN	2	2	#N/A	1	1	2	1.40126	0.730376	0.486725	0.136453
			Q9UPQ0|LIMC1_HUMAN	#N/A	2	1	2	1	2	1.39959	0.789899	0.485005	0.102428
			O75582|KS6A5_HUMAN	35	28	27	33	26	28	1.39947	0.000778755	0.484879	3.1086
			Q9UBV2|SE1L1_HUMAN	14	8	10	13	8	11	1.39917	0.0101219	0.484572	1.99474
			Q92544|TM9S4_HUMAN	4	1	2	3	2	3	1.39787	0.700797	0.48323	0.154408
			Q13573|SNW1_HUMAN	10	5	17	7	4	17	1.3978	0.0742264	0.483158	1.12944
			Q9BXW9|FACD2_HUMAN	23	12	18	15	11	18	1.39721	0.00429845	0.482551	2.36669
			O43290|SNUT1_HUMAN	6	1	2	1	1	3	1.39635	0.930305	0.481665	0.0313745
			Q8NE01|CNNM3_HUMAN	11	15	14	11	11	12	1.39615	0.0658878	0.481455	1.1812
			Q92673|SORL_HUMAN	11	1	3	13	2	2	1.39506	0.269475	0.480328	0.569482
			Q96PZ0|PUS7_HUMAN	29	7	23	21	9	26	1.39207	0.891282	0.477234	0.0499848
			Q9Y4W6|AFG32_HUMAN	47	36	44	44	34	45	1.39163	0.011045	0.476781	1.95683
			O60841|IF2P_HUMAN	12	3	4	4	2	5	1.39162	0.853109	0.476767	0.0689953
			O95347|SMC2_HUMAN	54	31	45	48	31	50	1.39106	0.0584735	0.476185	1.23304
			Q14739|LBR_HUMAN	4	3	9	4	5	9	1.39047	0.183278	0.475574	0.736891
			Q8N5A5|ZGPAT_HUMAN	8	7	14	4	6	15	1.38234	0.0395576	0.467114	1.40277
			Q6PD62|CTR9_HUMAN	20	4	7	15	5	11	1.38139	0.962481	0.466125	0.0166078
			P52429|DGKE_HUMAN	4	#N/A	2	1	1	1	1.38037	0.548055	0.46506	0.261176
			P48960|CD97_HUMAN	9	9	11	9	6	11	1.37847	0.000846725	0.463071	3.07226
			P20020|AT2B1_HUMAN	16	21	13	17	13	13	1.37765	0.426548	0.462207	0.370032
			P42285|MTREX_HUMAN	31	13	26	28	14	30	1.37653	0.000870096	0.461033	3.06043
			Q9NV66|TYW1_HUMAN	4	3	5	8	3	4	1.3752	0.942592	0.459643	0.0256764
			Q14204|DYHC1_HUMAN	116	1	8	117	1	7	1.37484	0.405696	0.459265	0.391799
			Q8WXE0|CSKI2_HUMAN	3	2	5	2	1	5	1.37477	0.382259	0.45919	0.417642
			Q9C0C7|AMRA1_HUMAN	25	28	22	21	23	15	1.37442	0.159767	0.458825	0.796514
			Q12965|MYO1E_HUMAN	32	19	31	29	14	26	1.37242	8.10698e-05	0.45672	4.09114
			P08236|BGLR_HUMAN	9	7	5	6	5	5	1.37056	0.0394699	0.454765	1.40373
			Q8NFZ0|FBH1_HUMAN	7	4	5	6	4	10	1.36972	0.855228	0.453877	0.0679179
			Q9NRK6|ABCBA_HUMAN	8	8	7	7	6	6	1.36921	0.0205129	0.453344	1.68797
			O95573|ACSL3_HUMAN	40	31	31	34	29	30	1.36793	0.00108299	0.451997	2.96538
			Q13283|G3BP1_HUMAN	2	7	7	2	10	9	1.36793	0.00346675	0.451994	2.46008
			P16435|NCPR_HUMAN	13	6	10	15	9	8	1.36686	0.647152	0.450869	0.188993
			O43395|PRPF3_HUMAN	19	6	14	16	4	20	1.36666	0.143585	0.450655	0.842892
			P08237|PFKAM_HUMAN	27	22	28	27	25	27	1.36654	0.0307287	0.450527	1.51246
			Q15345|LRC41_HUMAN	14	5	12	9	3	10	1.36632	0.0422546	0.45029	1.37413
			Q9NZI8|IF2B1_HUMAN	2	2	4	3	2	5	1.36592	0.375967	0.449873	0.42485
			Q15021|CND1_HUMAN	34	17	28	25	15	31	1.3647	0.0177596	0.448589	1.75057
			Q9UH99|SUN2_HUMAN	18	11	17	14	12	16	1.36268	0.0116486	0.446451	1.93372
			P53007|TXTP_HUMAN	7	3	3	4	3	2	1.36256	0.183233	0.446325	0.736996
			Q9H0A0|NAT10_HUMAN	18	1	17	11	4	19	1.35932	0.675301	0.44288	0.170502
			O43593|HAIR_HUMAN	12	3	3	15	6	5	1.35927	0.601437	0.442836	0.22081
			O94826|TOM70_HUMAN	25	18	19	21	17	23	1.35927	0.00299112	0.442834	2.52417
			P43304|GPDM_HUMAN	16	18	21	24	20	15	1.3585	0.248179	0.442015	0.605235
			Q86Y39|NDUAB_HUMAN	4	5	5	4	5	4	1.35823	0.0474724	0.441732	1.32356
			Q5JPE7|NOMO2_HUMAN	22	19	21	22	17	21	1.35795	0.00390035	0.441426	2.4089
			P17858|PFKAL_HUMAN	29	27	25	23	23	25	1.35675	0.000933803	0.440158	3.02974
			P46459|NSF_HUMAN	35	27	34	29	24	24	1.35449	0.0895912	0.437745	1.04773
			Q9NXE4|NSMA3_HUMAN	17	14	16	11	13	13	1.35348	0.208674	0.436678	0.680532
			P04844|RPN2_HUMAN	24	20	25	20	20	23	1.35266	0.0548744	0.435802	1.26063
			Q9Y2A7|NCKP1_HUMAN	27	2	12	19	4	12	1.34977	0.777227	0.432718	0.109452
			Q9Y2D2|S35A3_HUMAN	2	2	2	2	2	2	1.34971	0.0574991	0.432646	1.24034
			P30530|UFO_HUMAN	22	15	20	20	14	15	1.34923	0.0782355	0.432132	1.1066
			Q9NYU2|UGGG1_HUMAN	49	47	50	48	42	44	1.34896	0.109417	0.431849	0.960914
			P23921|RIR1_HUMAN	13	11	16	9	14	19	1.34855	0.128869	0.431413	0.88985
			Q9H269|VPS16_HUMAN	14	4	6	11	4	7	1.34811	0.359732	0.430943	0.444021
			Q14166|TTL12_HUMAN	2	1	2	2	1	2	1.34773	0.286564	0.430533	0.542779
			Q9BW19|KIFC1_HUMAN	7	1	6	6	3	7	1.3448	0.715792	0.427392	0.145213
			O15440|MRP5_HUMAN	28	3	13	17	3	17	1.34366	0.640077	0.426166	0.193768
			P14618|KPYM_HUMAN	11	17	16	10	21	17	1.34327	0.355716	0.42575	0.448897
			Q9Y2L1|RRP44_HUMAN	10	7	9	5	3	8	1.3419	0.0967677	0.424275	1.01427
			Q9Y4K0|LOXL2_HUMAN	19	9	13	15	6	11	1.33998	0.0913996	0.422214	1.03906
			Q9BZH6|WDR11_HUMAN	16	18	22	20	14	18	1.33988	0.327741	0.422105	0.484469
			Q9BUJ2|HNRL1_HUMAN	26	26	23	28	25	22	1.33948	0.0106911	0.421677	1.97098
			Q92887|MRP2_HUMAN	26	3	16	15	5	23	1.33674	0.600946	0.41872	0.221165
			P19338|NUCL_HUMAN	33	13	27	29	16	28	1.33641	0.403041	0.418361	0.394651
			P35221|CTNA1_HUMAN	29	18	25	28	17	24	1.33462	0.016215	0.416431	1.79008
			Q96EA4|SPDLY_HUMAN	1	3	2	2	2	3	1.33439	0.938374	0.416176	0.0276241
			A0FGR8|ESYT2_HUMAN	36	32	30	32	33	30	1.33368	7.68217e-05	0.41541	4.11452
			Q2NL82|TSR1_HUMAN	35	14	26	25	17	25	1.33281	0.331652	0.414471	0.479318
			Q8NHY2|COP1_HUMAN	4	5	3	5	4	3	1.33148	0.924897	0.413031	0.0339064
			Q8N1G2|CMTR1_HUMAN	42	22	32	36	25	36	1.33074	0.201748	0.412228	0.695191
			Q2KHR3|QSER1_HUMAN	33	16	21	25	14	25	1.33039	0.204045	0.411852	0.690275
			P41743|KPCI_HUMAN	15	4	9	10	4	11	1.33024	0.261561	0.41169	0.582427
			Q9NZ71|RTEL1_HUMAN	12	2	3	13	3	2	1.32985	0.146243	0.411259	0.834925
			Q9UKF6|CPSF3_HUMAN	14	9	8	13	8	6	1.329	0.148937	0.410346	0.826998
			Q8NEM2|SHCBP_HUMAN	14	6	12	11	6	12	1.32788	0.0930643	0.409121	1.03122
			Q8N6R0|EFNMT_HUMAN	28	21	27	22	17	27	1.32771	0.0336299	0.408939	1.47327
			Q14258|TRI25_HUMAN	45	27	35	42	23	38	1.32766	0.0190211	0.408886	1.72076
			Q00325|MPCP_HUMAN	22	15	14	16	14	15	1.32742	0.0481879	0.408624	1.31706
			Q16706|MA2A1_HUMAN	26	14	18	19	13	19	1.32715	0.00490206	0.40833	2.30962
			O75962|TRIO_HUMAN	25	5	13	10	4	18	1.32634	0.594428	0.407454	0.225901
			P60709|ACTB_HUMAN	1	1	1	1	1	1	1.32634	0.082186	0.407448	1.0852
			P53985|MOT1_HUMAN	7	6	6	8	7	8	1.32537	0.0608592	0.406391	1.21567
			Q8NC60|NOA1_HUMAN	25	6	16	19	8	17	1.32444	0.212162	0.405388	0.673333
			Q14247|SRC8_HUMAN	9	12	11	12	8	13	1.31889	0.340022	0.399322	0.468493
			P29317|EPHA2_HUMAN	21	3	9	16	2	9	1.31876	0.202734	0.399186	0.693074
			Q9NTJ3|SMC4_HUMAN	60	34	58	52	31	67	1.31861	0.225458	0.399021	0.646934
			Q96S55|WRIP1_HUMAN	17	11	12	14	10	12	1.31817	0.00152494	0.39854	2.81675
			P26232|CTNA2_HUMAN	1	1	1	1	1	1	1.31588	0.196304	0.396023	0.707071
			Q9BW92|SYTM_HUMAN	28	23	26	25	20	20	1.31555	0.0533186	0.395661	1.27312
			Q9NSE4|SYIM_HUMAN	39	36	36	38	33	36	1.3147	0.0025994	0.394738	2.58513
			P04626|ERBB2_HUMAN	13	6	8	7	5	7	1.31458	0.0359121	0.394601	1.44476
			Q93009|UBP7_HUMAN	30	19	26	21	16	29	1.31419	0.087415	0.394169	1.05841
			Q92499|DDX1_HUMAN	51	47	48	54	46	49	1.3138	0.0480214	0.39375	1.31856
			Q9NZN4|EHD2_HUMAN	15	13	19	10	16	15	1.31203	0.0355849	0.391796	1.44873
			Q8IZ52|CHSS2_HUMAN	7	3	2	4	2	2	1.31181	0.412216	0.391562	0.384875
			Q7Z2W4|ZCCHV_HUMAN	32	23	33	29	23	29	1.31116	0.049675	0.390845	1.30386
			Q5R372|RBG1L_HUMAN	18	10	12	16	8	5	1.31029	0.212297	0.389888	0.673056
			Q9Y4G2|PKHM1_HUMAN	10	6	11	6	8	9	1.3097	0.0604105	0.389235	1.21889
			Q9NUQ8|ABCF3_HUMAN	29	27	29	23	23	28	1.30643	0.0131782	0.385631	1.88014
			Q66K14|TBC9B_HUMAN	10	3	6	12	5	8	1.30634	0.0121687	0.385531	1.91476
			Q96SU4|OSBL9_HUMAN	3	1	5	2	1	5	1.30583	0.100298	0.384962	0.998708
			Q27J81|INF2_HUMAN	29	17	20	25	21	23	1.30554	0.322856	0.384652	0.490991
			Q8N0W3|FCSK_HUMAN	3	4	3	7	1	4	1.30427	0.98717	0.38324	0.00560821
			Q6ZT07|TBCD9_HUMAN	8	3	4	4	2	3	1.30289	0.00398871	0.381721	2.39917
			O95466|FMNL1_HUMAN	19	6	11	15	5	12	1.30258	0.651752	0.381369	0.185918
			Q10472|GALT1_HUMAN	13	13	12	14	9	11	1.30163	0.134595	0.380324	0.870969
			Q15020|SART3_HUMAN	42	24	38	40	27	38	1.29959	2.42421e-05	0.378059	4.61543
			Q99523|SORT_HUMAN	7	2	6	9	4	6	1.29953	0.72056	0.377989	0.14233
			Q99613|EIF3C_HUMAN	11	24	18	15	21	17	1.29633	0.594246	0.374433	0.226034
			Q9Y653|AGRG1_HUMAN	2	1	1	2	2	2	1.29501	0.262573	0.372963	0.580751
			Q6PIW4|FIGL1_HUMAN	13	9	11	15	9	8	1.29283	0.0742862	0.370534	1.12909
			P50748|KNTC1_HUMAN	8	3	13	18	5	19	1.29277	0.907474	0.370465	0.0421659
			Q9ULT8|HECD1_HUMAN	12	11	29	11	14	18	1.29237	0.294871	0.370016	0.530368
			Q53R41|FAKD1_HUMAN	21	12	12	20	11	13	1.29158	0.0035179	0.369137	2.45372
			Q9UG63|ABCF2_HUMAN	22	16	17	17	10	14	1.29038	0.125559	0.3678	0.901152
			Q5F1R6|DJC21_HUMAN	5	3	7	4	1	6	1.28965	0.19057	0.366976	0.719947
			Q9ULX6|AKP8L_HUMAN	7	3	8	7	8	8	1.28833	0.219419	0.365507	0.658725
			Q9HAV4|XPO5_HUMAN	32	25	31	30	28	27	1.28631	0.0431204	0.363243	1.36532
			Q71RC2|LARP4_HUMAN	4	4	6	5	6	3	1.28515	0.297241	0.361937	0.526891
			O75110|ATP9A_HUMAN	23	7	13	18	6	14	1.28407	0.147686	0.360724	0.830661
			P33897|ABCD1_HUMAN	24	11	13	20	10	16	1.28037	0.0355159	0.356566	1.44958
			Q9Y262|EIF3L_HUMAN	#N/A	12	13	1	12	9	1.2801	0.743466	0.356262	0.128739
			Q5T6F2|UBAP2_HUMAN	4	4	5	5	5	3	1.27948	0.0177654	0.355553	1.75042
			Q3V6T2|GRDN_HUMAN	5	2	8	3	1	14	1.27756	0.942879	0.353388	0.0255438
			Q9NZT2|OGFR_HUMAN	5	8	7	5	9	5	1.27519	0.128756	0.350708	0.890233
			P54278|PMS2_HUMAN	27	26	23	24	19	19	1.27466	0.146003	0.350116	0.835637
			P55017|S12A3_HUMAN	32	13	25	22	14	25	1.27415	0.223455	0.349533	0.65081
			Q8TAF3|WDR48_HUMAN	16	7	14	12	5	13	1.2733	0.00273128	0.348573	2.56363
			O15031|PLXB2_HUMAN	21	14	18	24	12	15	1.27323	0.100937	0.34849	0.995948
			Q641Q2|WAC2A_HUMAN	4	9	5	3	7	6	1.27228	0.622546	0.34742	0.205829
			Q9UL03|INT6_HUMAN	4	1	2	4	2	2	1.27226	0.101228	0.347395	0.994699
			P03905|NU4M_HUMAN	3	#N/A	1	1	1	2	1.2698	0.628837	0.344598	0.201462
			Q2TAL8|QRIC1_HUMAN	14	11	12	13	12	10	1.26908	0.192228	0.343782	0.716184
			O60231|DHX16_HUMAN	16	3	13	11	3	15	1.269	0.9447	0.343689	0.0247061
			Q6P2Q9|PRP8_HUMAN	28	4	22	24	7	25	1.26822	0.146165	0.342804	0.835157
			Q12906|ILF3_HUMAN	20	15	19	18	13	20	1.2681	0.504212	0.342669	0.297387
			Q96PQ0|SORC2_HUMAN	9	8	9	5	8	5	1.26773	0.128554	0.342242	0.890914
			Q6ZXV5|TMTC3_HUMAN	22	22	20	19	19	21	1.26761	0.0779425	0.342116	1.10823
			O00391|QSOX1_HUMAN	8	#N/A	2	3	1	2	1.26658	0.518234	0.340939	0.285475
			P04406|G3P_HUMAN	7	6	10	8	10	9	1.26596	0.846128	0.340236	0.0725639
			Q9BQB6|VKOR1_HUMAN	1	1	1	1	1	1	1.26462	0.0596964	0.338703	1.22405
			P11498|PYC_HUMAN	41	34	35	36	35	31	1.26073	0.152708	0.334261	0.816138
			O43823|AKAP8_HUMAN	4	6	6	4	9	6	1.26	0.132366	0.333419	0.878223
			Q96J84|KIRR1_HUMAN	15	13	11	11	14	11	1.25812	0.395069	0.331274	0.403327
			P51812|KS6A3_HUMAN	11	6	8	12	8	9	1.25761	0.0330654	0.33069	1.48063
			P27105|STOM_HUMAN	5	4	4	4	5	4	1.25733	0.444228	0.330363	0.352394
			Q86WJ1|CHD1L_HUMAN	34	11	17	27	8	17	1.257	0.640913	0.329983	0.193201
			A0A0B4J2F2|SIK1B_HUMAN	22	18	17	22	21	17	1.25689	0.00735173	0.329862	2.13361
			P57059|SIK1_HUMAN	22	18	17	22	21	17	1.25689	0.00735173	0.329862	2.13361
			Q15042|RB3GP_HUMAN	14	10	15	16	13	16	1.25626	0.241381	0.32914	0.617297
			O75197|LRP5_HUMAN	4	4	7	6	4	4	1.25368	0.311957	0.326171	0.505905
			Q9GZR7|DDX24_HUMAN	23	6	18	20	6	12	1.25196	0.00179951	0.324189	2.74485
			Q9NYU1|UGGG2_HUMAN	37	14	20	25	9	20	1.25187	0.303973	0.32409	0.517165
			Q8IYB8|SUV3_HUMAN	14	3	4	7	3	9	1.25014	0.692095	0.322087	0.159834
			P16066|ANPRA_HUMAN	18	13	18	20	8	10	1.24676	0.515298	0.318182	0.287941
			P42224|STAT1_HUMAN	28	16	25	25	16	21	1.2456	0.0054829	0.316839	2.26099
			O43156|TTI1_HUMAN	6	5	10	5	6	7	1.24497	0.0400176	0.316112	1.39775
			P08779|K1C16_HUMAN	14	12	7	13	12	5	1.24468	0.892643	0.31578	0.049322
			P46199|IF2M_HUMAN	26	16	22	25	16	23	1.24387	0.0957848	0.314839	1.0187
			Q13435|SF3B2_HUMAN	40	19	29	34	16	31	1.2428	0.161467	0.313591	0.791916
			Q9H3U1|UN45A_HUMAN	17	14	22	18	15	18	1.24185	0.017209	0.312491	1.76424
			Q32P28|P3H1_HUMAN	6	6	8	8	6	8	1.2415	0.855994	0.31209	0.0675295
			O60826|CCD22_HUMAN	4	4	7	6	4	7	1.2408	0.941748	0.311273	0.0260654
			Q9P2I0|CPSF2_HUMAN	14	9	12	9	9	7	1.24055	0.103528	0.31098	0.984943
			Q9Y678|COPG1_HUMAN	40	36	37	32	33	38	1.24014	0.0166271	0.310499	1.77918
			Q8TDX6|CGAT1_HUMAN	1	#N/A	2	1	1	1	1.2398	0.469003	0.31011	0.328824
			Q7KZF4|SND1_HUMAN	14	15	20	15	16	23	1.23855	0.280465	0.308656	0.552121
			P50416|CPT1A_HUMAN	36	16	26	30	19	30	1.23749	0.147036	0.307419	0.832575
			Q14432|PDE3A_HUMAN	28	12	18	19	13	18	1.23699	0.00218586	0.306836	2.66038
			Q96QU8|XPO6_HUMAN	12	10	16	11	6	13	1.23647	0.988895	0.30623	0.00484963
			Q15477|SKIV2_HUMAN	40	22	28	31	18	26	1.23484	0.0185339	0.304326	1.73203
			Q96AQ6|PBIP1_HUMAN	33	23	31	32	18	30	1.23354	0.184446	0.302804	0.73413
			A5YKK6|CNOT1_HUMAN	15	13	15	23	11	19	1.23353	0.524952	0.302795	0.27988
			Q5H9R7|PP6R3_HUMAN	17	16	22	17	19	20	1.2334	0.465363	0.302642	0.332209
			Q8NCN5|PDPR_HUMAN	16	6	14	12	10	10	1.23201	0.554723	0.301012	0.255923
			Q9Y5L0|TNPO3_HUMAN	13	9	16	11	10	16	1.2313	0.00731439	0.300188	2.13582
			P04150|GCR_HUMAN	24	17	22	23	19	23	1.22882	0.042689	0.297273	1.36968
			Q9NUQ2|PLCE_HUMAN	8	3	6	4	3	5	1.22604	0.762314	0.294008	0.117866
			Q9Y5Q9|TF3C3_HUMAN	12	3	5	6	3	8	1.22595	0.797175	0.293902	0.0984466
			Q9H6T0|ESRP2_HUMAN	14	11	12	12	7	12	1.22429	0.639235	0.29194	0.194339
			P54098|DPOG1_HUMAN	18	9	11	10	6	11	1.22374	0.764041	0.291299	0.116884
			Q6PI48|SYDM_HUMAN	27	17	26	19	16	29	1.22212	0.608337	0.289392	0.215856
			Q9UBT6|POLK_HUMAN	3	#N/A	2	2	1	3	1.22174	0.598934	0.288932	0.222621
			Q13619|CUL4A_HUMAN	34	30	28	31	24	29	1.22092	0.170414	0.28797	0.768495
			Q13472|TOP3A_HUMAN	7	4	7	5	4	8	1.2206	0.654364	0.287585	0.184181
			Q7L8L6|FAKD5_HUMAN	24	22	22	20	22	24	1.21859	0.0396061	0.285216	1.40224
			O00468|AGRIN_HUMAN	20	3	10	18	3	13	1.21792	0.849296	0.284416	0.0709411
			O43318|M3K7_HUMAN	2	#N/A	#N/A	1	1	1	1.21783	0.386552	0.28431	0.412793
			Q96GX5|GWL_HUMAN	17	14	16	15	15	16	1.21673	0.0611843	0.28301	1.21336
			Q9BXP5|SRRT_HUMAN	30	15	23	26	18	26	1.21649	0.0733284	0.282729	1.13473
			Q9BQ52|RNZ2_HUMAN	29	15	23	25	19	22	1.21552	0.271332	0.281568	0.566498
			Q99460|PSMD1_HUMAN	19	18	24	19	18	23	1.21485	0.438668	0.28078	0.357864
			O60264|SMCA5_HUMAN	11	9	7	12	5	8	1.21177	0.495994	0.27712	0.304524
			P42704|LPPRC_HUMAN	75	57	62	65	56	64	1.21158	0.221348	0.276886	0.654925
			Q86UA1|PRP39_HUMAN	6	5	3	3	3	3	1.21028	0.00521929	0.275338	2.28239
			Q12979|ABR_HUMAN	10	2	4	8	2	7	1.20914	0.886748	0.273981	0.0521997
			A3KMH1|VWA8_HUMAN	86	70	72	86	76	69	1.20898	0.0489684	0.273795	1.31008
			Q9Y383|LC7L2_HUMAN	7	5	5	9	5	6	1.20862	0.781893	0.27336	0.106853
			P53999|TCP4_HUMAN	1	1	#N/A	2	1	3	1.2076	0.46771	0.272143	0.330023
			Q9Y2X3|NOP58_HUMAN	6	7	12	4	6	11	1.20644	0.346281	0.270756	0.460572
			Q96F45|ZN503_HUMAN	7	7	8	7	9	7	1.20644	0.116168	0.270753	0.934914
			P05141|ADT2_HUMAN	8	7	7	9	8	7	1.20575	0.591258	0.269937	0.228223
			Q01650|LAT1_HUMAN	4	3	4	4	4	4	1.20183	0.0422598	0.265233	1.37407
			P33981|TTK_HUMAN	17	20	25	16	20	25	1.20164	0.0107044	0.265008	1.97044
			Q00839|HNRPU_HUMAN	43	37	43	38	36	43	1.20136	0.0749322	0.264668	1.12533
			P57081|WDR4_HUMAN	1	#N/A	1	1	1	1	1.201	0.670093	0.264233	0.173865
			Q5JSZ5|PRC2B_HUMAN	7	4	5	4	4	5	1.19962	0.758724	0.262581	0.119916
			P11279|LAMP1_HUMAN	2	2	3	3	2	5	1.19829	0.509922	0.260983	0.292496
			Q9Y446|PKP3_HUMAN	20	6	12	15	5	15	1.19636	0.650159	0.258654	0.18698
			Q92804|RBP56_HUMAN	4	3	3	4	2	4	1.19598	0.300822	0.258196	0.521691
			O43264|ZW10_HUMAN	15	14	19	14	13	17	1.19428	0.0507113	0.256146	1.2949
			Q969S9|RRF2M_HUMAN	13	11	10	13	10	9	1.19205	0.042933	0.253443	1.36721
			Q96S52|PIGS_HUMAN	13	13	13	11	11	13	1.19204	0.0378388	0.253437	1.42206
			Q9H3M7|TXNIP_HUMAN	11	10	8	9	8	8	1.19139	0.197346	0.252641	0.704771
			Q7Z3J2|VP35L_HUMAN	11	10	15	11	8	9	1.18849	0.247041	0.249135	0.607231
			Q16891|MIC60_HUMAN	29	30	30	29	31	32	1.18465	0.482654	0.244459	0.316364
			P51617|IRAK1_HUMAN	7	6	9	5	9	7	1.18109	0.479533	0.24012	0.319182
			Q9UBU9|NXF1_HUMAN	24	7	21	17	10	23	1.18064	0.891406	0.239564	0.0499245
			Q8TEX9|IPO4_HUMAN	15	18	22	12	14	19	1.1806	0.720036	0.23952	0.142646
			Q08380|LG3BP_HUMAN	15	14	13	16	15	13	1.1798	0.0668739	0.238538	1.17474
			Q99985|SEM3C_HUMAN	30	6	15	25	6	16	1.17879	0.54295	0.237306	0.265241
			Q08945|SSRP1_HUMAN	24	17	21	20	17	22	1.17793	0.576926	0.236251	0.23888
			Q13214|SEM3B_HUMAN	27	16	21	27	17	19	1.17763	0.0352351	0.235886	1.45302
			Q13085|ACACA_HUMAN	69	37	48	60	43	46	1.17624	0.00757059	0.234181	2.12087
			Q8N0X7|SPART_HUMAN	3	3	5	5	2	6	1.17562	0.43156	0.233419	0.364959
			Q29RF7|PDS5A_HUMAN	43	25	26	31	18	25	1.17501	0.0275464	0.23267	1.55993
			P45974|UBP5_HUMAN	5	2	5	4	4	4	1.17339	0.765898	0.230683	0.115829
			O14735|CDIPT_HUMAN	4	3	4	3	4	4	1.17251	0.145257	0.229604	0.837863
			P05165|PCCA_HUMAN	4	2	3	6	3	2	1.17244	0.642727	0.22951	0.191974
			Q8TAT6|NPL4_HUMAN	22	26	25	24	24	26	1.17151	0.0594659	0.228373	1.22573
			Q53EP0|FND3B_HUMAN	31	11	18	30	13	19	1.17126	0.421919	0.228061	0.37477
			P98194|AT2C1_HUMAN	21	15	21	21	16	21	1.17098	0.202007	0.227719	0.694634
			O00567|NOP56_HUMAN	4	5	5	4	4	8	1.17023	0.99106	0.22679	0.00390009
			Q8TB52|FBX30_HUMAN	5	2	7	6	3	5	1.16957	0.817073	0.225983	0.0877389
			Q92621|NU205_HUMAN	17	18	24	20	19	19	1.16897	0.55858	0.225244	0.252915
			Q08J23|NSUN2_HUMAN	47	25	41	31	25	42	1.16755	0.542153	0.22348	0.265878
			Q8N1F7|NUP93_HUMAN	26	22	28	27	25	24	1.16713	0.0223366	0.222965	1.65098
			P23246|SFPQ_HUMAN	17	8	15	15	10	13	1.16599	0.381979	0.221556	0.417961
			P56192|SYMC_HUMAN	28	22	29	24	23	29	1.16553	0.00404914	0.220989	2.39264
			Q13144|EI2BE_HUMAN	12	4	8	6	4	5	1.16517	0.949248	0.220545	0.0226204
			Q9H2U1|DHX36_HUMAN	19	10	12	16	8	11	1.16482	0.3251	0.220104	0.487984
			O15355|PPM1G_HUMAN	11	13	15	11	13	13	1.16363	0.699319	0.218628	0.155325
			Q9Y3Z3|SAMH1_HUMAN	29	27	31	30	27	32	1.16296	0.0907459	0.217803	1.04217
			P49321|NASP_HUMAN	4	5	8	9	7	7	1.16266	0.979537	0.217433	0.00897926
			O00139|KIF2A_HUMAN	13	#N/A	4	6	2	6	1.16135	0.598827	0.215798	0.222698
			Q96P70|IPO9_HUMAN	16	13	16	17	15	17	1.16118	0.35364	0.21559	0.451438
			Q1KMD3|HNRL2_HUMAN	34	24	31	33	23	32	1.16017	0.00231484	0.214335	2.63548
			P25205|MCM3_HUMAN	47	33	45	44	36	45	1.15539	0.094499	0.208378	1.02457
			Q13200|PSMD2_HUMAN	27	26	33	28	28	32	1.15537	0.183135	0.20836	0.737229
			P35613|BASI_HUMAN	5	4	3	4	5	3	1.15256	0.874816	0.204844	0.0580831
			P22033|MUTA_HUMAN	8	3	6	7	3	6	1.15254	0.412424	0.204819	0.384656
			O00469|PLOD2_HUMAN	27	17	23	22	18	21	1.15229	0.151183	0.204507	0.820498
			O43422|P52K_HUMAN	28	5	25	29	8	28	1.1512	0.401031	0.203145	0.396822
			O75746|CMC1_HUMAN	21	22	22	22	20	23	1.15105	0.0188165	0.20295	1.72546
			Q08AM6|VAC14_HUMAN	16	13	15	14	9	13	1.15104	0.517557	0.202941	0.286042
			Q04637|IF4G1_HUMAN	19	20	19	18	23	22	1.1508	0.433926	0.202635	0.362584
			Q9UBB9|TFP11_HUMAN	25	8	15	21	12	15	1.14836	0.000992142	0.199572	3.00343
			Q14980|NUMA1_HUMAN	#N/A	8	9	3	7	10	1.14706	0.48741	0.197944	0.312106
			O15397|IPO8_HUMAN	13	8	15	10	8	15	1.14681	0.370343	0.197625	0.431396
			Q9HC21|TPC_HUMAN	5	7	8	4	7	6	1.14554	0.326242	0.19603	0.48646
			Q8IWZ3|ANKH1_HUMAN	18	9	15	12	6	16	1.14554	0.279827	0.196025	0.553111
			Q15031|SYLM_HUMAN	20	10	11	16	11	13	1.1455	0.487771	0.195983	0.311784
			P54886|P5CS_HUMAN	16	5	13	14	9	10	1.14505	0.614093	0.195407	0.211766
			Q5SWX8|ODR4_HUMAN	8	7	9	8	7	8	1.14424	0.128586	0.194386	0.890808
			Q01780|EXOSX_HUMAN	5	4	6	2	5	10	1.14375	0.675527	0.193774	0.170358
			Q9NVM9|INT13_HUMAN	7	8	8	6	11	9	1.14299	0.526197	0.192814	0.278852
			Q13444|ADA15_HUMAN	5	6	7	6	5	9	1.14216	0.74524	0.191759	0.127704
			Q4G0J3|LARP7_HUMAN	18	7	11	12	5	14	1.1419	0.736496	0.191435	0.13283
			Q01974|ROR2_HUMAN	8	4	6	7	4	5	1.14171	0.679912	0.191202	0.167547
			Q9BUN8|DERL1_HUMAN	3	2	4	3	2	2	1.14164	0.961964	0.191111	0.0168411
			Q13045|FLII_HUMAN	24	14	26	20	15	29	1.13766	0.217485	0.186063	0.662571
			P02538|K2C6A_HUMAN	3	1	1	2	1	1	1.1368	0.671886	0.184979	0.172705
			Q9NTZ6|RBM12_HUMAN	13	4	12	13	7	12	1.13676	0.737503	0.184922	0.132236
			P17844|DDX5_HUMAN	7	10	17	7	7	14	1.13101	0.387569	0.177614	0.411651
			Q9Y520|PRC2C_HUMAN	25	11	13	19	11	19	1.12855	0.0619512	0.174476	1.20795
			Q9UKN8|TF3C4_HUMAN	13	2	7	8	2	7	1.12741	0.935281	0.173013	0.029058
			O15403|MOT7_HUMAN	5	1	3	4	2	3	1.12723	0.459945	0.172784	0.337294
			P11586|C1TC_HUMAN	32	23	29	31	23	29	1.12718	0.152613	0.172717	0.816408
			O43301|HS12A_HUMAN	12	5	8	10	7	6	1.12713	0.807107	0.17265	0.0930687
			Q9Y6W5|WASF2_HUMAN	2	1	1	3	1	2	1.12641	0.80992	0.171738	0.0915579
			P49792|RBP2_HUMAN	36	19	33	34	17	35	1.1261	0.51353	0.171334	0.289434
			Q9BPX3|CND3_HUMAN	25	15	24	20	13	22	1.12541	0.644343	0.170451	0.190883
			Q8WUM0|NU133_HUMAN	9	9	13	10	13	12	1.12506	0.512353	0.169997	0.290431
			O95782|AP2A1_HUMAN	16	1	9	12	2	13	1.12479	0.505083	0.169654	0.296637
			P23229|ITA6_HUMAN	8	4	4	12	7	8	1.12466	0.723153	0.16949	0.14077
			Q9P258|RCC2_HUMAN	23	19	22	21	22	24	1.1233	0.773575	0.167745	0.111498
			Q9BVP2|GNL3_HUMAN	1	3	4	1	2	4	1.12286	0.84521	0.167172	0.0730353
			Q7Z4H7|HAUS6_HUMAN	17	9	10	11	6	17	1.12269	0.975271	0.166959	0.0108746
			Q86SF2|GALT7_HUMAN	3	6	6	4	4	4	1.1215	0.847658	0.165424	0.0717793
			Q92922|SMRC1_HUMAN	5	3	5	4	4	5	1.12105	0.368296	0.164845	0.433803
			Q5UIP0|RIF1_HUMAN	14	2	8	11	4	6	1.12086	0.670616	0.164601	0.173526
			Q49AN0|CRY2_HUMAN	2	1	2	4	1	2	1.11751	0.534933	0.160284	0.2717
			Q2QGD7|ZXDC_HUMAN	10	#N/A	7	5	1	10	1.11722	0.503169	0.159914	0.298286
			O60502|OGA_HUMAN	5	2	6	5	6	4	1.11525	0.760725	0.157364	0.118772
			Q9HD20|AT131_HUMAN	48	23	30	42	27	34	1.1151	0.226294	0.157175	0.645328
			P78357|CNTP1_HUMAN	38	24	33	37	29	36	1.11487	0.498922	0.156875	0.301967
			Q8N122|RPTOR_HUMAN	17	7	10	14	6	10	1.1147	0.475044	0.156657	0.323266
			Q9UGQ3|GTR6_HUMAN	1	1	3	1	2	2	1.11445	0.471574	0.156328	0.32645
			O15427|MOT4_HUMAN	8	5	5	6	6	6	1.11045	0.74186	0.151138	0.129678
			Q8TDW5|SYTL5_HUMAN	15	5	14	12	8	15	1.1072	0.86808	0.146919	0.0614402
			Q9H857|NT5D2_HUMAN	21	18	18	21	21	17	1.10676	0.446968	0.146338	0.349724
			P33176|KINH_HUMAN	24	19	29	20	17	32	1.10476	0.69599	0.143738	0.157397
			P23526|SAHH_HUMAN	1	3	1	1	2	1	1.1041	0.882985	0.14287	0.0540464
			Q8IWA0|WDR75_HUMAN	13	1	10	8	3	7	1.10408	0.662824	0.142839	0.178602
			Q86XP3|DDX42_HUMAN	20	5	8	14	6	9	1.10304	0.855038	0.14149	0.0680146
			P40939|ECHA_HUMAN	35	27	28	32	28	31	1.10254	0.0234373	0.140835	1.63009
			P53618|COPB_HUMAN	47	38	47	47	38	44	1.10161	0.193577	0.139618	0.713147
			P51784|UBP11_HUMAN	2	#N/A	2	3	2	6	1.1001	0.561948	0.137639	0.250304
			Q96N66|MBOA7_HUMAN	6	4	4	6	6	6	1.09882	0.264699	0.135958	0.577248
			Q8NBM4|UBAC2_HUMAN	10	7	8	8	9	6	1.09831	0.691775	0.135282	0.160035
			Q687X5|STEA4_HUMAN	4	3	7	6	4	7	1.09789	0.83742	0.13473	0.0770566
			P52701|MSH6_HUMAN	56	41	49	51	38	48	1.09513	0.334468	0.131096	0.475645
			Q13421|MSLN_HUMAN	5	5	7	8	6	5	1.09506	0.798819	0.131005	0.0975517
			O95140|MFN2_HUMAN	21	20	19	22	22	22	1.09502	0.311286	0.130959	0.50684
			O60890|OPHN1_HUMAN	5	1	2	11	1	3	1.09493	0.722368	0.130844	0.141241
			P33993|MCM7_HUMAN	28	27	24	27	25	26	1.09369	0.0614246	0.129202	1.21166
			O95163|ELP1_HUMAN	35	16	35	31	19	35	1.09364	0.11299	0.129137	0.946959
			P08581|MET_HUMAN	24	9	13	18	8	18	1.09284	0.845709	0.128087	0.0727792
			Q9BPZ7|SIN1_HUMAN	6	4	5	4	2	4	1.09108	0.73827	0.125753	0.131785
			P33992|MCM5_HUMAN	42	19	23	38	19	31	1.09065	0.898636	0.125182	0.0464161
			Q9NWH9|SLTM_HUMAN	4	1	5	4	2	5	1.0905	0.898961	0.124989	0.0462591
			P00533|EGFR_HUMAN	26	23	31	27	28	33	1.09028	0.283785	0.124697	0.54701
			P31327|CPSM_HUMAN	91	75	73	85	73	74	1.08892	0.177929	0.122892	0.749753
			P07900|HS90A_HUMAN	25	26	25	25	29	31	1.08699	0.893894	0.120342	0.0487138
			Q9ULH0|KDIS_HUMAN	14	3	4	17	4	6	1.08698	0.644923	0.12033	0.190492
			Q8NCG7|DGLB_HUMAN	6	7	10	7	5	9	1.08627	0.699802	0.11938	0.155025
			Q13616|CUL1_HUMAN	19	10	16	10	19	17	1.08564	0.993828	0.118545	0.00268892
			O14980|XPO1_HUMAN	35	35	39	34	35	39	1.08427	0.504811	0.116728	0.296871
			P11940|PABP1_HUMAN	12	9	9	11	10	12	1.08282	0.60171	0.114793	0.220612
			Q9H422|HIPK3_HUMAN	6	3	4	6	4	3	1.08239	0.32195	0.114217	0.492212
			O96005|CLPT1_HUMAN	7	3	6	4	3	4	1.0813	0.0553839	0.11277	1.25662
			Q9BR76|COR1B_HUMAN	#N/A	3	5	1	2	3	1.07995	0.60191	0.110959	0.220468
			O75179|ANR17_HUMAN	18	8	14	12	8	12	1.07994	0.318159	0.110952	0.497356
			P18074|ERCC2_HUMAN	4	1	1	5	2	2	1.0791	0.848526	0.109825	0.0713348
			P20585|MSH3_HUMAN	36	15	24	31	18	28	1.07833	0.8541	0.108799	0.0684912
			P13010|XRCC5_HUMAN	47	49	45	44	51	46	1.07825	0.668332	0.108696	0.175008
			Q9BVA0|KTNB1_HUMAN	7	#N/A	3	2	1	6	1.07693	0.480354	0.106919	0.318439
			O00541|PESC_HUMAN	17	3	9	11	5	10	1.07399	0.955006	0.102975	0.019994
			O75643|U520_HUMAN	78	24	49	72	29	62	1.07245	0.943912	0.100906	0.0250683
			Q9NZN5|ARHGC_HUMAN	18	7	13	15	4	13	1.07242	0.938724	0.100876	0.027462
			Q9NWW5|CLN6_HUMAN	3	2	2	2	2	2	1.07132	0.20439	0.099394	0.689541
			O00767|ACOD_HUMAN	2	2	2	3	2	2	1.0687	0.694806	0.095855	0.158137
			Q15424|SAFB1_HUMAN	2	3	4	2	3	2	1.06754	0.953843	0.0942961	0.0205232
			Q6EMK4|VASN_HUMAN	8	5	6	9	6	3	1.06721	0.804576	0.0938425	0.0944327
			Q13492|PICAL_HUMAN	1	1	1	1	2	2	1.06526	0.991978	0.0912076	0.00349792
			Q06210|GFPT1_HUMAN	24	12	24	24	15	21	1.06359	0.62497	0.0889445	0.204141
			O95202|LETM1_HUMAN	25	12	14	21	14	15	1.06052	0.829864	0.0847663	0.0809933
			Q15334|L2GL1_HUMAN	24	6	20	20	7	21	1.05946	0.789726	0.0833262	0.102524
			Q9H6E5|STPAP_HUMAN	14	4	12	14	4	10	1.05762	0.9819	0.0808253	0.0079327
			Q8TCJ2|STT3B_HUMAN	15	9	15	11	9	13	1.05753	0.951595	0.0806977	0.0215477
			P78347|GTF2I_HUMAN	18	18	22	16	20	26	1.05349	0.99865	0.0751761	0.000586812
			P13807|GYS1_HUMAN	1	3	4	1	1	4	1.05279	0.580999	0.0742243	0.235825
			Q04695|K1C17_HUMAN	6	3	4	7	5	3	1.05137	0.682758	0.0722703	0.165733
			Q02809|PLOD1_HUMAN	29	23	26	28	22	25	1.05089	0.554836	0.0716119	0.255835
			P43003|EAA1_HUMAN	1	#N/A	1	1	1	1	1.05088	0.505585	0.0716	0.296206
			Q92616|GCN1_HUMAN	134	105	121	125	104	123	1.04946	0.531131	0.0696478	0.274798
			P28331|NDUS1_HUMAN	28	21	29	34	24	24	1.04933	0.781542	0.0694737	0.107048
			Q96AC1|FERM2_HUMAN	4	1	4	3	3	6	1.04849	0.89152	0.0683142	0.0498687
			Q86XL3|ANKL2_HUMAN	19	9	13	18	10	12	1.04491	0.666063	0.0633791	0.176485
			Q8TAQ2|SMRC2_HUMAN	3	3	3	4	2	6	1.0448	0.388276	0.0632272	0.41086
			P42694|HELZ_HUMAN	49	20	41	43	26	38	1.04395	0.393549	0.0620562	0.405001
			Q14181|DPOA2_HUMAN	15	14	11	17	18	17	1.04365	0.841736	0.0616409	0.074824
			P43007|SATT_HUMAN	5	5	5	5	4	6	1.04294	0.726575	0.0606569	0.13872
			Q9Y6J9|TAF6L_HUMAN	4	4	9	2	5	8	1.04241	0.999684	0.0599234	0.000137251
			Q9NVI1|FANCI_HUMAN	25	17	23	26	14	29	1.04062	0.925134	0.0574369	0.0337953
			Q14697|GANAB_HUMAN	32	32	32	33	33	31	1.04031	0.502511	0.0570109	0.298855
			Q5SSJ5|HP1B3_HUMAN	7	2	2	6	2	5	1.0387	0.889541	0.0547853	0.050834
			P53621|COPA_HUMAN	67	46	59	63	45	63	1.03864	0.863315	0.0546983	0.0638305
			P28340|DPOD1_HUMAN	44	35	36	39	38	36	1.0382	0.699365	0.054084	0.155296
			Q9UJS0|CMC2_HUMAN	17	17	18	19	18	18	1.03799	0.77018	0.0537987	0.113408
			O75533|SF3B1_HUMAN	10	17	19	15	15	23	1.03694	0.777703	0.0523269	0.109186
			Q9NRA8|4ET_HUMAN	17	10	11	15	10	13	1.03662	0.810909	0.0518831	0.091028
			Q10570|CPSF1_HUMAN	5	4	3	5	3	3	1.03501	0.823385	0.0496453	0.084397
			Q08211|DHX9_HUMAN	34	29	32	37	31	33	1.0348	0.664608	0.0493507	0.177434
			Q53ET0|CRTC2_HUMAN	11	9	7	14	9	8	1.03361	0.894667	0.0476916	0.0483385
			P07942|LAMB1_HUMAN	16	10	15	13	8	18	1.03192	0.844482	0.0453257	0.0734094
			O00267|SPT5H_HUMAN	30	2	13	30	5	20	1.03035	0.685688	0.0431349	0.163873
			Q9UI26|IPO11_HUMAN	3	4	8	4	4	6	1.02974	0.843524	0.0422841	0.0739025
			Q16630|CPSF6_HUMAN	6	5	10	5	4	8	1.0275	0.915414	0.039138	0.0383825
			Q9P265|DIP2B_HUMAN	39	3	16	27	6	20	1.02717	0.547546	0.0386765	0.26158
			O43143|DHX15_HUMAN	42	34	37	38	31	37	1.02688	0.97097	0.0382711	0.0127941
			Q14203|DCTN1_HUMAN	15	17	23	18	18	23	1.02686	0.869248	0.0382399	0.0608565
			Q16822|PCKGM_HUMAN	27	26	26	27	26	27	1.02669	0.993846	0.0379939	0.00268107
			P12956|XRCC6_HUMAN	47	50	49	46	47	52	1.02504	0.961964	0.0356828	0.016841
			O60488|ACSL4_HUMAN	17	8	8	14	8	9	1.02485	0.813515	0.0354082	0.0896345
			Q15262|PTPRK_HUMAN	15	11	10	14	13	12	1.02467	0.960654	0.0351599	0.017433
			P03915|NU5M_HUMAN	2	2	2	1	2	1	1.02397	0.876749	0.0341782	0.0571249
			P54652|HSP72_HUMAN	8	5	6	10	4	8	1.02163	0.97643	0.0308795	0.0103589
			O75165|DJC13_HUMAN	9	14	8	12	7	6	1.02107	0.866421	0.0300835	0.0622711
			P25705|ATPA_HUMAN	9	9	6	4	10	4	1.0205	0.898808	0.0292733	0.0463332
			Q9NVH1|DJC11_HUMAN	15	10	15	13	12	12	1.02039	0.955041	0.0291143	0.019978
			O43242|PSMD3_HUMAN	2	18	22	4	15	19	1.02023	0.775761	0.0288882	0.110272
			Q9C0C2|TB182_HUMAN	20	10	13	21	9	20	1.02002	0.71034	0.0285925	0.148534
			Q7Z6Z7|HUWE1_HUMAN	1	1	1	2	2	1	1.01967	0.804299	0.0281089	0.0945824
			P33991|MCM4_HUMAN	31	28	28	29	29	31	1.01949	0.718264	0.027847	0.143716
			Q99459|CDC5L_HUMAN	1	2	3	1	3	2	1.01934	0.966584	0.0276357	0.0147603
			P04843|RPN1_HUMAN	30	22	26	27	24	29	1.01907	0.788916	0.0272557	0.102969
			Q9BQG0|MBB1A_HUMAN	10	5	10	7	8	11	1.0187	0.65873	0.026734	0.181292
			P35606|COPB2_HUMAN	44	35	38	38	35	41	1.01771	0.996761	0.0253322	0.00140881
			Q86YS7|C2CD5_HUMAN	16	5	15	20	6	17	1.0164	0.111165	0.0234685	0.954031
			Q8TC07|TBC15_HUMAN	14	5	12	12	9	11	1.01523	0.57228	0.0218098	0.242392
			Q8WXG6|MADD_HUMAN	27	7	22	23	8	26	1.01406	0.921318	0.0201489	0.0355907
			Q06481|APLP2_HUMAN	2	#N/A	3	1	1	1	1.01255	0.492193	0.0179976	0.307864
			O00461|GOLI4_HUMAN	20	10	17	23	8	16	1.01249	0.879039	0.0179108	0.0559919
			P19367|HXK1_HUMAN	31	17	25	29	23	24	1.01148	0.875884	0.0164686	0.0575533
			Q9BTC0|DIDO1_HUMAN	2	#N/A	2	1	1	2	1.00915	0.558312	0.0131391	0.253123
			Q9BZF1|OSBL8_HUMAN	3	2	5	4	1	3	1.00328	0.55534	0.00472393	0.255441
			Q96KR1|ZFR_HUMAN	1	3	5	3	6	6	1.00244	0.739824	0.00352175	0.130872
			O15067|PUR4_HUMAN	2	3	6	2	4	8	1.00182	0.672272	0.00262825	0.172455
			P08238|HS90B_HUMAN	29	24	33	31	26	31	1.0001	0.937586	0.000139234	0.0279891
			Q15208|STK38_HUMAN	1	1	1	1	1	1	0.997283	0.685877	-0.00392476	0.163754
			Q32P44|EMAL3_HUMAN	4	#N/A	2	2	3	4	0.997203	0.315798	-0.00404043	0.50059
			Q86UV5|UBP48_HUMAN	4	4	7	5	3	6	0.99685	0.641784	-0.00455227	0.192611
			P47897|SYQ_HUMAN	19	18	24	19	21	24	0.996298	0.855349	-0.00535008	0.0678568
			Q07065|CKAP4_HUMAN	6	8	17	7	10	19	0.995568	0.685771	-0.00640816	0.163821
			O95373|IPO7_HUMAN	26	24	30	26	24	27	0.994648	0.816216	-0.0077422	0.0881951
			O14828|SCAM3_HUMAN	8	5	5	6	5	8	0.994632	0.845842	-0.00776521	0.0727106
			P16615|AT2A2_HUMAN	37	40	43	44	39	45	0.993351	0.81015	-0.00962515	0.0914344
			P55060|XPO2_HUMAN	20	18	23	20	20	24	0.992689	0.809322	-0.010586	0.0918788
			Q96TA2|YMEL1_HUMAN	4	3	1	3	3	2	0.992479	0.462254	-0.0108916	0.335119
			O95817|BAG3_HUMAN	11	13	17	11	11	12	0.992362	0.815619	-0.0110617	0.0885125
			Q99758|ABCA3_HUMAN	10	5	6	11	3	8	0.99068	0.7585	-0.0135087	0.120045
			P55884|EIF3B_HUMAN	6	17	13	12	13	17	0.989444	0.519423	-0.0153106	0.284478
			P52272|HNRPM_HUMAN	25	17	26	22	22	26	0.989111	0.74445	-0.015796	0.128164
			O94966|UBP19_HUMAN	3	#N/A	3	3	2	3	0.988662	0.657008	-0.0164506	0.182429
			P51003|PAPOA_HUMAN	2	1	2	1	1	1	0.988491	0.736758	-0.0167003	0.132675
			Q8NFQ8|TOIP2_HUMAN	9	15	16	12	11	13	0.987207	0.621224	-0.0185759	0.206752
			Q7KZ85|SPT6H_HUMAN	18	17	23	19	19	22	0.986886	0.767816	-0.0190445	0.114743
			P29401|TKT_HUMAN	30	30	28	27	29	31	0.986465	0.687748	-0.0196599	0.162571
			Q9NSV4|DIAP3_HUMAN	15	2	12	8	2	13	0.984958	0.602956	-0.0218665	0.219714
			Q9UQE7|SMC3_HUMAN	25	8	13	14	14	15	0.984667	0.698834	-0.0222919	0.155626
			Q5SRE5|NU188_HUMAN	22	14	28	23	12	29	0.98339	0.727265	-0.0241642	0.138307
			Q9H8Y5|ANKZ1_HUMAN	10	#N/A	4	5	1	6	0.983201	0.484167	-0.0244416	0.315005
			Q9UPN9|TRI33_HUMAN	2	1	8	2	1	8	0.981706	0.636629	-0.0266365	0.196113
			P11717|MPRI_HUMAN	51	24	32	50	26	38	0.979206	0.6095	-0.030316	0.215026
			Q7L576|CYFP1_HUMAN	25	8	13	24	7	29	0.978704	0.542057	-0.0310553	0.265955
			O00410|IPO5_HUMAN	25	25	33	28	25	30	0.977894	0.697922	-0.0322502	0.156193
			Q92973|TNPO1_HUMAN	20	15	20	20	20	20	0.977774	0.687556	-0.0324263	0.162692
			Q9BX10|GTPB2_HUMAN	10	1	6	7	2	9	0.976221	0.576223	-0.0347203	0.239409
			Q9UIW2|PLXA1_HUMAN	14	5	4	14	5	7	0.975301	0.636091	-0.0360805	0.196481
			O60506|HNRPQ_HUMAN	18	11	23	16	13	24	0.975157	0.64118	-0.036294	0.19302
			P23378|GCSP_HUMAN	1	1	1	1	1	1	0.974472	0.592245	-0.037308	0.227498
			A7E2V4|ZSWM8_HUMAN	3	#N/A	1	1	1	2	0.974329	0.335531	-0.0375188	0.474267
			P06756|ITAV_HUMAN	14	10	13	18	12	11	0.974223	0.676161	-0.0376762	0.16995
			Q9HC07|TM165_HUMAN	9	6	8	9	8	8	0.973789	0.583707	-0.0383191	0.233805
			Q9HCE1|MOV10_HUMAN	3	1	5	4	2	5	0.973348	0.651747	-0.038972	0.185921
			O75943|RAD17_HUMAN	5	7	8	6	4	9	0.972215	0.663528	-0.0406526	0.178141
			Q9HD45|TM9S3_HUMAN	9	7	6	9	7	8	0.968234	0.334217	-0.0465723	0.475971
			Q9Y2W6|TDRKH_HUMAN	8	6	8	7	7	6	0.967988	0.559691	-0.0469393	0.252052
			Q9Y6M5|ZNT1_HUMAN	1	1	2	3	1	1	0.967204	0.620812	-0.0481073	0.20704
			Q13464|ROCK1_HUMAN	#N/A	#N/A	4	1	1	2	0.967198	0.32468	-0.0481176	0.488544
			Q9Y3P9|RBGP1_HUMAN	6	2	7	5	4	5	0.965224	0.584081	-0.0510641	0.233527
			Q9NZC9|SMAL1_HUMAN	19	10	16	18	14	21	0.964346	0.621529	-0.0523775	0.206539
			P06493|CDK1_HUMAN	3	4	1	4	3	2	0.963925	0.47298	-0.0530068	0.325157
			O94979|SC31A_HUMAN	8	8	8	11	7	10	0.963803	0.353141	-0.0531905	0.452052
			P09923|PPBI_HUMAN	2	3	4	4	4	5	0.962003	0.588781	-0.0558861	0.230046
			Q7LBC6|KDM3B_HUMAN	8	6	6	7	5	9	0.959234	0.577921	-0.0600458	0.238131
			O15042|SR140_HUMAN	3	#N/A	2	6	1	4	0.957602	0.303174	-0.0625014	0.518308
			Q12788|TBL3_HUMAN	5	1	7	4	2	4	0.957425	0.604872	-0.0627684	0.218336
			Q14139|UBE4A_HUMAN	12	11	11	12	9	8	0.957421	0.539102	-0.0627742	0.268329
			Q9UBT2|SAE2_HUMAN	6	3	5	4	4	3	0.95729	0.55736	-0.0629721	0.253864
			P35658|NU214_HUMAN	30	5	22	30	8	29	0.954606	0.569527	-0.0670222	0.244485
			Q16513|PKN2_HUMAN	37	14	28	31	19	29	0.954246	0.567134	-0.0675664	0.246314
			Q92841|DDX17_HUMAN	21	11	19	21	17	23	0.952404	0.509081	-0.0703546	0.293213
			Q9H3P7|GCP60_HUMAN	4	4	6	5	7	7	0.952336	0.567097	-0.0704572	0.246342
			Q8IY67|RAVR1_HUMAN	28	25	24	26	26	27	0.951749	0.398559	-0.071347	0.399507
			Q9UHN6|CEIP2_HUMAN	28	10	11	25	9	12	0.951285	0.361904	-0.0720509	0.441407
			Q96TA1|NIBA2_HUMAN	6	4	4	4	5	5	0.951011	0.514488	-0.0724657	0.288625
			O15143|ARC1B_HUMAN	#N/A	2	2	1	2	3	0.950341	0.495881	-0.0734823	0.304622
			Q15393|SF3B3_HUMAN	19	17	23	25	24	26	0.94977	0.545236	-0.0743504	0.263415
			Q13948|CASP_HUMAN	7	2	1	5	2	2	0.948302	0.0510993	-0.0765809	1.29158
			P54802|ANAG_HUMAN	8	4	4	9	2	6	0.948257	0.476726	-0.0766497	0.321731
			P43246|MSH2_HUMAN	46	37	40	47	40	44	0.947281	0.386864	-0.0781357	0.412442
			P09884|DPOLA_HUMAN	73	74	63	63	71	64	0.944385	0.417719	-0.0825531	0.379116
			Q14C86|GAPD1_HUMAN	18	10	21	19	12	23	0.942833	0.362926	-0.0849259	0.440182
			Q8WWM7|ATX2L_HUMAN	4	3	7	3	2	5	0.942055	0.55615	-0.0861171	0.254808
			Q8WUA2|PPIL4_HUMAN	2	3	10	2	2	14	0.94141	0.53433	-0.0871047	0.27219
			Q8WVM8|SCFD1_HUMAN	13	8	10	14	8	13	0.940653	0.488817	-0.0882655	0.310854
			Q15054|DPOD3_HUMAN	6	4	6	4	1	6	0.936486	0.356158	-0.0946699	0.448357
			P19022|CADH2_HUMAN	2	1	4	4	2	4	0.936102	0.450161	-0.0952619	0.346632
			Q96T51|RUFY1_HUMAN	7	6	6	8	6	10	0.93348	0.240127	-0.0993092	0.61956
			P13667|PDIA4_HUMAN	12	4	7	11	8	9	0.932087	0.476766	-0.101464	0.321694
			O96006|ZBED1_HUMAN	2	3	6	6	3	10	0.931697	0.486732	-0.102068	0.31271
			Q96PY5|FMNL2_HUMAN	6	1	3	3	1	3	0.93169	0.49806	-0.102078	0.302718
			O43592|XPOT_HUMAN	19	15	22	23	16	25	0.93064	0.188428	-0.103705	0.724856
			O43390|HNRPR_HUMAN	15	12	16	16	14	16	0.926635	0.34775	-0.109927	0.458733
			Q15029|U5S1_HUMAN	20	18	24	19	17	25	0.926471	0.344898	-0.110183	0.46231
			Q9NRM7|LATS2_HUMAN	1	#N/A	1	1	1	1	0.926079	0.513915	-0.110793	0.289109
			P35637|FUS_HUMAN	7	4	8	7	7	9	0.925851	0.458859	-0.111147	0.338321
			Q8IY81|SPB1_HUMAN	9	2	3	8	1	6	0.925501	0.465682	-0.111694	0.331911
			P35269|T2FA_HUMAN	11	5	8	6	3	12	0.922116	0.452538	-0.11698	0.344345
			P55072|TERA_HUMAN	59	60	58	61	63	62	0.919925	0.0811605	-0.120412	1.09066
			P51114|FXR1_HUMAN	8	1	6	5	4	5	0.918737	0.392466	-0.122276	0.406198
			Q14974|IMB1_HUMAN	21	17	24	19	20	24	0.918201	0.144187	-0.123118	0.841073
			Q96FC9|DDX11_HUMAN	4	3	2	3	2	1	0.916027	0.386834	-0.126538	0.412475
			Q9UJV9|DDX41_HUMAN	9	2	4	10	2	5	0.915238	0.216444	-0.12778	0.664655
			O43292|GPAA1_HUMAN	4	#N/A	2	2	1	3	0.913241	0.359769	-0.130932	0.443976
			P14625|ENPL_HUMAN	39	33	37	40	37	37	0.913055	0.297136	-0.131227	0.527045
			Q9NYV6|RRN3_HUMAN	2	#N/A	3	2	2	2	0.910764	0.44938	-0.134851	0.347386
			O60725|ICMT_HUMAN	5	5	2	4	4	5	0.906318	0.423152	-0.14191	0.373504
			Q8IZH2|XRN1_HUMAN	12	2	8	6	1	11	0.903824	0.391008	-0.145886	0.407814
			P08195|4F2_HUMAN	21	17	19	21	19	21	0.903014	0.333975	-0.14718	0.476286
			P55786|PSA_HUMAN	4	3	4	4	3	4	0.901384	0.243597	-0.149786	0.613329
			P07814|SYEP_HUMAN	50	54	66	63	58	72	0.901015	0.233128	-0.150378	0.632405
			P47712|PA24A_HUMAN	5	2	2	3	3	3	0.900524	0.46286	-0.151163	0.33455
			Q6UUV7|CRTC3_HUMAN	11	9	11	11	12	11	0.899088	0.0492283	-0.153467	1.30778
			Q9H4A3|WNK1_HUMAN	1	1	2	2	1	6	0.898544	0.461383	-0.154339	0.335938
			P08174|DAF_HUMAN	5	7	7	7	5	7	0.897851	0.358904	-0.155453	0.445021
			Q04721|NOTC2_HUMAN	10	4	5	7	6	7	0.897211	0.336992	-0.156482	0.47238
			Q13470|TNK1_HUMAN	14	9	11	13	12	14	0.895939	0.0643427	-0.158527	1.1915
			O75153|CLU_HUMAN	9	3	8	13	2	16	0.89557	0.330706	-0.159121	0.480557
			P20700|LMNB1_HUMAN	22	17	24	29	20	27	0.894324	0.350688	-0.161131	0.455079
			Q92615|LAR4B_HUMAN	7	4	8	8	8	7	0.89364	0.228663	-0.162234	0.640803
			O95352|ATG7_HUMAN	5	2	3	6	4	3	0.891908	0.366533	-0.165033	0.435887
			Q9Y5B9|SP16H_HUMAN	46	30	41	34	36	51	0.891721	0.369421	-0.165336	0.432479
			Q04726|TLE3_HUMAN	3	3	4	3	5	5	0.889005	0.277103	-0.169737	0.557358
			P24534|EF1B_HUMAN	2	7	4	6	6	6	0.887513	0.417597	-0.172159	0.379243
			Q8IZL8|PELP1_HUMAN	2	4	5	6	5	4	0.886767	0.429383	-0.173374	0.367156
			Q86UU0|BCL9L_HUMAN	5	1	2	4	3	1	0.886412	0.382991	-0.17395	0.416812
			Q14683|SMC1A_HUMAN	17	11	11	17	13	19	0.886317	0.087233	-0.174106	1.05932
			P10398|ARAF_HUMAN	2	4	8	3	6	7	0.882856	0.360174	-0.17975	0.443488
			P31943|HNRH1_HUMAN	4	1	3	7	6	2	0.882221	0.351545	-0.180789	0.454019
			Q9Y223|GLCNE_HUMAN	10	8	11	12	9	13	0.881823	0.00116495	-0.181439	2.93369
			Q9H2H9|S38A1_HUMAN	2	2	2	3	2	2	0.88032	0.170763	-0.1839	0.767605
			P05187|PPB1_HUMAN	11	18	16	16	18	17	0.879919	0.375753	-0.184557	0.425097
			P49917|DNLI4_HUMAN	#N/A	7	7	4	9	7	0.878827	0.386816	-0.186348	0.412496
			P26641|EF1G_HUMAN	11	14	11	11	15	13	0.878603	0.358773	-0.186717	0.445181
			Q14498|RBM39_HUMAN	13	4	7	12	2	8	0.876709	0.366099	-0.18983	0.436401
			Q13438|OS9_HUMAN	9	2	5	7	5	5	0.873601	0.353243	-0.194954	0.451927
			Q15046|SYK_HUMAN	15	14	17	18	14	21	0.872293	0.333115	-0.197115	0.477406
			P21266|GSTM3_HUMAN	10	14	11	11	15	11	0.871429	0.25328	-0.198546	0.596398
			Q96PC5|MIA2_HUMAN	8	7	8	10	6	7	0.870449	0.242763	-0.200169	0.614817
			P26639|SYTC_HUMAN	14	10	16	14	16	15	0.87018	0.0622629	-0.200615	1.20577
			Q13409|DC1I2_HUMAN	6	6	8	10	6	7	0.869256	0.0818696	-0.202147	1.08688
			Q13620|CUL4B_HUMAN	19	13	18	19	14	18	0.86829	0.145441	-0.203751	0.837313
			Q86Z02|HIPK1_HUMAN	19	11	10	17	13	17	0.865948	0.0116629	-0.207648	1.93319
			Q14562|DHX8_HUMAN	15	1	10	12	2	12	0.865679	0.312245	-0.208097	0.505505
			O75116|ROCK2_HUMAN	10	7	11	8	8	19	0.864159	0.311152	-0.210632	0.507028
			Q03252|LMNB2_HUMAN	2	3	5	1	4	8	0.863132	0.3941	-0.212347	0.404394
			O60341|KDM1A_HUMAN	22	15	21	23	22	22	0.862284	0.00129008	-0.213765	2.88938
			Q96QD8|S38A2_HUMAN	4	4	4	4	4	4	0.861171	0.0644819	-0.215628	1.19056
			Q96JH7|VCIP1_HUMAN	6	3	5	3	4	5	0.86044	0.240153	-0.216854	0.619512
			Q5VTR2|BRE1A_HUMAN	12	5	8	12	5	12	0.860339	0.246065	-0.217023	0.60895
			Q01082|SPTB2_HUMAN	8	24	17	20	26	23	0.859056	0.336808	-0.219176	0.472618
			P05362|ICAM1_HUMAN	13	9	10	14	9	12	0.858802	0.0734249	-0.219603	1.13416
			P35579|MYH9_HUMAN	48	91	75	74	90	82	0.85833	0.358	-0.220395	0.446117
			O00159|MYO1C_HUMAN	19	14	22	17	14	20	0.857751	0.144206	-0.221369	0.841015
			Q14997|PSME4_HUMAN	3	#N/A	2	1	1	3	0.857058	0.352237	-0.222535	0.453165
			Q13263|TIF1B_HUMAN	26	18	28	31	20	27	0.855585	0.000716484	-0.225017	3.14479
			Q9UIA9|XPO7_HUMAN	18	15	23	16	18	26	0.854686	7.79378e-05	-0.226533	4.10825
			O75342|LX12B_HUMAN	2	#N/A	#N/A	2	2	1	0.85406	0.281107	-0.22759	0.551128
			Q02218|ODO1_HUMAN	34	29	32	34	28	32	0.853245	0.0520172	-0.228968	1.28385
			Q9UHW9|S12A6_HUMAN	3	1	1	4	1	3	0.852412	0.0788452	-0.230377	1.10323
			P51532|SMCA4_HUMAN	7	2	7	7	3	4	0.851268	0.391428	-0.232315	0.407348
			Q8TCS8|PNPT1_HUMAN	6	6	8	9	9	9	0.851059	0.237026	-0.232668	0.625204
			Q8WTW3|COG1_HUMAN	9	6	7	12	8	10	0.85026	0.28795	-0.234024	0.540683
			Q92542|NICA_HUMAN	2	2	2	3	2	2	0.847756	0.18934	-0.238278	0.722758
			Q15436|SC23A_HUMAN	10	6	11	12	7	10	0.846984	0.381876	-0.239593	0.418078
			Q15758|AAAT_HUMAN	8	6	8	8	6	8	0.846355	0.176129	-0.240665	0.754168
			P49959|MRE11_HUMAN	8	4	9	5	6	8	0.846231	0.237952	-0.240876	0.623511
			P02545|LMNA_HUMAN	27	29	31	33	32	35	0.845989	0.129586	-0.241289	0.887441
			P53396|ACLY_HUMAN	30	23	31	29	26	32	0.845044	0.0155768	-0.242901	1.80752
			P67809|YBOX1_HUMAN	#N/A	3	3	5	2	5	0.843973	0.306743	-0.244731	0.513225
			Q9NZJ5|E2AK3_HUMAN	7	#N/A	4	3	2	1	0.843936	0.387218	-0.244794	0.412044
			Q14157|UBP2L_HUMAN	28	21	26	26	27	26	0.842781	0.062109	-0.246771	1.20685
			P41252|SYIC_HUMAN	29	22	33	34	30	39	0.841971	0.0312886	-0.248158	1.50461
			O95155|UBE4B_HUMAN	4	5	10	8	6	10	0.841397	0.127828	-0.249142	0.893373
			P68104|EF1A1_HUMAN	13	18	21	10	21	20	0.840952	0.100729	-0.249904	0.996844
			Q9H900|ZWILC_HUMAN	2	2	8	2	2	5	0.840824	0.242175	-0.250124	0.615871
			O75717|WDHD1_HUMAN	14	6	14	18	12	14	0.840416	0.168308	-0.250825	0.773894
			P00846|ATP6_HUMAN	1	#N/A	1	1	1	1	0.839054	0.374212	-0.253164	0.426882
			A2RRP1|NBAS_HUMAN	24	2	9	17	3	13	0.838332	0.376695	-0.254406	0.424011
			Q8WUI4|HDAC7_HUMAN	14	11	13	16	13	14	0.837613	0.00018684	-0.255644	3.72853
			Q6UVK1|CSPG4_HUMAN	42	16	36	39	20	35	0.836653	0.112662	-0.257299	0.948224
			Q9H4Z3|CAPAM_HUMAN	15	11	9	16	14	11	0.835145	0.11527	-0.259902	0.938285
			P53992|SC24C_HUMAN	9	5	8	10	6	11	0.835098	0.0976675	-0.259982	1.01025
			P43243|MATR3_HUMAN	8	12	14	11	13	15	0.834355	0.123538	-0.261267	0.908198
			Q8IWB9|TEX2_HUMAN	6	#N/A	3	5	2	5	0.832806	0.303503	-0.263948	0.517836
			Q7Z3C6|ATG9A_HUMAN	9	4	9	10	3	9	0.832468	0.0537703	-0.264533	1.26946
			Q8TEQ8|PIGO_HUMAN	1	2	#N/A	2	1	1	0.830201	0.374205	-0.268468	0.42689
			Q9Y4C1|KDM3A_HUMAN	27	20	23	31	23	30	0.829308	2.19051e-05	-0.270019	4.65946
			O95486|SC24A_HUMAN	2	1	3	6	1	2	0.828521	0.288119	-0.271391	0.540428
			Q5SNT2|TM201_HUMAN	5	7	8	7	7	9	0.827612	0.143451	-0.272974	0.843297
			P17813|EGLN_HUMAN	20	18	19	19	17	15	0.825688	0.0858006	-0.276332	1.06651
			Q15043|S39AE_HUMAN	2	#N/A	2	2	2	2	0.825018	0.346316	-0.277503	0.460527
			Q86VP6|CAND1_HUMAN	23	16	21	25	23	24	0.822968	0.0861752	-0.281092	1.06462
			Q16531|DDB1_HUMAN	62	50	56	59	56	57	0.822355	0.147142	-0.282167	0.832263
			P11047|LAMC1_HUMAN	15	8	12	16	8	18	0.821397	0.0105117	-0.283848	1.97833
			Q6P2E9|EDC4_HUMAN	28	14	26	30	14	26	0.820829	0.0128008	-0.284846	1.89276
			Q14667|K0100_HUMAN	19	4	6	13	6	7	0.817631	0.283977	-0.290478	0.546716
			P35908|K22E_HUMAN	36	27	39	40	38	37	0.817062	0.270242	-0.291482	0.568248
			O95831|AIFM1_HUMAN	24	20	21	23	19	19	0.814611	0.00843722	-0.295817	2.0738
			P27708|PYR1_HUMAN	50	27	45	48	31	50	0.814187	0.00378752	-0.296568	2.42164
			P38435|VKGC_HUMAN	12	7	11	10	7	10	0.80659	0.0167367	-0.310092	1.77633
			Q14118|DAG1_HUMAN	2	3	3	4	4	3	0.8064	0.07259	-0.310433	1.13912
			Q9Y6K0|CEPT1_HUMAN	3	1	2	2	1	1	0.804985	0.109436	-0.312967	0.96084
			Q9Y256|FACE2_HUMAN	2	2	1	2	2	2	0.802838	0.209212	-0.316819	0.679414
			Q96GQ7|DDX27_HUMAN	16	1	6	14	2	10	0.802092	0.126935	-0.31816	0.896417
			O00429|DNM1L_HUMAN	13	11	14	11	14	18	0.800786	0.16553	-0.320512	0.781123
			Q8N556|AFAP1_HUMAN	7	1	6	5	1	5	0.792439	0.296441	-0.335628	0.528062
			P04049|RAF1_HUMAN	9	6	10	9	8	9	0.792195	0.206858	-0.336072	0.684328
			P11142|HSP7C_HUMAN	27	25	29	28	28	30	0.789623	0.0500842	-0.340764	1.3003
			Q6UWU2|GLB1L_HUMAN	4	#N/A	1	3	1	1	0.786614	0.327234	-0.346272	0.485142
			Q9NZM1|MYOF_HUMAN	107	56	91	107	69	107	0.785545	0.0483946	-0.348235	1.3152
			Q6PCD5|RFWD3_HUMAN	5	5	8	7	8	10	0.784817	0.110027	-0.349572	0.958503
			P48651|PTSS1_HUMAN	7	#N/A	5	5	3	3	0.781947	0.327892	-0.354858	0.48427
			Q99567|NUP88_HUMAN	19	7	13	15	8	15	0.780904	0.0705379	-0.356783	1.15158
			Q8N3J3|CQ053_HUMAN	#N/A	7	5	2	6	5	0.780064	0.310433	-0.358336	0.508032
			P27824|CALX_HUMAN	15	15	17	15	18	18	0.77932	0.00252862	-0.359712	2.59712
			P51659|DHB4_HUMAN	12	4	8	7	10	10	0.778593	0.231792	-0.361059	0.634902
			O75376|NCOR1_HUMAN	64	49	43	80	47	56	0.777276	0.0109358	-0.3635	1.96115
			O15118|NPC1_HUMAN	4	1	2	5	2	2	0.777018	0.202152	-0.363979	0.694322
			Q05639|EF1A2_HUMAN	12	20	18	11	19	18	0.776357	0.0539822	-0.365208	1.26775
			P26006|ITA3_HUMAN	7	5	7	8	5	10	0.767919	0.0104388	-0.380974	1.98135
			Q9Y3I1|FBX7_HUMAN	4	1	1	3	3	2	0.76693	0.120879	-0.382834	0.917649
			Q9P2J5|SYLC_HUMAN	12	13	21	17	13	18	0.766544	0.0512008	-0.38356	1.29072
			Q14687|GSE1_HUMAN	18	16	12	24	14	14	0.765998	0.00967777	-0.384588	2.01422
			Q08554|DSC1_HUMAN	2	2	2	4	4	1	0.76293	0.21021	-0.390378	0.677347
			P62987|RL40_HUMAN	4	5	5	5	5	5	0.76288	0.0125225	-0.390472	1.90231
			P62979|RS27A_HUMAN	4	5	5	5	5	5	0.76288	0.0125225	-0.390472	1.90231
			P0CG47|UBB_HUMAN	4	5	5	5	5	5	0.76288	0.0125225	-0.390472	1.90231
			P0CG48|UBC_HUMAN	4	5	5	5	5	5	0.76288	0.0125225	-0.390472	1.90231
			P0DMV8|HS71A_HUMAN	23	21	22	24	22	22	0.762778	0.0634579	-0.390665	1.19751
			P0DMV9|HS71B_HUMAN	23	21	22	24	22	22	0.762778	0.0634579	-0.390665	1.19751
			O43707|ACTN4_HUMAN	31	30	30	34	31	31	0.760809	0.037431	-0.394393	1.42677
			Q8WWB7|GLMP_HUMAN	1	#N/A	2	2	1	1	0.760663	0.299268	-0.394671	0.52394
			Q5JRA6|TGO1_HUMAN	20	12	13	23	14	15	0.760151	0.0617574	-0.395641	1.20931
			Q96BI1|S22AI_HUMAN	2	1	2	1	1	2	0.759597	0.000675563	-0.396693	3.17033
			Q96KG9|SCYL1_HUMAN	1	3	6	3	5	7	0.759321	0.0556321	-0.397219	1.25467
			P38646|GRP75_HUMAN	54	46	47	59	48	47	0.758574	0.0341907	-0.398638	1.46609
			Q5ZPR3|CD276_HUMAN	3	2	2	3	3	3	0.758496	0.0282388	-0.398787	1.54915
			P14859|PO2F1_HUMAN	#N/A	2	2	1	2	2	0.758397	0.286504	-0.398975	0.542869
			P16403|H12_HUMAN	4	4	2	2	6	4	0.757728	0.217552	-0.400248	0.662437
			P02768|ALBU_HUMAN	6	4	6	11	9	6	0.753012	0.0787626	-0.409256	1.10368
			Q9UHB6|LIMA1_HUMAN	3	10	13	9	14	15	0.752304	0.207843	-0.410612	0.682264
			Q93074|MED12_HUMAN	9	1	3	6	3	1	0.751507	0.259428	-0.412142	0.585982
			P09874|PARP1_HUMAN	9	18	23	16	21	25	0.751373	0.138907	-0.412399	0.857276
			P05023|AT1A1_HUMAN	28	34	40	40	38	40	0.750645	0.071263	-0.413797	1.14714
			P11021|BIP_HUMAN	43	39	39	46	41	41	0.749024	0.0153222	-0.416917	1.81468
			Q5VT52|RPRD2_HUMAN	3	4	5	7	6	9	0.748388	0.183063	-0.418142	0.7374
			P49736|MCM2_HUMAN	24	11	17	21	21	23	0.745121	0.0401391	-0.424454	1.39643
			Q16643|DREB_HUMAN	1	3	3	2	2	3	0.74427	0.236036	-0.426102	0.627022
			Q96ES6|MFSD3_HUMAN	1	#N/A	2	2	2	2	0.743667	0.26623	-0.427272	0.574743
			Q13586|STIM1_HUMAN	7	1	2	4	3	3	0.742043	0.148167	-0.430425	0.829248
			Q92900|RENT1_HUMAN	45	41	50	51	48	53	0.740454	0.00382359	-0.433518	2.41753
			Q9BXK5|B2L13_HUMAN	5	3	4	4	5	4	0.739078	0.0848077	-0.436202	1.07156
			Q14566|MCM6_HUMAN	25	16	26	28	24	27	0.736288	0.0173044	-0.441658	1.76184
			P02533|K1C14_HUMAN	11	6	10	13	12	11	0.733408	0.0715309	-0.447313	1.14551
			Q86U44|MTA70_HUMAN	8	2	2	9	3	5	0.730736	0.0517875	-0.452579	1.28577
			P11166|GTR1_HUMAN	10	5	9	10	8	9	0.727615	0.00398883	-0.458752	2.39915
			P49327|FAS_HUMAN	32	25	44	38	30	51	0.7264	0.00661933	-0.461164	2.17919
			Q9NW08|RPC2_HUMAN	5	1	5	4	1	5	0.725549	0.266154	-0.462856	0.574867
			Q06265|EXOS9_HUMAN	5	2	5	5	3	6	0.724497	0.0255363	-0.464948	1.59284
			P06576|ATPB_HUMAN	2	3	1	2	7	1	0.721888	0.180193	-0.470152	0.744262
			P24928|RPB1_HUMAN	14	5	13	11	4	11	0.717215	0.0684334	-0.479523	1.16473
			Q7Z794|K2C1B_HUMAN	2	#N/A	3	9	2	3	0.714201	0.170815	-0.485597	0.767473
			P15586|GNS_HUMAN	3	1	1	3	1	1	0.711209	0.219615	-0.491656	0.658339
			P13804|ETFA_HUMAN	1	1	1	1	1	1	0.710338	0.00869867	-0.493422	2.06055
			Q96RQ3|MCCA_HUMAN	17	11	15	18	14	15	0.710268	0.00336776	-0.493565	2.47266
			P18084|ITB5_HUMAN	8	2	3	9	4	4	0.70996	0.0024124	-0.494191	2.61755
			P27694|RFA1_HUMAN	35	40	39	35	43	44	0.709721	0.0035769	-0.494676	2.44649
			P16671|CD36_HUMAN	6	6	5	5	4	5	0.70871	0.0402273	-0.496732	1.39548
			Q9Y2Z2|MTO1_HUMAN	14	11	12	16	11	14	0.704324	0.00273239	-0.505688	2.56346
			P12236|ADT3_HUMAN	3	2	2	3	2	2	0.704093	0.197556	-0.506163	0.704309
			P22314|UBA1_HUMAN	13	11	17	17	16	16	0.700118	0.0453878	-0.514331	1.34306
			P02794|FRIH_HUMAN	2	2	2	2	2	2	0.698833	0.00536128	-0.516981	2.27073
			Q9Y618|NCOR2_HUMAN	99	74	83	102	91	98	0.697359	0.0077424	-0.520026	2.11112
			Q8N163|CCAR2_HUMAN	37	34	33	36	38	35	0.697111	0.041532	-0.52054	1.38162
			O60763|USO1_HUMAN	12	8	12	18	13	15	0.695338	0.00656161	-0.524213	2.18299
			Q9H6T3|RPAP3_HUMAN	11	4	11	11	9	13	0.693738	0.00929371	-0.527537	2.03181
			Q9Y490|TLN1_HUMAN	8	10	19	16	13	20	0.688902	0.169948	-0.53763	0.769683
			Q13033|STRN3_HUMAN	4	2	5	8	4	4	0.688214	0.0920427	-0.539072	1.03601
			Q9C0B5|ZDHC5_HUMAN	4	1	#N/A	5	1	3	0.68791	0.244893	-0.539709	0.611023
			Q9NP58|ABCB6_HUMAN	10	2	4	10	4	6	0.686127	0.0300136	-0.543453	1.52268
			P55265|DSRAD_HUMAN	3	10	7	7	12	6	0.684673	0.22296	-0.546512	0.651772
			O14744|ANM5_HUMAN	6	5	9	9	7	9	0.682912	0.0977147	-0.550229	1.01004
			P56199|ITA1_HUMAN	5	4	7	11	4	5	0.676744	0.179482	-0.563319	0.745978
			P02786|TFR1_HUMAN	31	25	31	30	28	31	0.675386	0.00111182	-0.566216	2.95396
			Q9NR30|DDX21_HUMAN	12	9	9	13	7	15	0.673342	0.00626328	-0.570588	2.2032
			P05556|ITB1_HUMAN	15	13	12	13	12	13	0.672218	0.0101412	-0.572999	1.99391
			Q9NXH9|TRM1_HUMAN	5	2	5	6	4	5	0.67157	0.00331793	-0.574391	2.47913
			P46379|BAG6_HUMAN	3	4	7	8	4	8	0.670191	0.0514035	-0.577357	1.28901
			P49915|GUAA_HUMAN	12	4	11	9	6	12	0.668602	0.0693383	-0.58078	1.15903
			Q53SF7|COBL1_HUMAN	4	2	4	4	4	5	0.663607	0.091387	-0.5916	1.03912
			P14314|GLU2B_HUMAN	12	9	10	13	12	13	0.661656	0.000925755	-0.595847	3.0335
			Q13332|PTPRS_HUMAN	10	2	3	5	2	6	0.65841	0.127264	-0.602941	0.895293
			Q9HCJ3|RAVR2_HUMAN	12	6	7	14	9	11	0.655862	0.0102064	-0.608535	1.99113
			P46977|STT3A_HUMAN	8	6	10	6	8	9	0.647113	0.0653174	-0.627911	1.18497
			Q8NI36|WDR36_HUMAN	12	5	6	12	9	8	0.645085	0.139886	-0.632439	0.854227
			Q6IN85|P4R3A_HUMAN	3	#N/A	6	2	1	4	0.644319	0.192622	-0.634154	0.715294
			Q8TEM1|PO210_HUMAN	17	6	11	23	12	17	0.644207	0.0434861	-0.634404	1.36165
			Q96ST2|IWS1_HUMAN	5	3	3	3	4	9	0.642717	0.0515151	-0.637745	1.28807
			P12814|ACTN1_HUMAN	16	13	17	21	19	18	0.641774	0.00313572	-0.639862	2.50366
			P34932|HSP74_HUMAN	22	19	28	30	28	31	0.641448	0.00432711	-0.640595	2.3638
			Q9P2R3|ANFY1_HUMAN	8	7	9	12	6	8	0.638887	0.00315091	-0.646368	2.50156
			Q96P63|SPB12_HUMAN	2	1	1	6	3	1	0.636116	0.0611371	-0.652639	1.2137
			P10070|GLI2_HUMAN	1	3	3	4	3	6	0.635948	0.0448245	-0.65302	1.34848
			Q5D862|FILA2_HUMAN	4	1	2	7	2	1	0.63372	0.116138	-0.658082	0.935024
			Q13813|SPTN1_HUMAN	7	16	14	21	26	26	0.632927	0.094546	-0.65989	1.02436
			Q9H4H8|FA83D_HUMAN	13	5	9	12	9	9	0.63112	0.104099	-0.664013	0.982551
			Q09666|AHNK_HUMAN	127	23	58	148	37	97	0.629951	0.00135242	-0.66669	2.86889
			P22102|PUR2_HUMAN	5	3	10	9	5	9	0.629935	0.107813	-0.666724	0.967329
			P13645|K1C10_HUMAN	28	23	27	33	28	25	0.628569	0.0635623	-0.669857	1.1968
			P32004|L1CAM_HUMAN	17	15	18	21	18	20	0.624297	0.0150783	-0.679697	1.82165
			O43252|PAPS1_HUMAN	8	6	8	8	10	12	0.6223	6.62133e-05	-0.684317	4.17905
			Q9Y6U3|ADSV_HUMAN	18	19	21	19	21	26	0.619566	0.00817709	-0.690671	2.0874
			P35527|K1C9_HUMAN	39	26	34	36	32	35	0.619409	0.0221922	-0.691035	1.6538
			Q86VS8|HOOK3_HUMAN	7	#N/A	3	7	1	3	0.617717	0.142215	-0.694981	0.847054
			Q13423|NNTM_HUMAN	14	8	12	18	12	15	0.61666	0.00368745	-0.697453	2.43327
			P13196|HEM1_HUMAN	1	#N/A	4	2	3	2	0.612294	0.14422	-0.707703	0.840975
			P26640|SYVC_HUMAN	29	24	33	43	34	38	0.610863	0.0211911	-0.711079	1.67385
			O95834|EMAL2_HUMAN	2	1	2	2	2	2	0.610772	0.149607	-0.711294	0.825048
			P21333|FLNA_HUMAN	77	69	83	93	77	92	0.607366	0.00721675	-0.719361	2.14166
			Q6W2J9|BCOR_HUMAN	40	24	26	47	25	28	0.603786	0.000438699	-0.727892	3.35783
			Q8WYP5|ELYS_HUMAN	11	#N/A	4	13	1	5	0.603646	0.140034	-0.728226	0.853768
			Q92598|HS105_HUMAN	15	13	22	15	17	26	0.602414	0.0122615	-0.731172	1.91146
			P49589|SYCC_HUMAN	41	41	47	53	42	49	0.601768	0.0167978	-0.73272	1.77475
			Q9UPQ8|DOLK_HUMAN	1	1	1	1	1	2	0.60079	0.00398873	-0.735067	2.39917
			Q12913|PTPRJ_HUMAN	9	6	7	15	8	11	0.592025	0.0811992	-0.756269	1.09045
			P11388|TOP2A_HUMAN	8	11	9	18	13	14	0.591351	0.0305726	-0.757914	1.51467
			P33527|MRP1_HUMAN	23	10	21	26	17	25	0.590925	0.0204403	-0.758953	1.68951
			Q9HCS7|SYF1_HUMAN	27	18	26	29	22	29	0.590084	0.0561277	-0.761007	1.25082
			P42166|LAP2A_HUMAN	2	7	12	6	8	16	0.588464	0.00530692	-0.764973	2.27516
			Q15652|JHD2C_HUMAN	46	31	30	55	36	43	0.587829	6.44925e-07	-0.76653	6.19049
			Q3T8J9|GON4L_HUMAN	2	#N/A	1	2	3	1	0.586973	0.160207	-0.768635	0.795319
			Q96AY3|FKB10_HUMAN	3	#N/A	3	3	3	3	0.581813	0.155901	-0.781371	0.80715
			P04264|K2C1_HUMAN	44	34	38	48	43	38	0.578323	0.0106352	-0.790053	1.97325
			Q96RP9|EFGM_HUMAN	4	3	5	4	5	6	0.57717	0.00993316	-0.792931	2.00291
			Q99880|H2B1L_HUMAN	3	2	1	2	2	2	0.575085	0.152116	-0.798153	0.817826
			Q99879|H2B1M_HUMAN	3	2	1	2	2	2	0.575085	0.152116	-0.798153	0.817826
			Q93079|H2B1H_HUMAN	3	2	1	2	2	2	0.575085	0.152116	-0.798153	0.817826
			Q99877|H2B1N_HUMAN	3	2	1	2	2	2	0.575085	0.152116	-0.798153	0.817826
			O60814|H2B1K_HUMAN	3	2	1	2	2	2	0.575085	0.152116	-0.798153	0.817826
			P62807|H2B1C_HUMAN	3	2	1	2	2	2	0.575085	0.152116	-0.798153	0.817826
			P58876|H2B1D_HUMAN	3	2	1	2	2	2	0.575085	0.152116	-0.798153	0.817826
			Q5QNW6|H2B2F_HUMAN	3	2	1	2	2	2	0.575085	0.152116	-0.798153	0.817826
			P57053|H2BFS_HUMAN	3	2	1	2	2	2	0.575085	0.152116	-0.798153	0.817826
			O75369|FLNB_HUMAN	50	45	57	72	62	78	0.573967	0.013936	-0.80096	1.85586
			O60610|DIAP1_HUMAN	3	8	12	8	6	14	0.570935	0.0200219	-0.808601	1.69849
			O75581|LRP6_HUMAN	11	7	11	20	13	13	0.570039	0.00432746	-0.810868	2.36377
			Q14865|ARI5B_HUMAN	2	#N/A	#N/A	2	1	1	0.569984	0.0850114	-0.811007	1.07052
			Q92945|FUBP2_HUMAN	12	10	10	12	11	12	0.56887	0.00025786	-0.813829	3.58862
			Q92541|RTF1_HUMAN	3	2	3	6	2	6	0.568683	0.00627649	-0.814305	2.20228
			P16278|BGAL_HUMAN	4	3	3	6	4	4	0.564293	0.000127595	-0.825483	3.89417
			P54136|SYRC_HUMAN	2	4	20	6	14	20	0.562264	0.0581156	-0.830679	1.23571
			Q567U6|CCD93_HUMAN	1	#N/A	4	3	1	1	0.559748	0.118729	-0.837151	0.925445
			Q15459|SF3A1_HUMAN	7	7	12	9	11	14	0.557159	0.00217553	-0.843839	2.66244
			P46060|RAGP1_HUMAN	7	10	13	13	12	13	0.556921	0.0308884	-0.844454	1.5102
			Q05682|CALD1_HUMAN	1	1	1	#N/A	2	2	0.551771	0.0986714	-0.857858	1.00581
			P12270|TPR_HUMAN	11	16	20	24	20	32	0.5488	0.0119303	-0.865648	1.92335
			P16070|CD44_HUMAN	6	5	6	6	5	6	0.547607	0.000798755	-0.868788	3.09759
			O60216|RAD21_HUMAN	6	3	4	4	4	6	0.546414	0.0515278	-0.871933	1.28796
			Q86UP2|KTN1_HUMAN	9	8	12	18	9	21	0.545066	0.045875	-0.875496	1.33842
			Q8NG08|HELB_HUMAN	1	4	2	1	4	4	0.541716	0.0868852	-0.884392	1.06105
			P52732|KIF11_HUMAN	3	#N/A	7	10	3	8	0.541134	0.11273	-0.885941	0.947962
			Q96BF6|NACC2_HUMAN	1	3	3	2	3	4	0.538442	0.000896245	-0.893137	3.04757
			P43121|MUC18_HUMAN	3	6	4	7	9	7	0.536656	0.0550558	-0.89793	1.2592
			P62805|H4_HUMAN	2	2	1	6	2	1	0.536523	0.0726742	-0.898288	1.13862
			Q9Y2H6|FND3A_HUMAN	39	28	31	41	34	38	0.535026	0.00783552	-0.90232	2.10593
			P48634|PRC2A_HUMAN	7	1	2	6	3	5	0.533468	0.00133568	-0.906526	2.8743
			P10809|CH60_HUMAN	15	15	12	14	20	12	0.531486	0.0334599	-0.911897	1.47548
			P54760|EPHB4_HUMAN	2	1	1	3	1	3	0.527661	0.00515342	-0.922316	2.2879
			Q9NW82|WDR70_HUMAN	15	3	9	13	7	14	0.523963	0.0704318	-0.932464	1.15223
			Q8TCT9|HM13_HUMAN	3	#N/A	4	3	2	3	0.521589	0.109212	-0.939015	0.961728
			Q01130|SRSF2_HUMAN	2	#N/A	1	2	1	1	0.521012	0.0983566	-0.940612	1.0072
			Q14746|COG2_HUMAN	8	4	4	7	5	7	0.517847	0.0137373	-0.949402	1.8621
			Q96AE4|FUBP1_HUMAN	10	6	7	9	10	11	0.51683	0.000610628	-0.952237	3.21422
			Q8WVT3|TPC12_HUMAN	1	#N/A	1	1	1	1	0.506966	0.0852254	-0.980038	1.06943
			Q00610|CLH1_HUMAN	21	12	19	25	25	36	0.50649	1.74874e-05	-0.981393	4.75727
			Q9H7F0|AT133_HUMAN	6	#N/A	3	6	2	6	0.504458	0.0817864	-0.987195	1.08732
			P07355|ANXA2_HUMAN	6	#N/A	2	8	5	2	0.495593	0.0944743	-1.01277	1.02469
			P35030|TRY3_HUMAN	1	1	1	1	1	1	0.49467	0.0910087	-1.01546	1.04092
			Q5T1V6|DDX59_HUMAN	3	1	2	6	3	3	0.494669	0.00215467	-1.01546	2.66662
			P51610|HCFC1_HUMAN	6	#N/A	4	8	1	7	0.491363	0.0843455	-1.02514	1.07394
			Q92575|UBXN4_HUMAN	2	2	2	2	4	2	0.490979	0.0871773	-1.02627	1.0596
			Q8WUM4|PDC6I_HUMAN	3	2	6	5	4	5	0.489697	0.0746	-1.03004	1.12726
			Q9UIG0|BAZ1B_HUMAN	#N/A	#N/A	2	1	2	2	0.486187	0.0771404	-1.04042	1.11272
			P13647|K2C5_HUMAN	18	12	14	19	19	17	0.481155	0.044129	-1.05543	1.35528
			Q9GZP9|DERL2_HUMAN	#N/A	#N/A	2	2	2	2	0.477818	0.0936812	-1.06547	1.02835
			Q9UIQ6|LCAP_HUMAN	2	#N/A	3	7	3	3	0.476775	0.0693746	-1.06862	1.1588
			Q5VZK9|CARL1_HUMAN	4	#N/A	4	4	1	8	0.471138	0.0350282	-1.08578	1.45558
			Q07866|KLC1_HUMAN	#N/A	#N/A	2	1	3	2	0.466494	0.0800661	-1.10007	1.09655
			P14923|PLAK_HUMAN	17	6	16	21	10	18	0.46466	0.00289852	-1.10575	2.53782
			P83436|COG7_HUMAN	3	1	3	5	3	6	0.462587	0.0103574	-1.1122	1.98475
			P22735|TGM1_HUMAN	1	#N/A	1	5	2	1	0.462138	0.0866077	-1.1136	1.06244
			Q14126|DSG2_HUMAN	4	4	5	10	6	9	0.459047	0.00494164	-1.12329	2.30613
			P35580|MYH10_HUMAN	#N/A	7	3	4	7	4	0.448366	0.0665297	-1.15725	1.17698
			P13473|LAMP2_HUMAN	3	3	3	3	3	4	0.447409	0.000165398	-1.16033	3.78147
			P32970|CD70_HUMAN	2	#N/A	2	2	2	1	0.443204	0.0605502	-1.17396	1.21788
			Q7Z3K3|POGZ_HUMAN	3	#N/A	2	4	1	5	0.439944	0.049138	-1.18461	1.30858
			Q02413|DSG1_HUMAN	11	#N/A	6	15	9	8	0.432547	0.0635382	-1.20907	1.19697
			Q63HR2|TNS2_HUMAN	16	#N/A	3	17	2	11	0.431287	0.0586416	-1.21328	1.23179
			P07384|CAN1_HUMAN	2	1	3	1	3	7	0.426294	0.00929864	-1.23008	2.03158
			Q8TB61|S35B2_HUMAN	3	2	4	5	3	6	0.426128	0.00881749	-1.23064	2.05466
			Q99798|ACON_HUMAN	2	1	1	4	5	2	0.425573	0.0415959	-1.23252	1.38095
			Q9BXB5|OSB10_HUMAN	4	#N/A	1	2	3	1	0.414194	0.0697316	-1.27162	1.15657
			Q7Z3U7|MON2_HUMAN	#N/A	1	4	2	1	4	0.410736	0.050567	-1.28372	1.29613
			Q9H7S9|ZN703_HUMAN	1	4	3	3	6	5	0.408865	0.0338019	-1.2903	1.47106
			Q9H9A6|LRC40_HUMAN	1	#N/A	1	2	3	4	0.406478	0.0449724	-1.29875	1.34705
			Q8IX12|CCAR1_HUMAN	#N/A	2	2	4	2	2	0.403362	0.046984	-1.30985	1.32805
			Q16656|NRF1_HUMAN	1	1	1	2	2	1	0.40191	0.0141298	-1.31505	1.84986
			P46087|NOP2_HUMAN	8	1	3	6	2	3	0.401597	0.00541974	-1.31618	2.26602
			O94906|PRP6_HUMAN	#N/A	4	5	4	5	8	0.400198	0.0443242	-1.32121	1.35336
			P78381|S35A2_HUMAN	4	1	2	3	2	4	0.398756	0.0125538	-1.32642	1.90123
			Q32MZ4|LRRF1_HUMAN	2	1	6	3	2	8	0.37765	0.0217953	-1.40488	1.66164
			O75843|AP1G2_HUMAN	1	1	1	2	1	1	0.369808	0.026125	-1.43515	1.58294
			P18206|VINC_HUMAN	2	1	3	3	4	6	0.368944	0.0222366	-1.43853	1.65293
			Q14008|CKAP5_HUMAN	3	1	2	4	1	3	0.365526	0.0293196	-1.45195	1.53284
			O43815|STRN_HUMAN	4	#N/A	5	5	1	8	0.361072	0.0286239	-1.46964	1.54327
			Q9BZE9|ASPC1_HUMAN	#N/A	1	2	1	4	6	0.355596	0.0232115	-1.49169	1.6343
			Q15032|R3HD1_HUMAN	4	1	2	6	1	2	0.338388	0.00365094	-1.56325	2.4376
			P27816|MAP4_HUMAN	14	7	16	20	20	27	0.328333	0.00302992	-1.60677	2.51857
			P50443|S26A2_HUMAN	3	#N/A	#N/A	2	1	2	0.321817	0.0318466	-1.63569	1.49694
			Q9Y5Y0|FLVC1_HUMAN	2	#N/A	2	2	1	2	0.309979	0.0324228	-1.68976	1.48915
			Q13596|SNX1_HUMAN	#N/A	#N/A	2	3	1	1	0.309375	0.0333424	-1.69257	1.477
			O95757|HS74L_HUMAN	5	4	10	10	8	7	0.307952	0.00343687	-1.69922	2.46384
			O94804|STK10_HUMAN	#N/A	#N/A	1	1	1	2	0.307638	0.0331718	-1.70069	1.47923
			Q9Y2H5|PKHA6_HUMAN	14	4	6	27	10	9	0.299928	0.000214631	-1.73731	3.66831
			P23786|CPT2_HUMAN	#N/A	#N/A	3	1	4	3	0.298669	0.0270212	-1.74338	1.5683
			Q9NTI5|PDS5B_HUMAN	#N/A	2	1	1	3	1	0.29746	0.00511255	-1.74923	2.29136
			O00592|PODXL_HUMAN	3	#N/A	2	3	1	3	0.28468	0.009403	-1.81259	2.02673
			Q9C0E2|XPO4_HUMAN	2	1	4	6	6	5	0.273284	0.00289447	-1.87153	2.53843
			Q8N257|H2B3B_HUMAN	#N/A	2	1	2	2	2	0.268256	0.0278408	-1.89832	1.55532
			Q16778|H2B2E_HUMAN	#N/A	2	1	2	2	2	0.268256	0.0278408	-1.89832	1.55532
			P33778|H2B1B_HUMAN	#N/A	2	1	2	2	2	0.268256	0.0278408	-1.89832	1.55532
			P06899|H2B1J_HUMAN	#N/A	2	1	2	2	2	0.268256	0.0278408	-1.89832	1.55532
			P23527|H2B1O_HUMAN	#N/A	2	1	2	2	2	0.268256	0.0278408	-1.89832	1.55532
			Q02880|TOP2B_HUMAN	#N/A	2	3	1	2	2	0.257775	0.00457447	-1.95582	2.33966
			P29144|TPP2_HUMAN	#N/A	1	5	5	3	9	0.252974	0.00826161	-1.98294	2.08294
			Q9NRJ5|PAPOB_HUMAN	#N/A	1	#N/A	1	1	1	0.251318	0.018514	-1.99242	1.7325
			P63165|SUMO1_HUMAN	#N/A	#N/A	3	2	3	3	0.249352	0.0203455	-2.00374	1.69153
			P10515|ODP2_HUMAN	7	#N/A	6	9	6	9	0.246882	0.00706331	-2.01811	2.15099
			Q9H0X4|F234A_HUMAN	2	#N/A	#N/A	2	1	3	0.235803	0.00906809	-2.08435	2.04248
			P11387|TOP1_HUMAN	#N/A	#N/A	1	3	2	3	0.227944	0.017264	-2.13325	1.76286
			Q6NZY4|ZCHC8_HUMAN	#N/A	#N/A	2	1	2	3	0.214247	0.00551551	-2.22265	2.25841
			Q15149|PLEC_HUMAN	29	6	4	92	11	12	0.210757	0.000160298	-2.24635	3.79507
			P49916|DNLI3_HUMAN	1	2	3	6	5	6	0.208644	0.000454802	-2.26088	3.34218
			Q86YZ3|HORN_HUMAN	1	#N/A	2	3	2	2	0.205322	0.00327091	-2.28404	2.48533
			O94776|MTA2_HUMAN	2	2	4	8	5	9	0.204489	0.000265582	-2.28991	3.5758
			Q5H8A4|PIGG_HUMAN	3	#N/A	2	5	3	4	0.198582	0.00227584	-2.33219	2.64286
			P49756|RBM25_HUMAN	#N/A	#N/A	5	2	3	7	0.19554	0.00711123	-2.35447	2.14806
			Q14108|SCRB2_HUMAN	3	#N/A	1	5	3	4	0.194472	0.00350669	-2.36237	2.4551
			Q15084|PDIA6_HUMAN	2	#N/A	#N/A	3	1	1	0.176978	0.00142261	-2.49836	2.84691
			Q9P2B2|FPRP_HUMAN	2	1	1	4	1	3	0.166445	0.000109176	-2.58688	3.96187
			Q9BTN0|LRFN3_HUMAN	2	#N/A	#N/A	5	3	2	0.162884	0.00387148	-2.61809	2.41212
			Q13867|BLMH_HUMAN	2	#N/A	1	5	2	1	0.138231	0.00105324	-2.85485	2.97747
			Q8N3V7|SYNPO_HUMAN	#N/A	#N/A	1	1	1	1	0.128818	0.00160662	-2.95659	2.79409
			Q15075|EEA1_HUMAN	1	1	4	7	4	9	0.108541	0.000195078	-3.20368	3.70979
			Q8N1N4|K2C78_HUMAN	8	1	4	14	6	6	0.0970621	9.13757e-05	-3.36495	4.03917
			P52888|THOP1_HUMAN	#N/A	#N/A	#N/A	1	2	1	0.0954528	2.93186e-05	-3.38907	4.53286
			Q7Z5L9|I2BP2_HUMAN	#N/A	2	1	2	3	3	0.0759641	3.71078e-05	-3.71854	4.43053
			P06733|ENOA_HUMAN	1	#N/A	#N/A	3	5	2	0.0628014	0.000129245	-3.99306	3.88858
			P00747|PLMN_HUMAN	#N/A	#N/A	#N/A	1	1	1	0.0618778	7.47703e-06	-4.01444	5.12627
			Q8WTV0|SCRB1_HUMAN	2	1	2	2	1	2	0.0586425	2.29367e-05	-4.09191	4.63947
			Q5JRX3|PREP_HUMAN	8	9	12	38	35	30	0.0564475	3.04044e-06	-4.14695	5.51706
			P20810|ICAL_HUMAN	1	#N/A	2	1	4	6	0.0556971	1.24003e-05	-4.16626	4.90657
			Q9BWU0|NADAP_HUMAN	#N/A	#N/A	#N/A	1	1	2	0.0404452	2.63788e-09	-4.62789	8.57874
			Q12996|CSTF3_HUMAN	#N/A	#N/A	#N/A	1	2	3	0.0332279	2.24395e-08	-4.91146	7.64899
			O43826|G6PT1_HUMAN	1	#N/A	#N/A	1	1	2	0.0269857	7.03202e-07	-5.21166	6.15292
			O14556|G3PT_HUMAN	#N/A	#N/A	#N/A	1	1	1	0.0218567	2.65772e-09	-5.51578	8.57549
			Q5T750|XP32_HUMAN	#N/A	#N/A	#N/A	3	2	1	0.0174812	1.0441e-07	-5.83805	6.98126

## Sheet: Sheet2
			Accession	Unique peptide CoV2 repeat 1	Unique peptide CoV2 repeat 2	Unique peptide CoV2 repeat 3	Unique peptide CoV repeat 1	Unique peptide CoV repeat 2	Unique peptide CoV repeat 3	Abundance Ratio: CoV2/CoV	p value	log2 fold change	minus log10 p value
			P42695|CNDD3_HUMAN	3	1	1	2	#N/A	#N/A	42.9911	1.26187e-11	5.42596	10.899
			Q5T481|RBM20_HUMAN	1	1	1	#N/A	#N/A	#N/A	148.291	1.9923e-10	7.21229	9.70065
			O00400|ACATN_HUMAN	2	2	3	2	1	2	3.71306	1.1568e-08	1.89261	7.93674
			Q9HAW4|CLSPN_HUMAN	5	4	5	#N/A	3	3	31.428	1.36152e-08	4.97398	7.86598
			O75427|LRCH4_HUMAN	2	1	2	#N/A	#N/A	#N/A	58.8226	1.74599e-08	5.8783	7.75796
			Q12967|GNDS_HUMAN	2	3	1	#N/A	#N/A	#N/A	52.6969	2.63055e-08	5.71965	7.57995
			Q8N2Y8|RUSC2_HUMAN	7	7	3	7	6	4	2.26888	5.30167e-07	1.18198	6.27559
			Q8TEY7|UBP33_HUMAN	2	2	2	1	2	1	30.3121	2.42357e-06	4.92182	5.61554
			Q6ZRP7|QSOX2_HUMAN	19	17	17	16	15	15	1.76634	2.99214e-06	0.820764	5.52402
			O43933|PEX1_HUMAN	12	14	7	12	9	5	3.9322	4.24763e-06	1.97534	5.37185
			O00192|ARVC_HUMAN	15	3	10	9	3	8	1.91235	5.30715e-06	0.935346	5.27514
			Q9H0K1|SIK2_HUMAN	7	5	8	4	4	3	1.92971	5.91025e-06	0.948385	5.22839
			Q8IYR2|SMYD4_HUMAN	8	6	8	3	2	3	3.735	6.13878e-06	1.90111	5.21192
			O75970|MPDZ_HUMAN	21	5	15	8	#N/A	6	21.7547	1.40376e-05	4.44326	4.85271
			Q8N3R9|MPP5_HUMAN	9	7	13	4	3	4	4.61893	1.47901e-05	2.20756	4.83003
			Q9H329|E41LB_HUMAN	4	1	1	#N/A	#N/A	#N/A	56.5848	2.2163e-05	5.82234	4.65437
			Q8NI35|INADL_HUMAN	17	5	24	6	#N/A	4	59.5809	3.80859e-05	5.89678	4.41924
			O75420|GGYF1_HUMAN	7	3	2	3	1	#N/A	8.15202	4.06951e-05	3.02716	4.39046
			Q8N543|OGFD1_HUMAN	3	3	3	2	1	2	7.63519	5.59456e-05	2.93266	4.25223
			Q9Y2G9|SBNO2_HUMAN	13	7	11	10	4	5	3.57374	6.60567e-05	1.83743	4.18008
			O95340|PAPS2_HUMAN	3	2	4	1	#N/A	#N/A	20.8319	6.76189e-05	4.38072	4.16993
			Q9UM00|TMCO1_HUMAN	1	1	1	#N/A	#N/A	1	82.1174	7.73191e-05	6.35962	4.11171
			Q96AX9|MIB2_HUMAN	13	11	11	7	6	5	4.53638	7.73713e-05	2.18154	4.11142
			O75170|PP6R2_HUMAN	1	1	1	#N/A	#N/A	#N/A	19.39	7.78211e-05	4.27724	4.1089
			P46777|RL5_HUMAN	5	6	6	3	5	5	3.23028	8.87601e-05	1.69166	4.05178
			O95677|EYA4_HUMAN	6	5	5	3	3	4	2.05036	8.97773e-05	1.03588	4.04683
			P56134|ATPK_HUMAN	2	3	3	2	2	3	2.15997	0.000109711	1.11101	3.95975
			Q8NCL4|GALT6_HUMAN	14	12	11	8	7	5	2.32779	0.000117035	1.21896	3.93168
			Q8NE86|MCU_HUMAN	4	4	5	1	3	1	7.32916	0.000130431	2.87365	3.88462
			Q96CW5|GCP3_HUMAN	9	7	6	5	6	3	1.77493	0.000148788	0.827766	3.82743
			P56589|PEX3_HUMAN	4	2	3	3	1	2	7.59117	0.000157241	2.92432	3.80344
			Q8NEL9|DDHD1_HUMAN	4	1	1	#N/A	1	#N/A	21.432	0.000157798	4.42169	3.8019
			Q9P0S9|TM14C_HUMAN	2	2	2	2	2	2	2.42652	0.000169691	1.27889	3.77034
			P0C0L5|CO4B_HUMAN	1	1	1	#N/A	#N/A	#N/A	10.8427	0.000185255	3.43865	3.73223
			P0C0L4|CO4A_HUMAN	1	1	1	#N/A	#N/A	#N/A	10.8427	0.000185255	3.43865	3.73223
			Q7Z3V4|UBE3B_HUMAN	7	7	5	2	1	1	4.84865	0.000204825	2.27758	3.68862
			Q2NKX8|ERC6L_HUMAN	6	1	8	2	1	4	2.64149	0.00020824	1.40135	3.68144
			Q9UBX3|DIC_HUMAN	13	13	11	9	9	7	2.49759	0.000211527	1.32054	3.67463
			Q9UQ53|MGT4B_HUMAN	2	2	2	2	1	1	2.4418	0.000222961	1.28794	3.65177
			O43897|TLL1_HUMAN	4	2	1	1	#N/A	#N/A	51.5577	0.000224546	5.68812	3.6487
			Q9NVN8|GNL3L_HUMAN	2	5	6	1	1	5	133.773	0.000244968	7.06365	3.61089
			Q9H6R4|NOL6_HUMAN	2	4	1	#N/A	3	#N/A	12.592	0.000259772	3.65444	3.58541
			O60762|DPM1_HUMAN	2	3	2	2	2	1	4.60822	0.000260899	2.20421	3.58353
			O60566|BUB1B_HUMAN	8	8	14	3	5	13	7.56289	0.000285179	2.91894	3.54488
			Q15418|KS6A1_HUMAN	21	18	18	16	16	17	1.93954	0.00030474	0.955713	3.51607
			P28288|ABCD3_HUMAN	8	8	9	5	6	6	2.33307	0.000312851	1.22223	3.50466
			Q9P0V3|SH3B4_HUMAN	23	15	22	9	4	4	22.5396	0.000367849	4.49439	3.43433
			O43734|CIKS_HUMAN	1	1	1	#N/A	1	#N/A	3.8917	0.000421146	1.9604	3.37557
			Q9HBD1|RC3H2_HUMAN	4	1	4	4	1	2	3.22999	0.000423075	1.69153	3.37358
			Q9P227|RHG23_HUMAN	1	1	2	#N/A	#N/A	1	12.4814	0.000435881	3.64171	3.36063
			Q8IYI6|EXOC8_HUMAN	1	1	2	1	1	2	4.4838	0.000474111	2.16472	3.32412
			Q86VI3|IQGA3_HUMAN	8	2	7	3	1	4	10.7009	0.000493218	3.41966	3.30696
			Q96C12|ARMC5_HUMAN	2	3	4	1	3	2	21.8413	0.000543501	4.44898	3.2648
			Q96N67|DOCK7_HUMAN	7	2	5	4	#N/A	7	13.1875	0.000545675	3.7211	3.26307
			P49411|EFTU_HUMAN	16	21	16	9	19	11	2.43055	0.000733268	1.28128	3.13474
			P52597|HNRPF_HUMAN	4	4	4	4	4	4	2.98733	0.000762885	1.57886	3.11754
			Q92611|EDEM1_HUMAN	3	1	2	3	#N/A	#N/A	14.2137	0.000797489	3.82921	3.09828
			Q99570|PI3R4_HUMAN	40	16	26	28	12	26	2.07942	0.00080334	1.05618	3.0951
			Q14160|SCRIB_HUMAN	17	13	15	14	10	14	1.98243	0.000865389	0.987272	3.06279
			Q9BWH6|RPAP1_HUMAN	6	6	10	4	4	5	3.29632	0.000939879	1.72086	3.02693
			Q8NI60|COQ8A_HUMAN	1	4	2	#N/A	1	#N/A	23.2959	0.000977018	4.542	3.0101
			Q99707|METH_HUMAN	3	4	8	2	2	6	2.44121	0.000979856	1.28759	3.00884
			P49588|SYAC_HUMAN	4	5	4	3	6	8	1.82183	0.000983747	0.865388	3.00712
			O14880|MGST3_HUMAN	5	3	3	2	2	2	3.87579	0.00101393	1.95449	2.99399
			Q92604|LGAT1_HUMAN	3	5	5	#N/A	2	2	48.6833	0.001021	5.60536	2.99097
			O95428|PPN_HUMAN	7	1	2	5	1	1	6.04489	0.00105895	2.59572	2.97513
			Q7Z5K2|WAPL_HUMAN	19	14	18	13	9	11	1.94897	0.00111009	0.962714	2.95464
			P52789|HXK2_HUMAN	38	29	35	31	30	30	1.82244	0.00116969	0.865869	2.93193
			Q9NQC3|RTN4_HUMAN	1	1	1	#N/A	1	#N/A	23.8549	0.0011746	4.57622	2.93011
			Q2VPB7|AP5B1_HUMAN	6	4	5	2	#N/A	4	94.9175	0.0011827	6.5686	2.92712
			Q86V21|AACS_HUMAN	2	1	1	1	1	1	1.87543	0.00119373	0.907223	2.92309
			P61619|S61A1_HUMAN	4	3	5	4	2	3	3.81586	0.00119858	1.93201	2.92133
			Q96A65|EXOC4_HUMAN	12	5	10	6	4	11	6.4961	0.00121188	2.69957	2.91654
			P12268|IMDH2_HUMAN	11	7	4	#N/A	4	2	161.859	0.00122055	7.33859	2.91344
			Q96EP0|RNF31_HUMAN	2	1	3	#N/A	#N/A	#N/A	14.0112	0.00125143	3.8085	2.90259
			Q8TAD4|ZNT5_HUMAN	1	1	1	1	#N/A	1	27.8619	0.00126665	4.80022	2.89734
			Q5T9L3|WLS_HUMAN	4	2	3	2	3	2	3.03804	0.00136001	1.60314	2.86646
			Q14693|LPIN1_HUMAN	3	1	3	#N/A	#N/A	2	16.3316	0.00137424	4.0296	2.86194
			Q02978|M2OM_HUMAN	12	11	12	9	12	11	1.77867	0.0013866	0.830799	2.85805
			Q96RQ1|ERGI2_HUMAN	8	10	11	5	8	8	3.27179	0.00141827	1.71008	2.84824
			Q969V3|NCLN_HUMAN	7	10	8	3	12	3	3.69155	0.00147632	1.88423	2.83082
			P30305|MPIP2_HUMAN	9	4	6	3	2	3	3.25679	0.00150682	1.70345	2.82194
			O95628|CNOT4_HUMAN	2	3	3	2	#N/A	1	14.3219	0.00151529	3.84015	2.8195
			O15014|ZN609_HUMAN	10	7	10	#N/A	4	#N/A	451.663	0.00157414	8.8191	2.80296
			Q9BQK8|LPIN3_HUMAN	3	1	2	1	1	1	15.0957	0.00158347	3.91606	2.80039
			Q86W92|LIPB1_HUMAN	29	13	28	16	4	21	3.15265	0.00162132	1.65656	2.79013
			A0PJW6|TM223_HUMAN	2	3	3	1	3	#N/A	25.821	0.00171565	4.69047	2.76557
			Q9Y575|ASB3_HUMAN	1	2	3	#N/A	1	#N/A	28.1865	0.00173909	4.81693	2.75968
			P39656|OST48_HUMAN	6	6	9	3	6	3	4.06919	0.00181959	2.02474	2.74003
			P50570|DYN2_HUMAN	14	13	14	10	12	13	1.9742	0.00191523	0.981267	2.71778
			O15226|NKRF_HUMAN	6	2	4	2	#N/A	1	4.5851	0.00207507	2.19695	2.68297
			Q9Y2K2|SIK3_HUMAN	20	17	14	13	16	9	2.83228	0.00211182	1.50196	2.67534
			P27540|ARNT_HUMAN	4	3	3	2	3	4	2.94749	0.00211616	1.55949	2.67445
			A1L0T0|ILVBL_HUMAN	15	20	19	7	21	11	2.6525	0.00220515	1.40735	2.65656
			O95470|SGPL1_HUMAN	9	6	13	2	3	10	8.17916	0.00223748	3.03195	2.65024
			Q9P2E5|CHPF2_HUMAN	12	12	6	9	9	6	2.18601	0.00227163	1.1283	2.64366
			Q9UPZ3|HPS5_HUMAN	23	10	16	15	8	10	2.17227	0.00227372	1.11921	2.64326
			Q13751|LAMB3_HUMAN	34	17	16	24	14	17	2.0239	0.00227946	1.01714	2.64217
			P29597|TYK2_HUMAN	26	15	19	22	14	14	2.21387	0.00236042	1.14657	2.62701
			Q9Y2S7|PDIP2_HUMAN	1	11	5	#N/A	9	#N/A	48.4421	0.00236161	5.59819	2.62679
			Q9UJX4|APC5_HUMAN	9	9	11	5	3	9	3.11254	0.00237073	1.63809	2.62512
			P07437|TBB5_HUMAN	5	5	5	5	5	5	1.91787	0.00243052	0.939502	2.6143
			Q6ZRI6|CO039_HUMAN	12	9	8	7	7	3	2.03317	0.0024327	1.02373	2.61391
			Q10471|GALT2_HUMAN	5	11	8	#N/A	8	2	39.8322	0.0024544	5.31586	2.61006
			Q92622|RUBIC_HUMAN	3	1	2	1	#N/A	1	7.50837	0.00257852	2.9085	2.58863
			Q9Y4L1|HYOU1_HUMAN	37	32	39	32	27	26	2.71106	0.002745	1.43886	2.56146
			Q9BVQ7|SPA5L_HUMAN	7	6	6	7	4	3	2.6188	0.00278215	1.38891	2.55562
			Q9H6X2|ANTR1_HUMAN	3	4	5	2	3	4	1.76947	0.0027868	0.823316	2.55489
			O75385|ULK1_HUMAN	8	4	4	4	2	4	3.22093	0.00278909	1.68748	2.55454
			O14981|BTAF1_HUMAN	20	18	23	20	11	22	2.06008	0.00281981	1.0427	2.54978
			P39023|RL3_HUMAN	7	12	10	6	11	11	2.34163	0.00283357	1.22751	2.54767
			Q9H015|S22A4_HUMAN	1	1	1	1	1	1	2.3582	0.00296363	1.23769	2.52818
			P51790|CLCN3_HUMAN	8	5	8	6	4	5	1.78769	0.00298331	0.838098	2.5253
			Q5T447|HECD3_HUMAN	2	3	6	1	2	3	8.10904	0.0030603	3.01953	2.51424
			Q9BSF4|TIM29_HUMAN	2	4	3	#N/A	3	#N/A	38.9447	0.00327417	5.28335	2.4849
			Q6P4A7|SFXN4_HUMAN	2	5	4	1	5	2	15.9903	0.00331718	3.99913	2.47923
			P78362|SRPK2_HUMAN	6	2	2	2	1	1	16.4688	0.00349958	4.04166	2.45598
			O60291|MGRN1_HUMAN	2	3	3	#N/A	1	1	8.15486	0.00367596	3.02766	2.43463
			P51571|SSRD_HUMAN	3	5	4	#N/A	3	3	71.5914	0.0036796	6.16172	2.4342
			P54277|PMS1_HUMAN	20	13	14	20	13	14	2.52614	0.00390164	1.33694	2.40875
			P61026|RAB10_HUMAN	4	6	6	3	6	6	2.19344	0.00394124	1.1332	2.40437
			Q6NUT3|MFS12_HUMAN	1	2	2	2	1	#N/A	49.8066	0.00396715	5.63827	2.40152
			Q2KHT3|CL16A_HUMAN	3	2	4	3	2	3	3.46255	0.00398483	1.79183	2.39959
			Q15286|RAB35_HUMAN	2	3	2	1	2	#N/A	70.4176	0.00413455	6.13786	2.38357
			Q9H2D1|MFTC_HUMAN	1	5	2	#N/A	4	#N/A	15.6437	0.00423286	3.96751	2.37337
			Q9H869|YYAP1_HUMAN	6	2	2	1	#N/A	2	29.1985	0.00428247	4.86782	2.36831
			Q96K37|S35E1_HUMAN	7	5	5	2	5	2	2.8478	0.00445625	1.50985	2.35103
			O75419|CDC45_HUMAN	3	9	12	2	6	7	2.71266	0.00450332	1.43971	2.34647
			Q9UJX6|ANC2_HUMAN	2	3	5	1	1	2	3.57625	0.00467512	1.83845	2.33021
			Q12805|FBLN3_HUMAN	5	7	8	1	4	2	3.99288	0.00483236	1.99743	2.31584
			A0JNW5|UH1BL_HUMAN	15	3	7	13	2	7	4.42798	0.00522733	2.14665	2.28172
			Q96DX4|RSPRY_HUMAN	5	2	6	2	2	2	3.6327	0.00533101	1.86104	2.27319
			Q15437|SC23B_HUMAN	6	5	7	5	3	4	1.80295	0.00538005	0.85036	2.26921
			Q8IUH5|ZDH17_HUMAN	7	4	6	5	4	4	2.95186	0.00538107	1.56163	2.26913
			Q9UPN7|PP6R1_HUMAN	1	4	6	#N/A	2	3	3.17553	0.00540467	1.667	2.26723
			Q8IXB1|DJC10_HUMAN	25	14	18	21	11	16	1.88808	0.00548108	0.916917	2.26113
			P12235|ADT1_HUMAN	6	3	3	4	3	3	1.78143	0.0055124	0.833036	2.25866
			O14773|TPP1_HUMAN	4	3	3	#N/A	2	#N/A	17.1809	0.00558664	4.10274	2.25285
			Q03001|DYST_HUMAN	17	3	2	8	#N/A	5	3.72947	0.00568175	1.89897	2.24552
			Q93034|CUL5_HUMAN	4	1	3	2	#N/A	1	18.5264	0.00576995	4.21151	2.23883
			P10909|CLUS_HUMAN	4	2	3	3	2	2	6.6668	0.00581422	2.73699	2.23551
			P51692|STA5B_HUMAN	11	6	8	6	3	2	2.83656	0.00589515	1.50414	2.22951
			Q9Y3E0|GOT1B_HUMAN	2	2	2	2	#N/A	3	27.4975	0.00590999	4.78123	2.22841
			P61221|ABCE1_HUMAN	2	8	8	#N/A	7	5	17.7765	0.00593789	4.1519	2.22637
			Q92733|PRCC_HUMAN	4	1	1	2	1	2	1.94218	0.00598347	0.957675	2.22305
			Q53GQ0|DHB12_HUMAN	4	4	3	5	3	3	2.21382	0.00601491	1.14654	2.22077
			O43865|SAHH2_HUMAN	1	1	5	1	3	4	2.02425	0.00607978	1.01739	2.21611
			Q8TCY9|URGCP_HUMAN	21	12	18	13	9	19	1.88875	0.00608548	0.917429	2.21571
			Q9BQQ3|GORS1_HUMAN	3	2	2	2	#N/A	2	23.2221	0.00614297	4.53743	2.21162
			Q13370|PDE3B_HUMAN	11	10	8	9	6	7	2.01084	0.00621109	1.0078	2.20683
			O15258|RER1_HUMAN	5	3	3	3	3	3	1.84329	0.00630553	0.882284	2.20028
			O15084|ANR28_HUMAN	3	3	11	1	2	5	2.30124	0.00654683	1.20241	2.18397
			Q8NHQ9|DDX55_HUMAN	19	1	11	5	1	8	4.62015	0.00657028	2.20794	2.18242
			Q7KZN9|COX15_HUMAN	3	3	3	3	4	3	2.28349	0.00661514	1.19124	2.17946
			O43808|PM34_HUMAN	4	3	4	3	4	3	3.35436	0.0069699	1.74604	2.15677
			Q8IYQ7|THNS1_HUMAN	5	3	7	4	5	5	2.2363	0.00707105	1.16111	2.15052
			P04004|VTNC_HUMAN	1	1	1	1	#N/A	1	58.7673	0.00712751	5.87694	2.14706
			Q6DD88|ATLA3_HUMAN	4	7	2	1	5	#N/A	16.604	0.0071951	4.05346	2.14296
			Q9BVS4|RIOK2_HUMAN	3	1	4	4	1	1	3.66554	0.00734665	1.87403	2.13391
			Q69YN2|C19L1_HUMAN	13	7	19	3	9	10	6.0175	0.00736037	2.58916	2.1331
			Q9UPT5|EXOC7_HUMAN	2	1	3	1	#N/A	2	12.1526	0.00737773	3.60319	2.13208
			P22695|QCR2_HUMAN	6	11	10	6	11	5	2.26758	0.00758673	1.18115	2.11995
			O43683|BUB1_HUMAN	2	3	4	#N/A	#N/A	2	1373.56	0.00761265	10.4237	2.11846
			P62820|RAB1A_HUMAN	1	2	1	1	#N/A	1	69.3598	0.00765868	6.11603	2.11585
			Q0P6H9|TMM62_HUMAN	4	1	1	#N/A	#N/A	1	40.7923	0.00769821	5.35023	2.11361
			Q15910|EZH2_HUMAN	9	2	3	5	2	5	2.07437	0.00777704	1.05267	2.10919
			Q6NUQ1|RINT1_HUMAN	2	2	1	2	#N/A	#N/A	15.6123	0.00790823	3.96462	2.10192
			Q6XUX3|DUSTY_HUMAN	7	5	5	5	2	2	4.20733	0.00839123	2.07291	2.07617
			Q9P2G1|AKIB1_HUMAN	4	8	7	2	4	#N/A	48.6182	0.00843239	5.60342	2.07405
			O94955|RHBT3_HUMAN	5	8	10	3	7	6	2.37751	0.0084788	1.24945	2.07167
			Q13049|TRI32_HUMAN	21	25	14	11	18	6	2.75005	0.00865281	1.45946	2.06284
			Q9UHD2|TBK1_HUMAN	9	2	2	3	2	2	3.1462	0.00906328	1.65361	2.04271
			P42892|ECE1_HUMAN	17	12	13	13	8	11	1.97105	0.00920075	0.978965	2.03618
			Q9Y305|ACOT9_HUMAN	3	8	3	#N/A	6	#N/A	65.3653	0.00931698	6.03045	2.03072
			O95382|M3K6_HUMAN	4	1	3	1	#N/A	2	15.2299	0.00932996	3.92883	2.03012
			P62888|RL30_HUMAN	4	3	4	1	4	2	4.40408	0.00948792	2.13884	2.02283
			P57088|TMM33_HUMAN	8	7	9	5	9	8	2.84094	0.00949084	1.50637	2.0227
			Q99081|HTF4_HUMAN	12	16	10	9	11	10	1.80229	0.00954897	0.849828	2.02004
			Q8TF05|PP4R1_HUMAN	1	1	3	#N/A	2	2	4.28884	0.00993877	2.10059	2.00267
			Q9Y6M0|TEST_HUMAN	2	4	3	#N/A	4	2	31.8358	0.0102166	4.99258	1.99069
			Q9BT22|ALG1_HUMAN	7	5	8	7	7	6	1.90217	0.0102787	0.927645	1.98806
			Q6IA86|ELP2_HUMAN	14	5	15	6	5	13	2.08874	0.0103517	1.06263	1.98499
			Q13131|AAPK1_HUMAN	1	4	4	#N/A	4	2	10.4596	0.0103712	3.38676	1.98417
			Q86WA8|LONP2_HUMAN	14	3	3	6	#N/A	3	44.8352	0.0103915	5.48656	1.98332
			Q6P2H3|CEP85_HUMAN	11	10	10	7	6	9	2.5339	0.01066	1.34136	1.97224
			Q9H089|LSG1_HUMAN	26	13	20	19	11	16	2.0854	0.011077	1.06032	1.95558
			Q96AY4|TTC28_HUMAN	13	11	17	12	7	17	1.80793	0.0110968	0.854341	1.9548
			Q14155|ARHG7_HUMAN	4	1	3	1	#N/A	2	15.7563	0.0111241	3.97785	1.95374
			Q5I7T1|AG10B_HUMAN	6	2	3	2	1	3	2.85593	0.0111937	1.51396	1.95102
			Q9NRZ9|HELLS_HUMAN	13	5	9	7	2	7	2.38191	0.011195	1.25212	1.95098
			Q96ED9|HOOK2_HUMAN	6	5	3	3	5	2	1.93309	0.011526	0.950906	1.93832
			Q14643|ITPR1_HUMAN	34	21	23	19	12	25	1.78453	0.0116129	0.835543	1.93506
			P19021|AMD_HUMAN	15	12	8	14	8	9	4.4617	0.0118954	2.15759	1.92462
			Q96JJ3|ELMO2_HUMAN	3	2	4	1	#N/A	2	8.57868	0.0119623	3.10076	1.92218
			A8MTJ3|GNAT3_HUMAN	3	9	7	2	6	3	3.3599	0.0123002	1.74842	1.91009
			Q9NVR0|KLH11_HUMAN	4	2	2	2	#N/A	#N/A	16.6661	0.0127042	4.05885	1.89605
			Q9BX69|CARD6_HUMAN	2	1	2	1	1	1	7.51228	0.0130544	2.90925	1.88424
			O43314|VIP2_HUMAN	19	5	19	10	3	15	2.34377	0.0131661	1.22883	1.88054
			Q03169|TNAP2_HUMAN	6	3	7	6	1	5	2.44226	0.0133257	1.28821	1.87531
			Q96H55|MYO19_HUMAN	14	13	11	12	12	9	1.76389	0.013348	0.818762	1.87459
			Q01970|PLCB3_HUMAN	13	3	12	14	3	9	2.62897	0.0133876	1.3945	1.8733
			Q9NQA3|WASH6_HUMAN	1	2	3	#N/A	2	#N/A	81.4274	0.0139449	6.34744	1.85558
			P98169|ZXDB_HUMAN	14	6	12	11	1	10	2.55085	0.0139454	1.35098	1.85557
			Q96KA5|CLP1L_HUMAN	10	5	6	9	5	7	2.32412	0.0141191	1.21668	1.85019
			Q96SZ6|CK5P1_HUMAN	2	5	4	#N/A	5	#N/A	45.2473	0.0141291	5.49976	1.84989
			Q9UGJ1|GCP4_HUMAN	9	7	11	7	5	11	1.80687	0.0143394	0.853494	1.84347
			Q9UNS1|TIM_HUMAN	17	8	12	12	6	13	2.05408	0.0144603	1.03849	1.83982
			O00754|MA2B1_HUMAN	5	2	3	3	2	3	23.6511	0.0146678	4.56384	1.83363
			Q9UNK9|ANGE1_HUMAN	6	2	5	5	#N/A	2	19.4387	0.0150175	4.28086	1.8234
			P60842|IF4A1_HUMAN	2	14	13	2	16	5	6.41397	0.0156738	2.68122	1.80483
			Q86W50|MET16_HUMAN	6	1	6	2	1	7	2.19238	0.0157482	1.1325	1.80277
			O60701|UGDH_HUMAN	5	7	2	#N/A	7	#N/A	18.9959	0.015939	4.24762	1.79754
			P06858|LIPL_HUMAN	5	3	5	2	2	4	3.88926	0.0163445	1.9595	1.78663
			Q9BW27|NUP85_HUMAN	7	13	17	7	11	11	1.7639	0.0163621	0.818768	1.78616
			Q9Y4F3|MARF1_HUMAN	24	4	14	16	2	12	2.34196	0.0165541	1.22772	1.78109
			P08240|SRPRA_HUMAN	2	4	2	#N/A	1	4	10.4985	0.0166152	3.39211	1.77949
			Q96SI9|STRBP_HUMAN	1	1	2	3	#N/A	#N/A	34.7553	0.01667	5.11916	1.77806
			Q9H7Z3|NRDE2_HUMAN	25	5	12	16	4	15	2.32719	0.0167881	1.21859	1.775
			Q9UKK3|PARP4_HUMAN	6	1	5	3	#N/A	3	4.91541	0.0169858	2.29731	1.76991
			P36542|ATPG_HUMAN	4	6	3	1	4	2	2.27182	0.0170871	1.18385	1.76733
			O94992|HEXI1_HUMAN	3	3	6	#N/A	2	3	12.2909	0.0175497	3.61951	1.75573
			Q92889|XPF_HUMAN	19	1	12	10	#N/A	10	13.908	0.0175677	3.79784	1.75529
			Q96BD0|SO4A1_HUMAN	1	1	1	1	1	1	4.42109	0.0176525	2.1444	1.75319
			Q8NBQ5|DHB11_HUMAN	4	6	5	#N/A	5	3	35.5268	0.0177521	5.15084	1.75075
			Q96PK6|RBM14_HUMAN	11	5	9	11	4	12	3.03683	0.0182663	1.60257	1.73835
			Q14849|STAR3_HUMAN	4	5	4	#N/A	4	1	37.2113	0.0187069	5.21767	1.728
			Q99755|PI51A_HUMAN	5	3	10	3	1	10	3.48143	0.0190665	1.79968	1.71973
			Q16719|KYNU_HUMAN	1	1	1	#N/A	#N/A	1	11.7061	0.0191597	3.54919	1.71761
			Q05397|FAK1_HUMAN	31	15	26	24	10	22	1.88024	0.019216	0.910914	1.71634
			Q12959|DLG1_HUMAN	12	1	5	3	#N/A	4	10.7956	0.0194409	3.43238	1.71128
			P40616|ARL1_HUMAN	1	3	5	1	4	1	2.37518	0.0203743	1.24804	1.69092
			O15360|FANCA_HUMAN	5	7	6	2	4	4	2.28001	0.0220445	1.18904	1.6567
			Q9H9P8|L2HDH_HUMAN	8	8	7	#N/A	9	1	107.495	0.0229538	6.74812	1.63915
			Q8NB90|AFG2H_HUMAN	10	9	7	5	6	7	2.63074	0.023173	1.39547	1.63502
			Q9UNL2|SSRG_HUMAN	1	1	1	1	1	1	1.8096	0.0233442	0.855673	1.63182
			O95453|PARN_HUMAN	13	3	5	5	2	5	3.36087	0.0234258	1.74884	1.63031
			Q8IWV7|UBR1_HUMAN	20	5	15	16	6	8	2.89101	0.0234586	1.53157	1.6297
			Q4ADV7|RIC1_HUMAN	11	1	6	8	1	6	2.79661	0.0235407	1.48368	1.62818
			O76031|CLPX_HUMAN	8	18	23	4	16	9	5.43686	0.0235838	2.44277	1.62739
			Q8WVB6|CTF18_HUMAN	22	11	15	17	5	17	2.28655	0.023811	1.19317	1.62322
			Q9BRS2|RIOK1_HUMAN	3	2	2	3	1	2	1.81994	0.0241525	0.863889	1.61704
			Q9NNW5|WDR6_HUMAN	21	7	16	14	7	17	1.80382	0.0244137	0.851056	1.61237
			Q9HAV7|GRPE1_HUMAN	4	4	1	2	4	1	3.09865	0.0249737	1.63164	1.60252
			Q5W0V3|F16B1_HUMAN	3	3	4	2	1	1	3.48203	0.0250485	1.79993	1.60122
			P36956|SRBP1_HUMAN	7	5	6	4	4	6	4.55291	0.0250982	2.18679	1.60036
			O76094|SRP72_HUMAN	15	12	12	8	11	12	1.85208	0.0255766	0.889148	1.59216
			O94985|CSTN1_HUMAN	2	1	3	2	2	2	1.92578	0.0265254	0.945445	1.57634
			Q5VYS8|TUT7_HUMAN	32	13	26	26	7	27	1.9148	0.0265292	0.937194	1.57628
			Q53S58|TM177_HUMAN	1	2	1	#N/A	1	1	7.67672	0.0279102	2.94049	1.55424
			Q15291|RBBP5_HUMAN	9	2	11	8	4	8	1.79745	0.0282674	0.845948	1.54871
			Q9P215|POGK_HUMAN	5	2	3	6	2	4	2.77523	0.0286102	1.47261	1.54348
			Q12772|SRBP2_HUMAN	8	4	3	4	3	4	3.14818	0.0286241	1.65452	1.54327
			Q7Z401|MYCPP_HUMAN	21	2	6	13	#N/A	7	25.9865	0.0289277	4.69969	1.53869
			Q9BXS5|AP1M1_HUMAN	3	2	7	#N/A	3	3	11.1919	0.0289734	3.48439	1.538
			Q9Y6B7|AP4B1_HUMAN	1	1	3	1	#N/A	#N/A	59.9134	0.0291684	5.90481	1.53509
			O95625|ZBT11_HUMAN	22	3	17	18	3	20	2.87365	0.0292174	1.52288	1.53436
			O75694|NU155_HUMAN	40	29	37	31	31	27	1.77135	0.0293206	0.82485	1.53283
			Q9H9E3|COG4_HUMAN	9	7	12	16	3	12	4.87895	0.029486	2.28657	1.53038
			Q6P1M0|S27A4_HUMAN	13	12	18	6	14	16	2.33425	0.029681	1.22296	1.52752
			P22413|ENPP1_HUMAN	13	6	8	6	1	11	3.99231	0.0298171	1.99722	1.52553
			Q9HCU5|PREB_HUMAN	4	6	5	#N/A	4	1	21.178	0.0308424	4.40449	1.51085
			Q9NTJ5|SAC1_HUMAN	19	19	21	13	20	18	1.75579	0.0315026	0.812124	1.50165
			Q32NB8|PGPS1_HUMAN	1	8	4	#N/A	8	2	10.1055	0.0318544	3.33707	1.49683
			P17987|TCPA_HUMAN	1	8	10	1	11	8	3.64098	0.0326253	1.86433	1.48645
			Q13617|CUL2_HUMAN	16	7	11	13	7	13	1.98068	0.033064	0.985999	1.48064
			A0AV96|RBM47_HUMAN	6	3	9	4	1	7	4.86257	0.0333122	2.28172	1.4774
			Q9BUF5|TBB6_HUMAN	4	5	3	2	5	#N/A	42.8192	0.0333964	5.42019	1.4763
			Q92609|TBCD5_HUMAN	16	10	12	5	9	7	2.71707	0.033436	1.44205	1.47579
			Q9H6R7|WDCP_HUMAN	6	4	4	4	3	#N/A	37.3121	0.0353112	5.22157	1.45209
			Q9UBL3|ASH2L_HUMAN	6	2	5	3	2	6	2.27203	0.0353457	1.18398	1.45166
			Q14318|FKBP8_HUMAN	6	4	5	5	4	5	1.80596	0.0354492	0.852763	1.45039
			Q8N3E9|PLCD3_HUMAN	29	14	19	22	10	19	2.43644	0.0359947	1.28477	1.44376
			Q9NWF9|RN216_HUMAN	4	1	4	4	1	1	5.50893	0.036614	2.46177	1.43635
			Q13618|CUL3_HUMAN	11	5	7	7	3	7	1.79168	0.0372708	0.841312	1.42863
			Q5T0F9|C2D1B_HUMAN	2	1	1	1	1	#N/A	6.49784	0.037341	2.69996	1.42781
			Q9BRQ8|FSP1_HUMAN	8	12	12	4	13	11	1.98303	0.0375963	0.987703	1.42485
			P49796|RGS3_HUMAN	3	1	1	#N/A	#N/A	2	5.9994	0.0382056	2.58482	1.41787
			Q92979|NEP1_HUMAN	7	1	4	1	#N/A	4	22.42	0.0383406	4.48672	1.41634
			Q96R06|SPAG5_HUMAN	15	14	14	13	7	12	1.84402	0.0384246	0.882857	1.41539
			Q9H501|ESF1_HUMAN	11	4	11	11	2	11	1.908	0.0387313	0.932058	1.41194
			P52747|ZN143_HUMAN	7	2	4	4	#N/A	4	19.489	0.0387493	4.28459	1.41174
			P68366|TBA4A_HUMAN	2	2	2	1	2	2	2.28132	0.0388664	1.18987	1.41043
			Q8N766|EMC1_HUMAN	25	14	19	19	14	18	1.75406	0.0390774	0.810698	1.40807
			P41214|EIF2D_HUMAN	7	3	6	2	#N/A	6	25.748	0.0396394	4.68639	1.40187
			P55196|AFAD_HUMAN	10	2	5	3	#N/A	5	42.342	0.0397383	5.40402	1.40079
			Q02878|RL6_HUMAN	3	4	4	2	3	4	2.61485	0.0402611	1.38673	1.39511
			Q86TB9|PATL1_HUMAN	24	10	21	20	9	22	2.02331	0.0403884	1.01671	1.39374
			Q96HA7|TONSL_HUMAN	17	16	16	10	7	17	2.21022	0.0407767	1.14419	1.38959
			Q9Y5A9|YTHD2_HUMAN	8	7	9	6	6	9	1.85323	0.0408133	0.890042	1.3892
			O15119|TBX3_HUMAN	2	4	3	1	1	4	14.6337	0.0408212	3.87122	1.38911
			Q6Y7W6|GGYF2_HUMAN	10	4	4	8	2	7	2.63044	0.0411209	1.3953	1.38594
			Q68DH5|LMBD2_HUMAN	8	2	5	7	#N/A	5	14.9693	0.0413141	3.90394	1.3839
			P23443|KS6B1_HUMAN	5	2	2	1	#N/A	2	8.29402	0.0413325	3.05207	1.38371
			Q8NBJ5|GT251_HUMAN	19	10	13	11	8	13	1.89416	0.0418911	0.92156	1.37788
			Q9NZB2|F120A_HUMAN	10	11	17	10	8	15	2.46753	0.0423791	1.30307	1.37285
			P28074|PSB5_HUMAN	1	5	2	#N/A	5	2	2.72684	0.0426354	1.44723	1.37023
			Q3SXM5|HSDL1_HUMAN	5	6	5	1	6	3	4.84911	0.0427019	2.27772	1.36955
			Q9NUH8|TM14B_HUMAN	1	1	1	1	#N/A	1	11.8957	0.0430733	3.57237	1.36579
			A8MWL7|TM14D_HUMAN	1	1	1	1	#N/A	1	11.8957	0.0430733	3.57237	1.36579
			Q7Z333|SETX_HUMAN	16	3	1	8	#N/A	3	152.836	0.0431558	7.25584	1.36496
			O00411|RPOM_HUMAN	61	14	46	49	13	48	2.04364	0.0441032	1.03114	1.35553
			Q14147|DHX34_HUMAN	15	4	8	8	1	13	14.537	0.0455042	3.86166	1.34195
			Q8N6H7|ARFG2_HUMAN	4	4	7	1	6	4	4.91343	0.0458002	2.29673	1.33913
			Q86XI2|CNDG2_HUMAN	2	1	1	1	1	2	6.31996	0.0458986	2.65991	1.3382
			P25054|APC_HUMAN	11	1	3	6	1	4	6.95827	0.0461149	2.79873	1.33616
			Q9H2K8|TAOK3_HUMAN	2	2	1	#N/A	#N/A	2	2030.41	0.0465824	10.9876	1.33178
			O15228|GNPAT_HUMAN	2	4	2	#N/A	3	#N/A	11.3535	0.0467566	3.50506	1.33016
			Q9BW60|ELOV1_HUMAN	2	1	1	#N/A	1	3	33.9648	0.0471888	5.08597	1.32616
			O14681|EI24_HUMAN	2	1	1	1	#N/A	1	10.6088	0.0474268	3.40719	1.32398
			Q9H6S0|YTDC2_HUMAN	19	8	10	13	3	10	2.8496	0.0484205	1.51076	1.31497
			Q14527|HLTF_HUMAN	37	23	27	27	17	27	1.86828	0.0487518	0.901712	1.31201
			Q6NTF9|RHBD2_HUMAN	5	1	3	2	2	2	1.8197	0.0488875	0.8637	1.3108
			P11310|ACADM_HUMAN	2	3	3	#N/A	5	#N/A	42.364	0.0489383	5.40477	1.31035
			Q9HCM7|FBSL_HUMAN	6	2	2	6	2	1	3.66462	0.0493472	1.87366	1.30674
			Q9BXJ9|NAA15_HUMAN	2	2	3	#N/A	3	3	6.34895	0.0495457	2.66652	1.30499
			Q6PKG0|LARP1_HUMAN	12	16	15	10	10	17	1.88361	0.0499364	0.913499	1.30158

## Sheet: Sheet3
			Accession	Unique peptide CoV2 repeat 1	Unique peptide CoV2 repeat 2	Unique peptide CoV2 repeat 3	Unique peptide CoV repeat 1	Unique peptide CoV repeat 2	Unique peptide CoV repeat 3	Abundance Ratio: CoV2/CoV	p value
			Q6ZRP7|QSOX2_HUMAN	19	17	17	16	15	15	1.76634	2.99214e-06
			O00192|ARVC_HUMAN	15	3	10	9	3	8	1.91235	5.30715e-06
			O75970|MPDZ_HUMAN	21	5	15	8	#N/A	6	21.7547	1.40376e-05
			Q8N3R9|MPP5_HUMAN	9	7	13	4	3	4	4.61893	1.47901e-05
			Q9H329|E41LB_HUMAN	4	1	1	#N/A	#N/A	#N/A	56.5848	2.2163e-05
			Q8NI35|INADL_HUMAN	17	5	24	6	#N/A	4	59.5809	3.80859e-05
			Q14160|SCRIB_HUMAN	17	13	15	14	10	14	1.98243	0.000865389
			Q9NQC3|RTN4_HUMAN	1	1	1	#N/A	1	#N/A	23.8549	0.0011746
			Q8TAD4|ZNT5_HUMAN	1	1	1	1	#N/A	1	27.8619	0.00126665
			Q5T9L3|WLS_HUMAN	4	2	3	2	3	2	3.03804	0.00136001
			P50570|DYN2_HUMAN	14	13	14	10	12	13	1.9742	0.00191523
			Q9H6X2|ANTR1_HUMAN	3	4	5	2	3	4	1.76947	0.0027868
			P51790|CLCN3_HUMAN	8	5	8	6	4	5	1.78769	0.00298331
			O60291|MGRN1_HUMAN	2	3	3	#N/A	1	1	8.15486	0.00367596
			Q15286|RAB35_HUMAN	2	3	2	1	2	#N/A	70.4176	0.00413455
			Q8IUH5|ZDH17_HUMAN	7	4	6	5	4	4	2.95186	0.00538107
			Q03001|DYST_HUMAN	17	3	2	8	#N/A	5	3.72947	0.00568175
			O43865|SAHH2_HUMAN	1	1	5	1	3	4	2.02425	0.00607978
			Q9UPT5|EXOC7_HUMAN	2	1	3	1	#N/A	2	12.1526	0.00737773
			Q6XUX3|DUSTY_HUMAN	7	5	5	5	2	2	4.20733	0.00839123
			P42892|ECE1_HUMAN	17	12	13	13	8	11	1.97105	0.00920075
			Q9Y6M0|TEST_HUMAN	2	4	3	#N/A	4	2	31.8358	0.0102166
			Q14155|ARHG7_HUMAN	4	1	3	1	#N/A	2	15.7563	0.0111241
			Q5I7T1|AG10B_HUMAN	6	2	3	2	1	3	2.85593	0.0111937
			P06858|LIPL_HUMAN	5	3	5	2	2	4	3.88926	0.0163445
			Q96BD0|SO4A1_HUMAN	1	1	1	1	1	1	4.42109	0.0176525
			Q99755|PI51A_HUMAN	5	3	10	3	1	10	3.48143	0.0190665
			Q05397|FAK1_HUMAN	31	15	26	24	10	22	1.88024	0.019216
			Q12959|DLG1_HUMAN	12	1	5	3	#N/A	4	10.7956	0.0194409
			O94985|CSTN1_HUMAN	2	1	3	2	2	2	1.92578	0.0265254
			P22413|ENPP1_HUMAN	13	6	8	6	1	11	3.99231	0.0298171
			Q9BRQ8|FSP1_HUMAN	8	12	12	4	13	11	1.98303	0.0375963
			P49796|RGS3_HUMAN	3	1	1	#N/A	#N/A	2	5.9994	0.0382056
			P55196|AFAD_HUMAN	10	2	5	3	#N/A	5	42.342	0.0397383
			Q68DH5|LMBD2_HUMAN	8	2	5	7	#N/A	5	14.9693	0.0413141
			Q9NZB2|F120A_HUMAN	10	11	17	10	8	15	2.46753	0.0423791
			P25054|APC_HUMAN	11	1	3	6	1	4	6.95827	0.0461149
			Q9H2K8|TAOK3_HUMAN	2	2	1	#N/A	#N/A	2	2030.41	0.0465824
			Q9H015|S22A4_HUMAN	1	1	1	1	1	1	2.3582	0.00296363

## Sheet: Sheet4
			Accession	Unique peptide CoV2 repeat 1	Unique peptide CoV2 repeat 2	Unique peptide CoV2 repeat 3	Unique peptide CoV repeat 1	Unique peptide CoV repeat 2	Unique peptide CoV repeat 3	Abundance Ratio: CoV2/CoV	p value
			P50570|DYN2_HUMAN	14	13	14	10	12	13	1.9742	0.00191523
			Q9P0V3|SH3B4_HUMAN	23	15	22	9	4	4	22.5396	0.000367849
			Q15286|RAB35_HUMAN	2	3	2	1	2	#N/A	70.4176	0.00413455
			Q9BXS5|AP1M1_HUMAN	3	2	7	#N/A	3	3	11.1919	0.0289734
