# Supplementary material for: Identifications of novel host cell factors that interact with the receptor-binding domain of the SARS-CoV-2 spike protein
Source: J Biol Chem. 2024 May 21;300(6):107390. doi: 10.1016/j.jbc.2024.107390 (PMC11237930; doi:10.1016/j.jbc.2024.107390)
Supplement: Table S2 [file mmc3.xlsx]

## Sheet: Index
		Sheet number	The information of the proteins shown in the sheet
		Sheet 1	The list of proteins successfully identified in all three biological repeats of CoV2 or CoV
		Sheet 2	The list of identified proteins that showed more than 1.75-fold enrichment in the CoV2 group over the CoV group (Fold change>1.75, P < 0.05)
		Sheet 3	The list of cell surface-located proteins identified to interact preferentially with CoV2-RBD rather than CoV-RBD

## Sheet: Sheet1
			Accession	Unique peptide CoV2 repeat 1	Unique peptide CoV2 repeat 2	Unique peptide CoV2 repeat 3	Unique peptide CoV repeat 1	Unique peptide CoV repeat 2	Unique peptide CoV repeat 3	Abundance Ratio: CoV2/CoV	p value	log2 fold change	minus log10 p value
			Q5VTE0|EF1A3_HUMAN	2	7	7	2	#N/A	6	1439.24	0.186231	10.4911	0.729948
			Q8TCJ2|STT3B_HUMAN	10	7	9	10	9	#N/A	174.648	0.248341	7.44831	0.604951
			Q9BYF1|ACE2_HUMAN	3	8	3	#N/A	#N/A	#N/A	154.83	0.000518371	7.27455	3.28536
			P62736|ACTA_HUMAN	1	1	1	2	#N/A	1	140.154	0.395422	7.13087	0.402939
			P68133|ACTS_HUMAN	1	1	1	2	#N/A	1	140.154	0.395422	7.13087	0.402939
			P63267|ACTH_HUMAN	1	1	1	2	#N/A	1	140.154	0.395422	7.13087	0.402939
			O60524|NEMF_HUMAN	11	7	11	15	4	#N/A	125.62	0.139521	6.97293	0.855359
			Q15155|NOMO1_HUMAN	9	1	11	#N/A	1	12	93.3048	0.228987	6.54388	0.640188
			O75925|PIAS1_HUMAN	5	2	2	2	#N/A	#N/A	71.8981	0.00156742	6.16788	2.80481
			O15230|LAMA5_HUMAN	4	10	13	15	10	#N/A	64.4549	0.507625	6.01022	0.294457
			P26358|DNMT1_HUMAN	29	26	7	34	24	1	57.1075	0.23547	5.83561	0.628065
			Q8IZ69|TRM2A_HUMAN	8	5	3	9	4	#N/A	44.2679	0.175391	5.46819	0.755994
			Q8WUF5|IASPP_HUMAN	13	24	9	11	21	#N/A	43.5376	0.0582408	5.44419	1.23477
			O94992|HEXI1_HUMAN	2	2	2	2	#N/A	#N/A	43.0237	0.0158103	5.42706	1.80106
			O75330|HMMR_HUMAN	10	12	7	11	8	#N/A	39.9692	0.202895	5.32082	0.692729
			Q86W50|MET16_HUMAN	3	2	6	3	2	#N/A	37.2398	0.35844	5.21877	0.445583
			Q9UKV5|AMFR_HUMAN	2	3	1	#N/A	2	2	37.2236	0.102075	5.21815	0.991081
			Q01780|EXOSX_HUMAN	5	3	2	7	#N/A	#N/A	36.2941	0.0770836	5.18166	1.11304
			Q12789|TF3C1_HUMAN	6	11	25	14	12	1	32.3579	0.483189	5.01605	0.315883
			Q7LGC8|CHST3_HUMAN	5	1	4	5	2	1	30.0332	0.494165	4.90849	0.306128
			P35052|GPC1_HUMAN	7	6	5	8	5	#N/A	29.9041	0.73567	4.90227	0.133317
			Q05519|SRS11_HUMAN	2	1	1	3	1	#N/A	26.8505	0.0350493	4.74688	1.45532
			O15446|RPA34_HUMAN	6	1	5	8	#N/A	#N/A	26.4821	0.053406	4.72694	1.27241
			Q8NEB9|PK3C3_HUMAN	1	6	3	1	4	#N/A	25.6503	0.216765	4.6809	0.664011
			P58876|H2B1D_HUMAN	2	1	2	2	#N/A	2	25.0365	0.167051	4.64596	0.77715
			Q6SJ93|F111B_HUMAN	1	2	5	1	#N/A	1	24.1977	0.090833	4.5968	1.04176
			Q96C24|SYTL4_HUMAN	1	3	1	4	1	#N/A	24.1528	0.245082	4.59412	0.610689
			Q8WVC0|LEO1_HUMAN	3	4	1	3	3	1	23.161	0.257095	4.53362	0.589906
			Q9BW60|ELOV1_HUMAN	2	4	1	1	3	1	23.039	0.179258	4.52601	0.746521
			Q9P2R6|RERE_HUMAN	2	4	7	#N/A	4	3	20.3388	0.15029	4.34616	0.823069
			Q86W56|PARG_HUMAN	4	4	4	6	4	#N/A	20.0576	0.26381	4.32608	0.57871
			Q7Z4V5|HDGR2_HUMAN	2	1	2	1	1	1	19.5021	0.262815	4.28556	0.58035
			Q53F19|NCBP3_HUMAN	2	1	2	2	#N/A	2	19.2338	0.254181	4.26557	0.594857
			Q9C0D5|TANC1_HUMAN	15	20	6	18	21	#N/A	19.1627	0.467158	4.26023	0.330536
			Q8TCY9|URGCP_HUMAN	2	4	4	1	7	#N/A	18.6967	0.0458731	4.22471	1.33844
			Q01968|OCRL_HUMAN	6	10	2	6	9	#N/A	18.4181	0.305375	4.20305	0.515166
			Q9P206|K1522_HUMAN	17	14	4	20	14	#N/A	17.1422	0.192266	4.09948	0.716097
			P18858|DNLI1_HUMAN	4	6	3	1	4	7	16.591	0.912838	4.05233	0.0396065
			Q5ST30|SYVM_HUMAN	3	2	3	5	#N/A	4	16.5026	0.26105	4.04462	0.583276
			Q15022|SUZ12_HUMAN	5	2	3	5	3	#N/A	16.4697	0.161797	4.04175	0.79103
			Q9UEG4|ZN629_HUMAN	5	2	5	7	1	3	16.4273	0.103364	4.03803	0.985629
			Q5K651|SAMD9_HUMAN	23	28	7	28	26	#N/A	16.2122	0.171053	4.01901	0.76687
			Q86W92|LIPB1_HUMAN	5	4	3	2	4	1	15.4333	0.0206569	3.94797	1.68494
			P57088|TMM33_HUMAN	1	7	1	#N/A	2	1	15.1389	0.00222552	3.92019	2.65257
			Q96N67|DOCK7_HUMAN	14	21	7	16	25	#N/A	15.0211	0.2373	3.90892	0.624702
			O14981|BTAF1_HUMAN	3	7	6	1	4	1	14.6756	0.00910633	3.87535	2.04066
			Q5H9R7|PP6R3_HUMAN	5	16	2	9	15	#N/A	14.3815	0.606325	3.84614	0.217294
			O95248|MTMR5_HUMAN	16	23	6	23	17	#N/A	13.7455	0.241614	3.78089	0.616879
			Q8NE71|ABCF1_HUMAN	33	29	16	33	22	3	13.4727	0.143908	3.75197	0.841915
			Q13610|PWP1_HUMAN	1	5	2	#N/A	4	#N/A	13.341	0.00284736	3.7378	2.54556
			Q12929|EPS8_HUMAN	11	16	4	16	15	#N/A	13.0243	0.337529	3.70314	0.471688
			Q86WJ1|CHD1L_HUMAN	4	7	14	4	6	1	12.0698	0.0841291	3.59333	1.07505
			Q5VWQ8|DAB2P_HUMAN	1	2	1	3	#N/A	#N/A	12.0579	0.341429	3.59191	0.466699
			Q8IYB8|SUV3_HUMAN	11	11	4	13	10	#N/A	11.5813	0.23186	3.53373	0.634775
			O14802|RPC1_HUMAN	3	5	3	2	2	#N/A	11.4284	0.00398396	3.51455	2.39969
			P49711|CTCF_HUMAN	3	1	6	2	2	2	11.4055	0.474144	3.51166	0.32409
			Q8NFZ0|FBH1_HUMAN	6	1	5	8	2	1	11.3372	0.749637	3.503	0.125149
			Q14247|SRC8_HUMAN	10	14	19	8	17	18	11.2637	0.279767	3.4936	0.553204
			Q9UNF1|MAGD2_HUMAN	2	7	3	4	6	2	11.1321	0.579907	3.47666	0.236642
			Q96P63|SPB12_HUMAN	1	1	4	#N/A	2	5	10.9814	0.489171	3.45698	0.310539
			Q9NW08|RPC2_HUMAN	5	4	4	5	4	#N/A	10.9668	0.418773	3.45507	0.378021
			Q6PIW4|FIGL1_HUMAN	2	4	7	#N/A	1	3	10.7264	0.00528218	3.4231	2.27719
			Q9UPY3|DICER_HUMAN	2	4	6	2	5	#N/A	10.6834	0.400347	3.4173	0.397564
			O75382|TRIM3_HUMAN	5	3	3	7	2	#N/A	10.6451	0.429687	3.41212	0.366848
			Q8TEU7|RPGF6_HUMAN	5	11	4	5	9	#N/A	10.5196	0.0893965	3.39501	1.04868
			O75147|OBSL1_HUMAN	6	6	8	5	5	1	10.3667	0.0275063	3.37389	1.56057
			Q13393|PLD1_HUMAN	3	3	1	7	#N/A	#N/A	10.3453	0.259797	3.3709	0.585367
			Q68CQ4|DIEXF_HUMAN	1	3	1	4	2	#N/A	10.3126	0.295523	3.36633	0.529408
			Q6UB35|C1TM_HUMAN	16	18	4	17	16	2	10.128	0.476303	3.34027	0.322117
			Q8ND30|LIPB2_HUMAN	12	3	4	14	2	1	9.98079	0.0892389	3.31915	1.04945
			Q9ULL5|PRR12_HUMAN	6	13	4	4	7	#N/A	9.87033	0.0249708	3.3031	1.60257
			Q6ZRP7|QSOX2_HUMAN	1	2	4	1	1	2	9.67461	0.86469	3.2742	0.0631397
			Q05513|KPCZ_HUMAN	1	1	2	2	1	1	9.51543	0.158982	3.25027	0.798653
			Q9P265|DIP2B_HUMAN	5	7	5	10	7	1	9.34531	0.663625	3.22424	0.178077
			Q8WXE0|CSKI2_HUMAN	2	7	4	4	5	#N/A	9.26785	0.219313	3.21224	0.658936
			P07478|TRY2_HUMAN	1	1	1	1	1	1	9.23388	0.0185367	3.20694	1.73197
			P07477|TRY1_HUMAN	1	1	1	1	1	1	9.23388	0.0185367	3.20694	1.73197
			Q8NHM4|TRY6_HUMAN	1	1	1	1	1	1	9.23388	0.0185367	3.20694	1.73197
			Q9UPQ3|AGAP1_HUMAN	6	2	3	7	4	#N/A	9.13568	0.0704619	3.19151	1.15205
			P29508|SPB3_HUMAN	2	2	2	#N/A	2	4	8.92477	0.22159	3.15781	0.65445
			Q14527|HLTF_HUMAN	37	40	5	34	32	2	8.87525	0.047242	3.14979	1.32567
			O95453|PARN_HUMAN	3	5	11	4	3	2	8.71687	0.501841	3.12381	0.299434
			O14617|AP3D1_HUMAN	25	25	13	23	24	5	8.63862	0.170389	3.1108	0.768557
			Q9P0V3|SH3B4_HUMAN	22	26	16	18	12	1	8.55181	0.00943148	3.09623	2.02542
			Q9P2E3|ZNFX1_HUMAN	2	12	15	7	10	3	8.39689	0.713936	3.06986	0.146341
			O00139|KIF2A_HUMAN	11	9	2	15	8	#N/A	8.36471	0.271485	3.06432	0.566254
			Q9H9Y6|RPA2_HUMAN	5	3	2	7	7	#N/A	8.25771	0.142815	3.04574	0.845227
			Q9H8Y5|ANKZ1_HUMAN	7	3	2	9	1	1	8.22628	0.00713469	3.04024	2.14663
			Q9UEY8|ADDG_HUMAN	5	4	1	7	4	#N/A	8.20679	0.282585	3.03682	0.54885
			Q14669|TRIPC_HUMAN	21	30	20	23	21	4	7.98732	0.14754	2.99771	0.831089
			Q96Q05|TPPC9_HUMAN	1	4	3	1	6	#N/A	7.90272	0.294367	2.98235	0.531111
			Q8WVB6|CTF18_HUMAN	25	24	3	24	22	#N/A	7.48881	0.102229	2.90474	0.990427
			O15027|SC16A_HUMAN	2	11	4	1	13	#N/A	7.43459	0.93973	2.89425	0.0269968
			Q96SI9|STRBP_HUMAN	1	5	1	2	2	#N/A	7.4101	0.457347	2.88949	0.339754
			Q96ST3|SIN3A_HUMAN	18	14	8	24	13	#N/A	7.346	0.374953	2.87696	0.426023
			Q9BYJ9|YTHD1_HUMAN	8	10	1	9	3	#N/A	7.23891	0.0841086	2.85577	1.07516
			O15063|K0355_HUMAN	1	5	4	#N/A	2	1	7.01808	0.00258506	2.81108	2.58753
			Q9UPN6|SCAF8_HUMAN	1	4	2	1	3	#N/A	6.92583	0.0669314	2.79199	1.17437
			Q8IY37|DHX37_HUMAN	8	6	3	8	7	#N/A	6.85445	0.570599	2.77704	0.243669
			Q07864|DPOE1_HUMAN	10	10	9	19	9	#N/A	6.71069	0.511726	2.74646	0.290962
			P05067|A4_HUMAN	1	4	2	#N/A	3	6	6.614	0.430496	2.72552	0.366031
			O43933|PEX1_HUMAN	1	5	1	1	2	#N/A	6.60401	0.0537011	2.72334	1.27002
			Q13123|RED_HUMAN	18	14	3	20	10	1	6.58269	0.214969	2.71868	0.667624
			Q7Z6B7|SRGP1_HUMAN	13	14	4	14	16	#N/A	6.56408	0.318116	2.71459	0.497415
			Q6P1N0|C2D1A_HUMAN	12	11	8	15	11	1	6.54484	0.290304	2.71036	0.537147
			Q8IWA0|WDR75_HUMAN	1	2	2	1	4	#N/A	6.4578	0.511979	2.69104	0.290747
			Q7KZI7|MARK2_HUMAN	16	13	11	16	11	5	6.4449	0.0934486	2.68816	1.02943
			O00411|RPOM_HUMAN	9	10	28	11	9	9	6.43742	0.311908	2.68648	0.505973
			O15014|ZN609_HUMAN	10	11	2	6	8	#N/A	6.28367	0.015987	2.65161	1.79623
			Q6P2H3|CEP85_HUMAN	2	5	4	2	3	#N/A	6.2762	0.269661	2.64989	0.569181
			P35611|ADDA_HUMAN	6	8	3	6	7	#N/A	6.25971	0.347461	2.64609	0.459094
			Q01970|PLCB3_HUMAN	15	10	22	13	11	4	6.25012	0.258161	2.64389	0.588109
			Q92974|ARHG2_HUMAN	9	11	3	11	9	#N/A	6.16203	0.403028	2.6234	0.394665
			Q9HAU5|RENT2_HUMAN	10	12	5	13	10	1	6.04409	0.19475	2.59553	0.710523
			P12273|PIP_HUMAN	1	4	3	2	1	4	5.95302	0.468708	2.57362	0.329098
			O43813|LANC1_HUMAN	1	3	3	#N/A	2	5	5.85995	0.570533	2.55089	0.243719
			O75362|ZN217_HUMAN	8	9	1	8	8	#N/A	5.83918	0.214399	2.54577	0.668776
			Q8IYU8|MICU2_HUMAN	7	5	1	7	3	#N/A	5.8298	0.0847928	2.54345	1.07164
			P51530|DNA2_HUMAN	4	2	4	4	6	2	5.59885	0.834575	2.48513	0.0785345
			Q9BVQ7|SPA5L_HUMAN	1	4	3	#N/A	3	1	5.50575	0.00604498	2.46094	2.21861
			Q9P1Y5|CAMP3_HUMAN	4	6	1	5	5	#N/A	5.43197	0.195541	2.44147	0.708761
			Q9BU23|LMF2_HUMAN	4	6	1	4	2	#N/A	5.40909	0.0639629	2.43539	1.19407
			O75110|ATP9A_HUMAN	3	6	3	4	4	#N/A	5.32948	0.392354	2.41399	0.406322
			Q15477|SKIV2_HUMAN	8	27	3	14	28	2	5.26027	0.353229	2.39514	0.451944
			P10412|H14_HUMAN	1	1	2	1	1	1	5.22994	0.0579586	2.38679	1.23688
			Q9UBT6|POLK_HUMAN	2	2	2	4	1	#N/A	5.1744	0.0742668	2.37139	1.12921
			Q6PCB5|RSBNL_HUMAN	8	8	1	11	3	#N/A	5.16583	0.0423318	2.369	1.37333
			Q8N3R9|MPP5_HUMAN	4	4	5	3	2	3	5.14414	0.00261502	2.36293	2.58252
			O95239|KIF4A_HUMAN	27	20	2	31	25	#N/A	5.13602	0.246318	2.36065	0.608504
			Q9Y4F1|FARP1_HUMAN	4	2	6	5	2	2	5.08233	0.693084	2.34549	0.159214
			Q8IXI2|MIRO1_HUMAN	4	4	2	3	1	#N/A	5.07065	0.0137308	2.34217	1.8623
			Q9Y6N5|SQOR_HUMAN	4	7	7	1	5	6	5.04563	0.128271	2.33503	0.891873
			P36542|ATPG_HUMAN	1	2	1	1	2	1	5.02461	0.384944	2.32901	0.414603
			Q6VY07|PACS1_HUMAN	11	15	13	11	14	2	4.9175	0.200545	2.29793	0.697789
			O94761|RECQ4_HUMAN	3	4	20	8	4	5	4.90008	0.607348	2.29281	0.216562
			Q13627|DYR1A_HUMAN	1	3	2	2	3	#N/A	4.87363	0.276422	2.285	0.558428
			Q86YS7|C2CD5_HUMAN	1	3	2	3	2	#N/A	4.87143	0.125584	2.28434	0.901065
			Q8TAF3|WDR48_HUMAN	8	11	6	8	10	2	4.78671	0.0349945	2.25903	1.456
			Q3T8J9|GON4L_HUMAN	1	2	3	1	1	#N/A	4.77337	0.114959	2.25501	0.939459
			O14776|TCRG1_HUMAN	15	12	19	20	13	6	4.58531	0.330675	2.19702	0.480599
			P33897|ABCD1_HUMAN	5	5	2	5	3	2	4.4856	0.0928356	2.1653	1.03229
			Q9BXF6|RFIP5_HUMAN	4	7	5	4	5	4	4.46759	0.308606	2.1595	0.510595
			Q14739|LBR_HUMAN	4	6	2	4	7	#N/A	4.44831	0.122863	2.15326	0.910577
			Q16584|M3K11_HUMAN	4	2	2	6	3	#N/A	4.42756	0.6439	2.14651	0.191181
			O43314|VIP2_HUMAN	4	3	4	3	2	2	4.42155	0.014554	2.14455	1.83702
			Q9UIW2|PLXA1_HUMAN	2	4	13	3	3	15	4.3655	0.128422	2.12615	0.891361
			Q9BTC0|DIDO1_HUMAN	21	13	1	26	13	#N/A	4.36479	0.238139	2.12591	0.623169
			Q14008|CKAP5_HUMAN	53	55	11	60	57	6	4.32845	0.326852	2.11385	0.485649
			Q12774|ARHG5_HUMAN	1	5	9	5	5	2	4.31071	0.0534026	2.10792	1.27244
			Q86TB9|PATL1_HUMAN	4	7	11	4	7	4	4.2938	0.122754	2.10226	0.910963
			Q13535|ATR_HUMAN	10	19	1	27	16	#N/A	4.28379	0.550465	2.09889	0.25927
			Q8IZ52|CHSS2_HUMAN	4	2	2	5	2	#N/A	4.2247	0.347464	2.07885	0.45909
			Q9NWH9|SLTM_HUMAN	4	5	2	7	3	2	4.21618	0.0113494	2.07594	1.94503
			Q8N7H5|PAF1_HUMAN	11	15	3	13	12	1	4.19942	0.241855	2.07019	0.616444
			Q7Z4S6|KI21A_HUMAN	3	6	3	6	7	1	4.14195	0.655085	2.05031	0.183702
			O43593|HAIR_HUMAN	1	5	8	#N/A	5	7	4.06054	0.206401	2.02167	0.685288
			Q14451|GRB7_HUMAN	8	13	4	13	11	1	4.024	0.172532	2.00863	0.763131
			Q14139|UBE4A_HUMAN	1	3	3	1	2	3	4.01116	0.286083	2.00402	0.543509
			O43156|TTI1_HUMAN	1	4	2	1	5	3	4.00263	0.542288	2.00095	0.26577
			Q9Y4L1|HYOU1_HUMAN	30	31	39	19	22	28	3.90564	0.00440995	1.96556	2.35557
			Q9NRZ9|HELLS_HUMAN	17	17	1	22	18	#N/A	3.82158	0.0744587	1.93417	1.12808
			Q9Y2U8|MAN1_HUMAN	16	16	3	16	15	1	3.77847	0.306154	1.9178	0.514061
			P54277|PMS1_HUMAN	1	5	2	1	3	4	3.73888	0.133985	1.90261	0.872944
			O75676|KS6A4_HUMAN	17	21	18	16	16	15	3.67643	0.0595578	1.87831	1.22506
			O75150|BRE1B_HUMAN	9	22	11	12	21	6	3.63606	0.61153	1.86238	0.213582
			Q6PD62|CTR9_HUMAN	14	16	3	17	15	1	3.63058	0.661912	1.8602	0.1792
			Q9NZN4|EHD2_HUMAN	14	17	1	14	7	3	3.62271	0.120305	1.85707	0.919718
			Q8IZH2|XRN1_HUMAN	29	41	9	33	39	4	3.61425	0.0734491	1.8537	1.13401
			P54098|DPOG1_HUMAN	7	8	7	8	3	3	3.52456	0.0800319	1.81744	1.09674
			Q8IX18|DHX40_HUMAN	4	3	2	5	3	2	3.52321	0.224225	1.81689	0.649315
			Q9BSJ2|GCP2_HUMAN	2	5	6	3	10	6	3.48013	0.178176	1.79914	0.749152
			O94851|MICA2_HUMAN	23	16	6	25	14	2	3.47874	0.137862	1.79857	0.860556
			Q08426|ECHP_HUMAN	28	27	22	36	25	8	3.46381	0.117292	1.79236	0.930733
			Q70E73|RAPH1_HUMAN	5	8	1	5	9	#N/A	3.45634	0.111024	1.78925	0.954583
			P11274|BCR_HUMAN	1	5	7	2	5	3	3.41008	0.425185	1.76981	0.371422
			Q8N3E9|PLCD3_HUMAN	5	2	7	8	3	2	3.38414	0.445406	1.75879	0.351244
			Q9Y450|HBS1L_HUMAN	10	10	9	12	10	2	3.3429	0.190193	1.7411	0.720807
			Q9UER7|DAXX_HUMAN	4	3	7	5	2	1	3.33774	0.411534	1.73887	0.385595
			Q9UBB9|TFP11_HUMAN	9	20	1	17	21	#N/A	3.3369	0.70511	1.73851	0.151743
			Q9BPX6|MICU1_HUMAN	6	6	2	4	4	1	3.32946	0.0780624	1.73529	1.10756
			Q7Z3V4|UBE3B_HUMAN	2	5	1	3	3	#N/A	3.32679	0.13658	1.73413	0.864613
			Q8WVV4|POF1B_HUMAN	6	8	2	3	2	1	3.30769	0.40166	1.72582	0.396141
			O15042|SR140_HUMAN	18	19	3	16	17	1	3.23692	0.262368	1.69462	0.581089
			Q8IWW6|RHG12_HUMAN	2	5	10	2	6	1	3.23543	0.262904	1.69396	0.580202
			Q14191|WRN_HUMAN	4	26	1	10	30	#N/A	3.1984	0.738897	1.67735	0.131416
			Q32P44|EMAL3_HUMAN	7	8	6	7	8	2	3.17607	0.272961	1.66724	0.5639
			Q8N1G2|CMTR1_HUMAN	5	9	20	8	8	7	3.17246	0.798146	1.6656	0.0979176
			P20585|MSH3_HUMAN	11	5	13	15	6	3	3.11856	0.905477	1.64088	0.0431224
			Q92685|ALG3_HUMAN	1	2	2	1	2	#N/A	3.11226	0.185097	1.63796	0.7326
			Q5U5Q3|MEX3C_HUMAN	3	2	2	2	2	2	3.08331	0.232061	1.62448	0.634397
			Q15345|LRC41_HUMAN	6	4	4	7	4	2	3.08191	0.079362	1.62383	1.10039
			Q96KP1|EXOC2_HUMAN	5	12	3	7	11	#N/A	3.07352	0.338129	1.61989	0.470918
			P42694|HELZ_HUMAN	9	17	9	3	12	7	3.0708	0.00594928	1.61861	2.22554
			Q8NB90|AFG2H_HUMAN	5	6	5	7	5	1	3.05288	0.129477	1.61017	0.887806
			Q08379|GOGA2_HUMAN	11	9	1	15	10	1	3.04555	0.546404	1.6067	0.262486
			Q9NQW6|ANLN_HUMAN	24	31	2	25	30	1	3.04029	0.2053	1.60421	0.68761
			Q14147|DHX34_HUMAN	13	16	12	12	16	5	3.03946	0.173003	1.60382	0.761946
			Q10567|AP1B1_HUMAN	6	7	6	6	7	2	3.03913	0.109699	1.60366	0.959797
			Q86Y56|DAAF5_HUMAN	6	13	3	2	9	8	3.02896	0.502721	1.59882	0.298673
			O14936|CSKP_HUMAN	16	15	17	17	12	7	3.02563	0.270012	1.59724	0.568617
			Q66K74|MAP1S_HUMAN	3	10	6	5	9	3	3.02537	0.230054	1.59711	0.63817
			P29597|TYK2_HUMAN	2	5	4	4	3	1	2.99468	0.044154	1.5824	1.35503
			Q9Y2L1|RRP44_HUMAN	12	22	3	9	19	#N/A	2.99378	0.0309089	1.58197	1.50992
			Q13753|LAMC2_HUMAN	7	7	7	9	7	4	2.98323	0.0958451	1.57687	1.01843
			Q9BZL6|KPCD2_HUMAN	8	10	9	10	9	4	2.97605	0.208945	1.5734	0.679968
			O94874|UFL1_HUMAN	17	14	10	16	13	6	2.94695	0.131898	1.55922	0.879762
			Q9Y5V3|MAGD1_HUMAN	3	8	4	2	8	3	2.9229	0.037947	1.5474	1.42082
			Q9Y613|FHOD1_HUMAN	8	8	2	9	5	#N/A	2.91587	0.109026	1.54393	0.962471
			Q15283|RASA2_HUMAN	2	4	2	1	4	#N/A	2.90569	0.17048	1.53888	0.768326
			Q9H4L5|OSBL3_HUMAN	11	12	32	14	19	11	2.89948	0.483261	1.53579	0.315819
			O14556|G3PT_HUMAN	1	1	1	1	1	#N/A	2.89002	0.00597327	1.53108	2.22379
			P49792|RBP2_HUMAN	13	25	2	12	31	6	2.88337	0.925064	1.52776	0.033828
			Q9UIA9|XPO7_HUMAN	2	11	8	#N/A	11	10	2.86909	0.736518	1.52059	0.132817
			Q9Y5S2|MRCKB_HUMAN	6	12	5	11	12	1	2.83094	0.601229	1.50128	0.22096
			Q8IYI6|EXOC8_HUMAN	1	9	2	1	5	2	2.82828	0.0340812	1.49992	1.46749
			Q96A65|EXOC4_HUMAN	9	16	7	12	16	4	2.82693	0.474873	1.49923	0.323422
			Q9Y666|S12A7_HUMAN	4	4	4	6	8	2	2.8193	0.202226	1.49533	0.694163
			Q8IYT2|CMTR2_HUMAN	7	9	6	5	9	2	2.80798	0.0429093	1.48953	1.36745
			P04844|RPN2_HUMAN	5	15	5	4	10	3	2.80135	1.4119e-05	1.48612	4.8502
			O00203|AP3B1_HUMAN	12	12	16	15	16	6	2.78627	0.24131	1.47834	0.617424
			Q9NZ71|RTEL1_HUMAN	2	5	2	3	4	#N/A	2.78244	0.14492	1.47635	0.838873
			Q12959|DLG1_HUMAN	7	9	9	8	5	4	2.77416	0.436634	1.47205	0.359883
			Q08AD1|CAMP2_HUMAN	8	8	3	11	8	#N/A	2.77312	0.1562	1.47151	0.806318
			Q9Y2W2|WBP11_HUMAN	9	8	7	10	8	3	2.77171	0.0708631	1.47078	1.14958
			Q5F1R6|DJC21_HUMAN	3	6	3	4	5	2	2.72504	0.251463	1.44628	0.599526
			P18887|XRCC1_HUMAN	9	12	1	11	11	#N/A	2.72429	0.39693	1.44588	0.401286
			Q9H0J9|PAR12_HUMAN	10	6	2	11	4	3	2.7226	0.135	1.44499	0.869666
			Q9Y5W7|SNX14_HUMAN	1	2	1	1	5	#N/A	2.71193	0.341477	1.43932	0.466638
			Q53ET0|CRTC2_HUMAN	1	7	2	1	7	2	2.71109	0.0406152	1.43887	1.39131
			Q86YV9|HPS6_HUMAN	2	5	5	1	4	1	2.7036	0.187228	1.43488	0.727629
			Q6WKZ4|RFIP1_HUMAN	13	20	18	15	12	5	2.70345	0.19561	1.4348	0.708609
			O60231|DHX16_HUMAN	24	24	14	25	21	7	2.69493	0.180185	1.43025	0.744282
			O60841|IF2P_HUMAN	46	29	7	50	30	2	2.69449	0.150039	1.43001	0.823797
			Q9NQT8|KI13B_HUMAN	7	20	4	9	22	2	2.66215	0.255723	1.41259	0.59223
			Q9BQ70|TCF25_HUMAN	10	9	4	11	6	#N/A	2.65959	0.0479317	1.4112	1.31938
			Q92620|PRP16_HUMAN	21	27	6	26	22	5	2.65913	0.23243	1.41096	0.633708
			P21980|TGM2_HUMAN	5	9	11	7	9	10	2.64139	0.0336116	1.4013	1.47351
			Q9P035|HACD3_HUMAN	9	11	3	8	10	1	2.62698	0.0500781	1.3934	1.30035
			Q9BVA0|KTNB1_HUMAN	2	2	1	3	3	#N/A	2.62506	0.83291	1.39235	0.079402
			P24928|RPB1_HUMAN	14	22	3	25	18	1	2.60849	0.398404	1.38321	0.399677
			Q8TCS8|PNPT1_HUMAN	17	21	5	24	21	3	2.58086	0.309414	1.36785	0.50946
			Q9UKV8|AGO2_HUMAN	9	12	8	12	9	4	2.57972	0.264834	1.36721	0.577026
			Q05397|FAK1_HUMAN	21	25	18	20	26	10	2.56353	0.190091	1.35813	0.721037
			P23743|DGKA_HUMAN	5	8	3	5	8	1	2.55713	0.0177672	1.35453	1.75038
			Q01130|SRSF2_HUMAN	1	1	1	1	1	1	2.52907	0.0441413	1.33861	1.35515
			Q9UDY2|ZO2_HUMAN	31	32	10	35	32	3	2.51756	0.248222	1.33203	0.605161
			P46939|UTRO_HUMAN	19	51	17	27	53	4	2.50862	0.162206	1.3269	0.789934
			Q86SR1|GLT10_HUMAN	2	3	2	3	2	1	2.50235	0.130232	1.32329	0.885282
			Q96PZ0|PUS7_HUMAN	15	16	26	16	18	14	2.50212	0.281671	1.32315	0.550257
			Q6Y7W6|GGYF2_HUMAN	8	16	4	8	16	2	2.49784	0.143649	1.32068	0.842696
			Q6PGP7|TTC37_HUMAN	10	27	6	12	27	5	2.48988	0.0775328	1.31608	1.11051
			P39880|CUX1_HUMAN	12	8	#N/A	3	6	2	2.46298	0.887105	1.3004	0.052025
			Q8NC60|NOA1_HUMAN	17	11	8	19	11	5	2.4605	0.0697045	1.29895	1.15674
			Q14839|CHD4_HUMAN	31	30	8	34	33	3	2.40792	0.32231	1.26779	0.491727
			Q12797|ASPH_HUMAN	24	21	15	24	20	6	2.37777	0.094747	1.24961	1.02343
			Q08945|SSRP1_HUMAN	12	17	14	14	15	4	2.3696	0.506097	1.24465	0.295766
			Q9H8V3|ECT2_HUMAN	16	21	9	18	19	4	2.35872	0.0651597	1.238	1.18602
			Q6P1M3|L2GL2_HUMAN	8	4	24	9	7	15	2.34613	0.499428	1.23028	0.301527
			Q9HBA0|TRPV4_HUMAN	4	5	4	9	4	#N/A	2.33208	0.264822	1.22162	0.577046
			Q9H089|LSG1_HUMAN	28	22	10	29	20	2	2.33059	0.0855147	1.22069	1.06796
			Q8N122|RPTOR_HUMAN	2	7	5	5	9	2	2.32919	0.779562	1.21983	0.108149
			O00391|QSOX1_HUMAN	9	8	7	11	6	6	2.30038	0.166258	1.20187	0.779217
			Q9BVS4|RIOK2_HUMAN	8	8	2	8	4	2	2.29867	0.133683	1.2008	0.873923
			Q15031|SYLM_HUMAN	2	5	#N/A	1	2	2	2.29647	0.421451	1.19942	0.375253
			Q9BW92|SYTM_HUMAN	13	8	5	10	5	4	2.2505	0.0162339	1.17025	1.78958
			P42704|LPPRC_HUMAN	49	57	52	49	52	56	2.24498	0.141188	1.16671	0.850202
			P46821|MAP1B_HUMAN	#N/A	6	12	1	6	7	2.24458	0.621809	1.16644	0.206343
			Q9Y383|LC7L2_HUMAN	4	7	8	3	7	5	2.20457	0.0829348	1.1405	1.08126
			P04150|GCR_HUMAN	2	9	9	1	9	5	2.18827	0.0142456	1.12979	1.84632
			Q8N6R0|EFNMT_HUMAN	12	12	14	12	13	5	2.18805	0.120114	1.12964	0.920405
			Q8IUC4|RHPN2_HUMAN	10	14	3	7	12	3	2.18232	0.0265662	1.12586	1.57567
			Q12979|ABR_HUMAN	6	12	13	7	10	8	2.18208	0.0618601	1.12571	1.20859
			P42285|MTREX_HUMAN	17	19	23	21	20	14	2.17958	0.155766	1.12405	0.807528
			O75122|CLAP2_HUMAN	7	8	1	9	10	#N/A	2.17055	0.144087	1.11806	0.841376
			Q969F9|HPS3_HUMAN	1	5	6	2	8	3	2.16071	0.678521	1.1115	0.168437
			Q13620|CUL4B_HUMAN	8	4	5	6	4	3	2.16055	0.106968	1.1114	0.970746
			Q9NV70|EXOC1_HUMAN	7	15	1	10	16	#N/A	2.15251	0.872206	1.10602	0.0593812
			Q92995|UBP13_HUMAN	1	4	8	1	1	3	2.14978	0.0112364	1.10419	1.94937
			P35241|RADI_HUMAN	11	9	26	10	10	16	2.14835	0.419284	1.10323	0.377492
			P02768|ALBU_HUMAN	5	29	11	5	6	13	2.14409	0.734399	1.10036	0.134068
			Q2NL82|TSR1_HUMAN	16	19	17	18	17	9	2.1414	0.103451	1.09855	0.985266
			Q9C0I1|MTMRC_HUMAN	4	7	4	4	3	3	2.1323	0.0344898	1.09241	1.46231
			Q6P3X3|TTC27_HUMAN	1	6	2	1	5	3	2.1302	0.205395	1.09099	0.687411
			Q8TEQ6|GEMI5_HUMAN	31	33	22	32	29	11	2.12834	0.223121	1.08973	0.651459
			Q9UK59|DBR1_HUMAN	7	10	17	7	7	10	2.1245	0.131535	1.08712	0.880958
			O94973|AP2A2_HUMAN	19	19	22	23	20	18	2.1182	0.305043	1.08284	0.515639
			Q96PY5|FMNL2_HUMAN	10	4	4	13	2	2	2.11392	0.256795	1.07992	0.590413
			Q5VTR2|BRE1A_HUMAN	10	17	15	10	15	6	2.11195	0.433039	1.07857	0.363473
			P98088|MUC5A_HUMAN	7	29	2	16	10	8	2.10742	0.613248	1.07548	0.212364
			A3KN83|SBNO1_HUMAN	#N/A	1	16	2	6	12	2.09789	0.399423	1.06894	0.398566
			Q99661|KIF2C_HUMAN	18	15	1	20	12	#N/A	2.09786	0.157677	1.06892	0.802233
			Q9C0C7|AMRA1_HUMAN	4	10	8	4	5	6	2.09566	0.0102291	1.0674	1.99016
			P41743|KPCI_HUMAN	6	7	13	6	6	8	2.08714	0.0303302	1.06153	1.51813
			Q9Y2A7|NCKP1_HUMAN	14	15	13	18	19	6	2.08372	0.589765	1.05916	0.229321
			Q8NBJ5|GT251_HUMAN	14	18	11	15	16	5	2.05888	0.29745	1.04186	0.526585
			Q6P2Q9|PRP8_HUMAN	58	86	29	67	79	17	2.0552	0.349449	1.03928	0.456617
			Q29RF7|PDS5A_HUMAN	18	18	16	21	18	10	2.03937	0.112134	1.02812	0.950262
			Q5JSZ5|PRC2B_HUMAN	4	21	4	4	6	3	2.0326	0.167718	1.02332	0.775419
			P55196|AFAD_HUMAN	33	23	5	35	24	2	2.02995	0.083171	1.02144	1.08003
			P19338|NUCL_HUMAN	21	20	38	22	20	24	2.01789	0.0753991	1.01285	1.12263
			Q9NNW5|WDR6_HUMAN	10	9	2	14	9	#N/A	2.0173	0.323633	1.01242	0.489948
			Q8IWU5|SULF2_HUMAN	1	1	1	2	1	1	2.01288	0.356102	1.00926	0.448426
			Q53EP0|FND3B_HUMAN	27	31	17	27	30	9	2.01004	0.244115	1.00722	0.612405
			Q14498|RBM39_HUMAN	10	8	5	12	8	2	2.00161	0.0851134	1.00116	1.07
			Q13136|LIPA1_HUMAN	16	24	8	19	23	3	2.00069	0.337832	1.00049	0.471299
			Q8IY17|PLPL6_HUMAN	12	7	5	12	7	3	1.99951	0.305366	0.999647	0.515179
			P19367|HXK1_HUMAN	10	22	20	8	19	22	1.99762	0.0610834	0.998283	1.21408
			P23458|JAK1_HUMAN	25	21	24	27	18	15	1.99479	0.1209	0.99624	0.917575
			Q8N766|EMC1_HUMAN	12	18	9	15	16	1	1.97209	0.271994	0.979725	0.565441
			Q96HR8|NAF1_HUMAN	1	1	2	1	1	1	1.9712	0.177833	0.979077	0.749986
			O00178|GTPB1_HUMAN	5	4	12	7	4	7	1.96835	0.68332	0.976989	0.165376
			P40222|TXLNA_HUMAN	10	16	2	11	15	#N/A	1.95607	0.208737	0.967957	0.6804
			O60716|CTND1_HUMAN	43	46	39	38	43	26	1.95035	0.0779758	0.963731	1.10804
			Q9NWK9|BCD1_HUMAN	6	10	1	4	4	1	1.94079	0.0163501	0.956647	1.78648
			P40692|MLH1_HUMAN	2	8	9	1	7	6	1.92777	0.106474	0.946936	0.972757
			Q9UHN6|CEIP2_HUMAN	2	4	15	2	4	12	1.926	0.000482691	0.945605	3.31633
			Q9Y5B9|SP16H_HUMAN	22	30	15	27	31	5	1.92259	0.542963	0.943048	0.26523
			Q15582|BGH3_HUMAN	7	6	3	8	4	2	1.91788	0.181052	0.939516	0.742197
			P35269|T2FA_HUMAN	4	11	8	9	8	3	1.9173	0.267472	0.939074	0.572722
			P07437|TBB5_HUMAN	3	3	4	1	4	4	1.91224	0.0726057	0.935263	1.13903
			P11216|PYGB_HUMAN	13	24	12	8	22	16	1.9003	0.0443899	0.926225	1.35272
			Q9UKM7|MA1B1_HUMAN	7	7	4	7	4	1	1.89851	0.0278146	0.924871	1.55573
			O94887|FARP2_HUMAN	7	4	12	9	4	3	1.89665	0.514997	0.923453	0.288195
			Q13443|ADAM9_HUMAN	9	12	6	7	11	5	1.89344	0.0160292	0.921009	1.79509
			Q4G0J3|LARP7_HUMAN	4	3	6	4	3	5	1.88634	0.898138	0.915588	0.0466571
			O75534|CSDE1_HUMAN	29	23	32	33	21	25	1.88537	0.182698	0.914851	0.738266
			Q9NV66|TYW1_HUMAN	3	#N/A	1	1	1	1	1.88241	0.756441	0.912579	0.121225
			Q6NUM6|TYW1B_HUMAN	3	#N/A	1	1	1	1	1.88241	0.756441	0.912579	0.121225
			P26038|MOES_HUMAN	13	21	26	16	17	20	1.8771	0.192356	0.908505	0.715893
			O95819|M4K4_HUMAN	11	16	6	13	12	3	1.87104	0.100506	0.90384	0.997809
			P57053|H2BFS_HUMAN	2	1	2	2	1	2	1.86984	0.298004	0.902912	0.525778
			Q99877|H2B1N_HUMAN	2	1	2	2	1	2	1.86984	0.298004	0.902912	0.525778
			Q99880|H2B1L_HUMAN	2	1	2	2	1	2	1.86984	0.298004	0.902912	0.525778
			P62807|H2B1C_HUMAN	2	1	2	2	1	2	1.86984	0.298004	0.902912	0.525778
			Q8N1W1|ARG28_HUMAN	4	8	3	5	5	1	1.86832	0.215464	0.901742	0.666626
			Q52LW3|RHG29_HUMAN	3	11	3	1	7	#N/A	1.86145	0.367985	0.896426	0.43417
			Q13428|TCOF_HUMAN	6	4	13	7	4	8	1.85737	0.279226	0.893264	0.554045
			Q9NSY1|BMP2K_HUMAN	3	1	1	3	2	#N/A	1.84972	0.459908	0.887308	0.337329
			Q13724|MOGS_HUMAN	17	21	15	20	19	9	1.84794	0.0476606	0.88592	1.32184
			O75127|PTCD1_HUMAN	8	9	9	7	7	3	1.83109	0.0754883	0.872701	1.12212
			Q8TC07|TBC15_HUMAN	6	9	#N/A	4	8	2	1.82502	0.808825	0.867911	0.0921452
			Q13608|PEX6_HUMAN	5	5	6	3	4	5	1.82014	0.0111094	0.86405	1.95431
			Q99523|SORT_HUMAN	5	3	6	6	3	6	1.81533	0.160912	0.860232	0.793413
			Q7Z4Q2|HEAT3_HUMAN	5	4	4	5	2	3	1.81154	0.0179165	0.857218	1.74675
			P63010|AP2B1_HUMAN	14	11	16	15	12	8	1.80538	0.350301	0.852302	0.455558
			O95294|RASL1_HUMAN	2	10	7	5	6	3	1.80448	0.268431	0.851579	0.571168
			Q12906|ILF3_HUMAN	16	15	12	18	16	7	1.79574	0.260161	0.844581	0.584758
			P46199|IF2M_HUMAN	4	6	6	5	3	2	1.78843	0.00125736	0.838693	2.90054
			P78347|GTF2I_HUMAN	32	37	32	39	31	18	1.78658	0.455647	0.837203	0.341371
			P50548|ERF_HUMAN	3	10	3	3	6	6	1.78325	0.106297	0.834508	0.973481
			Q6ZSR9|YJ005_HUMAN	#N/A	4	6	1	3	5	1.78136	0.917964	0.832982	0.0371741
			Q9H4L7|SMRCD_HUMAN	2	3	19	1	2	9	1.7769	0.0205203	0.829365	1.68782
			Q9NTZ6|RBM12_HUMAN	3	5	17	3	4	9	1.7767	0.252569	0.829198	0.597619
			P61978|HNRPK_HUMAN	2	4	3	3	4	2	1.77377	0.356631	0.826816	0.447781
			Q7L014|DDX46_HUMAN	9	21	12	13	21	5	1.77145	0.425852	0.82493	0.370741
			Q9Y4W6|AFG32_HUMAN	18	21	8	15	18	5	1.76132	0.000849878	0.816654	3.07064
			P15311|EZRI_HUMAN	11	11	22	10	13	17	1.75896	0.232186	0.814722	0.634163
			Q9BXB5|OSB10_HUMAN	3	7	3	1	5	2	1.7588	0.0224599	0.814592	1.64859
			Q7Z5K2|WAPL_HUMAN	3	11	2	6	6	2	1.75876	0.366478	0.814559	0.435953
			Q9UGP8|SEC63_HUMAN	9	8	4	11	7	3	1.74821	0.0671102	0.805878	1.17321
			P29317|EPHA2_HUMAN	20	20	29	21	18	16	1.74771	0.17545	0.805468	0.755846
			Q93063|EXT2_HUMAN	6	5	4	7	3	2	1.74439	0.193295	0.802726	0.71378
			Q96J02|ITCH_HUMAN	8	12	7	9	15	3	1.73963	0.15607	0.798777	0.806681
			Q92499|DDX1_HUMAN	35	38	32	37	35	25	1.73946	0.233497	0.798643	0.63172
			Q13671|RIN1_HUMAN	3	9	4	3	9	4	1.73922	0.0514078	0.79844	1.28897
			Q96N66|MBOA7_HUMAN	3	7	3	4	7	1	1.72308	0.00581287	0.784989	2.23561
			O60568|PLOD3_HUMAN	11	18	14	13	17	8	1.71837	0.465216	0.781037	0.332346
			Q14671|PUM1_HUMAN	9	16	7	8	14	4	1.71438	0.0113832	0.777684	1.94374
			O75643|U520_HUMAN	63	80	51	74	76	31	1.71039	0.415422	0.774322	0.38151
			Q16513|PKN2_HUMAN	11	16	17	14	15	9	1.70989	0.0280966	0.773902	1.55135
			O43242|PSMD3_HUMAN	10	24	3	11	16	3	1.70559	0.162833	0.770272	0.788259
			Q9ULJ3|ZBT21_HUMAN	1	3	2	2	2	2	1.69646	0.257941	0.762527	0.58848
			O95782|AP2A1_HUMAN	22	24	27	25	26	21	1.67827	0.343799	0.746974	0.463696
			O00461|GOLI4_HUMAN	3	12	4	5	13	3	1.67789	0.896068	0.746648	0.0476591
			Q92804|RBP56_HUMAN	8	6	2	12	6	3	1.6752	0.0686993	0.744336	1.16305
			Q04912|RON_HUMAN	1	2	2	1	2	2	1.67448	0.254313	0.743713	0.594631
			Q2M2I8|AAK1_HUMAN	#N/A	4	16	1	6	12	1.66843	0.647152	0.738494	0.188994
			P11586|C1TC_HUMAN	31	40	18	30	34	8	1.66438	0.0273025	0.734981	1.5638
			O95163|ELP1_HUMAN	13	25	20	18	25	10	1.65837	0.563546	0.729767	0.24907
			Q9H6T3|RPAP3_HUMAN	8	11	9	8	12	4	1.65426	0.349975	0.726186	0.455962
			Q96RT1|ERBIN_HUMAN	7	24	7	4	17	5	1.64533	0.00898357	0.718379	2.04655
			Q7L576|CYFP1_HUMAN	14	14	15	14	14	14	1.64337	0.922755	0.716656	0.0349135
			Q9UJX4|APC5_HUMAN	2	7	1	3	3	1	1.64239	0.848403	0.715798	0.0713976
			Q86SQ4|AGRG6_HUMAN	2	2	#N/A	2	1	1	1.6386	0.808537	0.712462	0.0923001
			Q96NW4|ANR27_HUMAN	1	3	4	2	3	4	1.63656	0.842696	0.710669	0.0743288
			Q9H6T0|ESRP2_HUMAN	8	9	8	6	7	8	1.63307	0.122252	0.707585	0.912743
			P14618|KPYM_HUMAN	17	32	7	16	28	9	1.63236	0.599814	0.706962	0.221984
			Q9ULC5|ACSL5_HUMAN	8	12	1	7	10	#N/A	1.6203	0.00456544	0.696258	2.34052
			O43747|AP1G1_HUMAN	6	9	13	6	9	5	1.61629	0.854264	0.692683	0.068408
			Q9UNN5|FAF1_HUMAN	2	5	1	1	5	2	1.61504	0.801397	0.691568	0.0961523
			P11166|GTR1_HUMAN	3	8	3	3	7	2	1.60816	7.54775e-05	0.685413	4.12218
			Q96JC1|VPS39_HUMAN	4	7	2	8	6	#N/A	1.60716	0.478591	0.684514	0.320036
			Q9Y618|NCOR2_HUMAN	27	63	47	19	61	52	1.60364	0.584805	0.681346	0.232989
			P46940|IQGA1_HUMAN	63	83	61	74	70	44	1.60142	0.272777	0.679355	0.564193
			Q9HCJ3|RAVR2_HUMAN	7	17	5	7	15	6	1.59882	0.0486178	0.677007	1.3132
			Q8NI27|THOC2_HUMAN	14	12	3	17	11	3	1.59005	0.222357	0.66907	0.652949
			Q9BRZ2|TRI56_HUMAN	9	8	8	11	4	7	1.58808	0.25028	0.667285	0.601574
			Q92841|DDX17_HUMAN	29	25	16	32	23	10	1.58612	0.221259	0.665505	0.6551
			Q9UHD2|TBK1_HUMAN	6	13	9	7	10	6	1.58528	0.00926343	0.664738	2.03323
			Q08380|LG3BP_HUMAN	6	13	6	7	7	9	1.58196	0.824169	0.661712	0.0839835
			P16403|H12_HUMAN	2	1	2	2	1	2	1.57857	0.043773	0.658619	1.35879
			P33121|ACSL1_HUMAN	16	18	3	13	19	4	1.5755	0.207247	0.65581	0.683512
			Q8IXB1|DJC10_HUMAN	10	12	12	12	13	7	1.5754	0.533348	0.655718	0.27299
			P08779|K1C16_HUMAN	3	4	14	4	3	14	1.55247	0.132195	0.634565	0.878786
			P51659|DHB4_HUMAN	22	27	15	26	25	11	1.55137	0.333653	0.633542	0.476705
			Q6PI48|SYDM_HUMAN	17	14	4	20	7	3	1.54935	0.257463	0.631659	0.589285
			Q08J23|NSUN2_HUMAN	34	38	18	36	38	17	1.54775	0.0433578	0.630175	1.36293
			Q9HD20|AT131_HUMAN	7	7	9	8	7	4	1.54734	0.133725	0.629789	0.873787
			Q5T6F2|UBAP2_HUMAN	6	15	9	6	13	8	1.53477	0.0963458	0.618018	1.01617
			Q9NUQ8|ABCF3_HUMAN	12	19	23	10	18	20	1.53079	0.116961	0.614279	0.93196
			P36578|RL4_HUMAN	1	3	5	2	4	5	1.52951	0.528163	0.613069	0.277232
			Q99570|PI3R4_HUMAN	11	21	16	15	20	7	1.52822	0.489351	0.611848	0.310379
			P08237|PFKAM_HUMAN	10	10	17	9	9	13	1.52778	4.10541e-07	0.61144	6.38664
			O95347|SMC2_HUMAN	35	41	43	41	39	34	1.52757	0.495787	0.611238	0.304705
			Q16706|MA2A1_HUMAN	3	6	10	3	2	8	1.50445	0.117172	0.589235	0.931177
			Q14694|UBP10_HUMAN	13	15	3	14	13	2	1.49847	0.127429	0.583491	0.894731
			Q5PRF9|SMAG2_HUMAN	2	3	3	3	4	1	1.49811	0.624518	0.583147	0.204455
			P33992|MCM5_HUMAN	37	39	24	37	38	15	1.49684	0.150297	0.581916	0.823049
			Q02809|PLOD1_HUMAN	17	20	22	19	19	16	1.49506	0.405494	0.580206	0.392016
			Q7KZF4|SND1_HUMAN	31	30	18	34	30	11	1.49351	0.252816	0.57871	0.597195
			Q9Y2W6|TDRKH_HUMAN	7	7	1	5	2	2	1.4928	0.797407	0.578024	0.09832
			P51610|HCFC1_HUMAN	10	24	20	16	24	13	1.49244	0.546207	0.577674	0.262642
			Q15029|U5S1_HUMAN	28	38	24	32	35	18	1.48267	0.31452	0.568195	0.502352
			Q68CR1|SE1L3_HUMAN	8	1	9	9	4	3	1.4804	0.805966	0.565989	0.0936832
			Q6PJG6|BRAT1_HUMAN	1	10	10	3	8	10	1.4706	0.0441256	0.556405	1.35531
			P52789|HXK2_HUMAN	24	34	19	18	28	23	1.46748	0.0118664	0.553337	1.92568
			Q5VZ89|DEN4C_HUMAN	3	10	1	1	8	1	1.46741	0.0588774	0.553268	1.23005
			Q15392|DHC24_HUMAN	3	11	1	5	8	1	1.46548	0.00375591	0.551372	2.42529
			Q08AE8|SPIR1_HUMAN	3	3	8	6	4	7	1.46504	0.439221	0.550937	0.357317
			Q8NCN5|PDPR_HUMAN	3	4	5	4	4	7	1.46455	0.421321	0.550458	0.375387
			Q13144|EI2BE_HUMAN	5	13	8	6	12	5	1.4521	0.309483	0.538136	0.509363
			Q02413|DSG1_HUMAN	1	6	15	2	6	14	1.45183	0.755452	0.537874	0.121793
			O15344|TRI18_HUMAN	4	9	1	4	7	#N/A	1.45132	0.0348519	0.537363	1.45777
			P31943|HNRH1_HUMAN	3	3	1	6	3	1	1.4507	0.410286	0.536749	0.386913
			P33981|TTK_HUMAN	13	22	14	11	23	14	1.45029	0.0135281	0.536346	1.86876
			Q01844|EWS_HUMAN	10	10	8	11	10	6	1.44805	0.0971453	0.534116	1.01258
			Q8TEW0|PARD3_HUMAN	16	16	26	20	15	17	1.44146	0.288263	0.527531	0.540211
			O15066|KIF3B_HUMAN	4	2	1	7	3	#N/A	1.43835	0.888157	0.524413	0.0515102
			P23588|IF4B_HUMAN	3	6	2	3	5	1	1.43773	0.00229128	0.523794	2.63992
			O15294|OGT1_HUMAN	9	14	14	10	14	8	1.43001	0.383185	0.516027	0.416591
			Q9C0B9|ZCHC2_HUMAN	1	6	3	1	6	2	1.42994	0.0469085	0.51595	1.32875
			Q9Y446|PKP3_HUMAN	23	21	7	23	19	3	1.42833	0.0968695	0.514327	1.01381
			Q9UPN9|TRI33_HUMAN	2	5	4	3	4	4	1.42799	0.884045	0.513985	0.0535255
			P57772|SELB_HUMAN	14	15	5	15	14	4	1.42533	0.113106	0.511293	0.946514
			O75179|ANR17_HUMAN	20	27	8	14	22	7	1.42438	0.213664	0.510336	0.670268
			Q09161|NCBP1_HUMAN	4	9	10	8	7	7	1.42438	0.464245	0.510333	0.333252
			O94822|LTN1_HUMAN	4	9	4	2	8	2	1.41729	0.437574	0.503135	0.358949
			P28340|DPOD1_HUMAN	17	31	29	17	29	22	1.41428	0.0512096	0.500071	1.29065
			P49959|MRE11_HUMAN	7	13	2	11	11	2	1.41329	0.662985	0.49906	0.178496
			Q9BZQ6|EDEM3_HUMAN	5	2	8	4	3	9	1.41186	0.445069	0.497597	0.351573
			Q27J81|INF2_HUMAN	15	22	21	16	22	15	1.40804	0.158767	0.493688	0.79924
			P08183|MDR1_HUMAN	9	7	8	12	7	4	1.40712	0.81081	0.492742	0.0910808
			Q9NTJ3|SMC4_HUMAN	24	45	42	30	43	30	1.40551	0.726972	0.491092	0.138482
			Q96J84|KIRR1_HUMAN	6	9	4	5	9	5	1.40387	0.531269	0.489409	0.274686
			Q2KHR3|QSER1_HUMAN	3	14	5	1	15	4	1.40304	0.0969257	0.488554	1.01356
			Q9BQ52|RNZ2_HUMAN	17	22	16	18	23	12	1.40055	5.55632e-09	0.485995	8.25521
			Q9UJX5|APC4_HUMAN	4	8	2	7	8	1	1.39958	0.739039	0.484999	0.131333
			O00116|ADAS_HUMAN	14	18	13	14	13	12	1.39784	0.352414	0.483201	0.452947
			Q8IWV7|UBR1_HUMAN	2	10	5	4	7	4	1.39574	0.452763	0.481026	0.344129
			P49848|TAF6_HUMAN	#N/A	2	5	2	2	5	1.39529	0.60033	0.480561	0.22161
			Q9Y4R8|TELO2_HUMAN	4	14	11	7	14	10	1.38961	0.359392	0.474681	0.444432
			O75694|NU155_HUMAN	25	27	22	24	23	16	1.38384	0.000357716	0.468675	3.44646
			Q96AQ6|PBIP1_HUMAN	16	9	21	14	11	13	1.38059	0.23794	0.465286	0.623532
			Q13423|NNTM_HUMAN	7	6	6	8	5	13	1.375	0.954275	0.459432	0.0203263
			Q00325|MPCP_HUMAN	5	8	3	4	9	3	1.36777	0.0495725	0.451821	1.30476
			Q14435|GALT3_HUMAN	6	5	2	4	5	2	1.36669	0.169534	0.450691	0.770744
			Q9H0D6|XRN2_HUMAN	21	27	21	20	24	15	1.36162	0.00313939	0.445327	2.50315
			P06400|RB_HUMAN	6	10	20	12	10	13	1.36029	0.307027	0.443912	0.512824
			O95232|LC7L3_HUMAN	5	5	5	3	5	4	1.35915	0.147999	0.442701	0.82974
			P36776|LONM_HUMAN	19	24	15	16	18	17	1.35588	0.257483	0.439232	0.589251
			P23921|RIR1_HUMAN	7	15	4	7	12	3	1.35508	0.021199	0.438374	1.67369
			P54886|P5CS_HUMAN	15	15	8	15	13	9	1.35388	0.486981	0.437099	0.312488
			Q99575|POP1_HUMAN	19	16	22	21	15	17	1.35309	0.0480876	0.436253	1.31797
			Q9H694|BICC1_HUMAN	24	23	14	25	22	5	1.35101	0.0463457	0.43404	1.33399
			P52272|HNRPM_HUMAN	36	35	5	38	31	7	1.35053	0.985379	0.433529	0.00639688
			P49736|MCM2_HUMAN	5	13	18	2	12	21	1.34953	0.69201	0.432461	0.159888
			Q8WWN8|ARAP3_HUMAN	4	7	10	2	4	9	1.34767	0.255325	0.430466	0.592906
			Q9BXP5|SRRT_HUMAN	16	20	10	14	18	7	1.34744	0.12647	0.430224	0.898011
			Q86XL3|ANKL2_HUMAN	33	44	10	34	47	7	1.3388	0.135364	0.420939	0.868498
			Q96AE4|FUBP1_HUMAN	#N/A	2	9	1	1	14	1.33829	0.441324	0.420387	0.355242
			O95202|LETM1_HUMAN	12	12	17	14	9	13	1.33087	0.215964	0.412372	0.665618
			P46379|BAG6_HUMAN	2	13	9	5	13	7	1.33033	0.50711	0.411779	0.294898
			Q2TB90|HKDC1_HUMAN	32	30	28	31	32	24	1.32857	0.00761918	0.409878	2.11809
			Q9Y6W5|WASF2_HUMAN	1	3	3	2	2	3	1.32585	0.986774	0.40692	0.00578243
			Q9HC35|EMAL4_HUMAN	13	23	10	16	23	6	1.32497	0.294546	0.405957	0.530847
			Q9HAU0|PKHA5_HUMAN	32	26	17	33	30	12	1.3232	0.11967	0.404031	0.922015
			Q13616|CUL1_HUMAN	11	13	11	14	13	8	1.32225	0.0720452	0.402997	1.1424
			P78344|IF4G2_HUMAN	23	33	21	24	31	21	1.32167	0.0180812	0.40236	1.74277
			Q8WWM7|ATX2L_HUMAN	13	25	15	17	26	9	1.31384	0.36135	0.393792	0.442072
			P25205|MCM3_HUMAN	40	44	38	41	44	33	1.3118	0.0823143	0.391547	1.08452
			Q9HCS7|SYF1_HUMAN	11	11	8	19	16	7	1.30935	0.610516	0.388849	0.214303
			Q15386|UBE3C_HUMAN	17	25	18	15	23	18	1.30219	0.21559	0.380941	0.666371
			Q8IWZ3|ANKH1_HUMAN	21	25	17	27	25	9	1.30019	0.043534	0.378718	1.36117
			P35637|FUS_HUMAN	8	8	4	9	6	6	1.29632	0.860473	0.374426	0.0652629
			O95140|MFN2_HUMAN	9	7	5	6	8	5	1.29538	0.0312709	0.373378	1.50486
			P51617|IRAK1_HUMAN	12	13	7	7	12	9	1.29159	0.384829	0.369149	0.414732
			Q9NZ01|TECR_HUMAN	6	9	#N/A	6	8	2	1.29113	0.956567	0.368635	0.0192848
			Q6P996|PDXD1_HUMAN	9	14	12	7	16	12	1.29066	0.570346	0.368105	0.243862
			Q9NX02|NALP2_HUMAN	11	19	14	10	23	13	1.28929	0.119248	0.366581	0.923548
			P17844|DDX5_HUMAN	20	20	#N/A	20	16	1	1.28901	0.519773	0.366259	0.284186
			Q04695|K1C17_HUMAN	1	3	8	3	1	6	1.28815	0.70217	0.365304	0.153557
			Q5JTZ9|SYAM_HUMAN	10	12	11	9	12	13	1.28739	0.318108	0.364444	0.497425
			P35869|AHR_HUMAN	15	18	12	15	14	11	1.28534	0.00059966	0.362147	3.22209
			Q5QNW6|H2B2F_HUMAN	2	#N/A	2	2	1	2	1.28487	0.502503	0.361624	0.298861
			Q93079|H2B1H_HUMAN	2	#N/A	2	2	1	2	1.28487	0.502503	0.361624	0.298861
			P17812|PYRG1_HUMAN	12	18	4	12	17	3	1.28439	0.49984	0.361084	0.301169
			P13010|XRCC5_HUMAN	48	49	42	48	43	41	1.2828	0.101484	0.359299	0.993602
			Q9NSE4|SYIM_HUMAN	26	30	26	25	28	26	1.27819	0.137224	0.354102	0.862571
			P30530|UFO_HUMAN	16	22	24	13	21	22	1.27691	0.263561	0.352659	0.579119
			O15355|PPM1G_HUMAN	4	8	8	3	6	9	1.2757	0.0989566	0.351293	1.00456
			P33993|MCM7_HUMAN	37	41	18	34	36	26	1.27072	0.515735	0.345652	0.287573
			P78527|PRKDC_HUMAN	110	158	69	129	151	51	1.26958	0.406528	0.344352	0.390909
			O14672|ADA10_HUMAN	10	11	10	11	10	12	1.26529	0.00148342	0.339467	2.82874
			P27816|MAP4_HUMAN	30	37	51	33	36	38	1.2651	0.360938	0.339252	0.442568
			P42224|STAT1_HUMAN	13	23	14	14	22	14	1.26299	0.646565	0.336845	0.189388
			O95573|ACSL3_HUMAN	27	22	23	23	22	26	1.25952	0.990082	0.332869	0.00432891
			Q9Y4B6|DCAF1_HUMAN	4	12	4	6	13	3	1.25062	0.867799	0.322646	0.061581
			P05023|AT1A1_HUMAN	28	33	42	26	35	35	1.24584	0.151916	0.317118	0.818397
			Q6PKG0|LARP1_HUMAN	10	25	3	15	19	2	1.23851	0.137468	0.308605	0.861799
			Q9H4G0|E41L1_HUMAN	13	16	15	18	17	8	1.23769	0.532989	0.307651	0.273282
			O60488|ACSL4_HUMAN	22	23	11	20	22	12	1.23764	0.0583735	0.307594	1.23378
			Q2M389|WASC4_HUMAN	5	10	8	7	10	5	1.23756	0.203951	0.307502	0.690474
			Q9Y3Z3|SAMH1_HUMAN	28	34	19	27	32	24	1.23698	0.683049	0.306818	0.165548
			O00469|PLOD2_HUMAN	16	15	15	14	14	11	1.2356	0.383882	0.305216	0.415802
			Q9UJV9|DDX41_HUMAN	21	27	3	28	26	5	1.23321	0.739423	0.302421	0.131107
			Q9H1A4|APC1_HUMAN	9	17	12	15	18	9	1.22956	0.455841	0.298139	0.341186
			Q7Z2K6|ERMP1_HUMAN	9	4	4	9	6	3	1.22702	0.968619	0.29516	0.013847
			P09874|PARP1_HUMAN	51	45	9	51	44	7	1.22641	0.16299	0.294442	0.787838
			P22033|MUTA_HUMAN	12	14	3	9	11	7	1.22636	0.733384	0.294388	0.134669
			P13798|ACPH_HUMAN	1	3	4	1	4	6	1.22589	0.957007	0.293835	0.0190847
			P02786|TFR1_HUMAN	16	18	19	16	17	26	1.22117	0.794196	0.288269	0.100072
			Q86VI3|IQGA3_HUMAN	33	46	2	37	38	2	1.22062	0.296945	0.287618	0.527323
			Q8IY67|RAVR1_HUMAN	15	23	11	15	17	10	1.21847	0.0559696	0.285067	1.25205
			Q92615|LAR4B_HUMAN	19	25	9	17	23	8	1.21578	0.523299	0.28188	0.28125
			P12236|ADT3_HUMAN	3	1	1	1	1	1	1.21544	0.280431	0.281475	0.552174
			Q15020|SART3_HUMAN	21	24	29	27	22	23	1.21134	0.707619	0.276603	0.1502
			P04049|RAF1_HUMAN	2	5	#N/A	2	4	2	1.21069	0.691606	0.27583	0.160141
			Q10472|GALT1_HUMAN	9	11	#N/A	9	9	4	1.21066	0.655875	0.275791	0.183179
			Q9BPX3|CND3_HUMAN	5	20	16	12	17	10	1.20964	0.897986	0.274576	0.0467306
			O15260|SURF4_HUMAN	1	4	2	2	3	3	1.20908	0.786182	0.273913	0.104477
			Q14123|PDE1C_HUMAN	8	9	1	9	7	2	1.20897	0.523583	0.273778	0.281015
			Q13435|SF3B2_HUMAN	23	28	10	25	28	10	1.20726	0.330642	0.271738	0.480642
			O60506|HNRPQ_HUMAN	17	19	13	20	12	12	1.20654	0.231053	0.270877	0.636289
			Q00341|VIGLN_HUMAN	40	44	11	44	39	7	1.20462	0.556047	0.268573	0.254889
			P08238|HS90B_HUMAN	17	28	24	17	27	27	1.2044	0.486993	0.26831	0.312477
			Q9UBC2|EP15R_HUMAN	1	1	8	2	1	6	1.20153	0.873874	0.264873	0.0585514
			Q96S55|WRIP1_HUMAN	1	3	4	3	3	2	1.20016	0.967563	0.263232	0.0143208
			Q14997|PSME4_HUMAN	1	4	1	5	4	2	1.19844	0.748201	0.261162	0.125982
			Q96SU4|OSBL9_HUMAN	4	8	4	5	7	2	1.19599	0.377762	0.258204	0.422781
			P51114|FXR1_HUMAN	18	13	9	24	12	8	1.19408	0.0271656	0.255897	1.56598
			O15397|IPO8_HUMAN	4	6	3	1	7	4	1.18937	0.880887	0.250201	0.0550799
			O00571|DDX3X_HUMAN	35	40	29	37	39	25	1.18916	0.159248	0.249937	0.797925
			Q9ULX6|AKP8L_HUMAN	6	4	6	8	4	5	1.18764	0.389405	0.248099	0.409598
			O43143|DHX15_HUMAN	29	32	30	32	30	28	1.18743	0.390263	0.247842	0.408643
			Q93009|UBP7_HUMAN	22	35	23	31	27	15	1.18649	0.445581	0.246698	0.351073
			Q9UPN3|MACF1_HUMAN	19	59	9	37	66	4	1.18494	0.830713	0.244817	0.080549
			P49757|NUMB_HUMAN	6	8	3	8	8	3	1.18477	0.411466	0.244612	0.385666
			Q15208|STK38_HUMAN	1	1	1	1	1	1	1.1843	0.700212	0.244034	0.154771
			P08581|MET_HUMAN	10	17	18	10	15	15	1.18396	0.132221	0.243624	0.878701
			Q7Z7M9|GALT5_HUMAN	1	9	3	2	7	3	1.18316	0.354869	0.242641	0.449932
			P35606|COPB2_HUMAN	18	33	32	17	26	26	1.18203	0.206435	0.241262	0.685216
			Q7Z739|YTHD3_HUMAN	4	6	1	5	6	2	1.18014	0.50195	0.238961	0.29934
			Q03001|DYST_HUMAN	8	33	1	18	38	1	1.18005	0.580831	0.238846	0.23595
			O60341|KDM1A_HUMAN	14	19	19	16	15	13	1.1788	0.00389457	0.237315	2.40954
			P27487|DPP4_HUMAN	1	6	15	2	4	21	1.17879	0.692313	0.237309	0.159697
			Q9Y520|PRC2C_HUMAN	17	26	26	19	24	20	1.17855	0.0130271	0.237012	1.88515
			Q15436|SC23A_HUMAN	7	12	7	8	11	7	1.17629	0.0322551	0.234241	1.4914
			Q96JH7|VCIP1_HUMAN	3	9	#N/A	1	11	3	1.17471	0.821049	0.2323	0.0856307
			O96005|CLPT1_HUMAN	3	8	4	4	7	6	1.1745	0.819445	0.232045	0.0864803
			Q8IXI1|MIRO2_HUMAN	11	12	12	10	12	7	1.17436	0.654443	0.231875	0.184128
			P07355|ANXA2_HUMAN	14	20	18	12	17	15	1.17345	0.0101886	0.230753	1.99188
			P53621|COPA_HUMAN	43	49	37	41	46	37	1.17108	0.00324984	0.227835	2.48814
			A0FGR8|ESYT2_HUMAN	23	27	26	25	25	23	1.16977	0.000108532	0.226222	3.96444
			P50851|LRBA_HUMAN	1	7	5	1	9	4	1.16738	0.227987	0.22328	0.642089
			Q14157|UBP2L_HUMAN	17	27	24	12	28	22	1.16687	0.435011	0.222646	0.3615
			Q13617|CUL2_HUMAN	4	9	10	7	7	9	1.16383	0.65008	0.218879	0.187033
			P08240|SRPRA_HUMAN	18	12	3	20	13	1	1.16103	0.0713159	0.21541	1.14681
			Q13586|STIM1_HUMAN	2	4	1	4	6	2	1.1605	0.201754	0.214749	0.695177
			Q9Y4C2|TCAF1_HUMAN	8	15	4	8	11	5	1.15977	0.141993	0.21384	0.847732
			Q9UKU6|TRHDE_HUMAN	2	1	4	2	2	5	1.15664	0.581433	0.209941	0.2355
			Q9UG63|ABCF2_HUMAN	29	35	6	28	34	5	1.15623	0.011754	0.209431	1.92981
			Q15032|R3HD1_HUMAN	2	6	3	2	3	3	1.15119	0.659325	0.203124	0.1809
			Q7Z2W4|ZCCHV_HUMAN	30	42	14	34	35	11	1.15104	0.136788	0.202934	0.863951
			Q9P2E9|RRBP1_HUMAN	18	27	1	21	19	10	1.14686	0.518297	0.197691	0.285421
			P29966|MARCS_HUMAN	5	5	3	7	5	5	1.1449	0.998463	0.195227	0.000668079
			P23246|SFPQ_HUMAN	36	37	9	36	36	10	1.1445	0.366526	0.194717	0.435895
			Q00839|HNRPU_HUMAN	25	29	35	27	27	36	1.1433	0.0158933	0.1932	1.79879
			Q7Z4H7|HAUS6_HUMAN	1	14	4	4	14	3	1.14321	0.547566	0.193096	0.261564
			Q01813|PFKAP_HUMAN	25	25	33	27	24	33	1.14192	0.11076	0.191463	0.955617
			Q9Y5Q9|TF3C3_HUMAN	8	5	11	9	7	6	1.14159	0.643904	0.19105	0.191179
			P05141|ADT2_HUMAN	4	5	4	3	5	4	1.13921	0.106602	0.188028	0.972236
			Q9Y5K6|CD2AP_HUMAN	4	12	3	5	8	6	1.13857	0.978099	0.187225	0.00961733
			O43390|HNRPR_HUMAN	13	15	9	14	12	11	1.13141	0.557323	0.178116	0.253893
			P07996|TSP1_HUMAN	15	20	11	19	20	9	1.129	0.418358	0.175049	0.378451
			O76031|CLPX_HUMAN	1	3	#N/A	1	1	1	1.12519	0.629712	0.170167	0.200858
			P46459|NSF_HUMAN	15	17	23	14	17	19	1.12285	0.575742	0.167169	0.239772
			Q92896|GSLG1_HUMAN	15	20	6	15	16	6	1.1222	0.578795	0.166329	0.237475
			Q8WVM8|SCFD1_HUMAN	3	4	#N/A	4	3	1	1.11882	0.570981	0.161982	0.243378
			Q9BSJ8|ESYT1_HUMAN	13	24	26	13	19	22	1.11823	0.0122062	0.161219	1.91342
			Q86XP3|DDX42_HUMAN	7	14	1	11	11	1	1.11701	0.927746	0.159648	0.032571
			Q5UIP0|RIF1_HUMAN	4	5	5	9	11	3	1.11682	0.496907	0.159399	0.303725
			Q01973|ROR1_HUMAN	7	10	6	4	8	8	1.11632	0.461554	0.158749	0.335778
			P53992|SC24C_HUMAN	12	13	8	13	15	9	1.11606	0.002862	0.158411	2.54333
			O60306|AQR_HUMAN	13	22	12	21	21	8	1.1158	0.921583	0.158072	0.0354655
			O95071|UBR5_HUMAN	10	29	30	17	26	31	1.1156	0.542313	0.157824	0.26575
			P52701|MSH6_HUMAN	18	32	34	24	29	28	1.11461	0.549472	0.156542	0.260054
			Q14137|BOP1_HUMAN	4	5	9	3	9	10	1.11459	0.835267	0.156515	0.0781746
			P50570|DYN2_HUMAN	9	22	4	10	17	10	1.10937	0.857936	0.149735	0.0665451
			Q10570|CPSF1_HUMAN	8	18	12	10	10	9	1.1076	0.835167	0.147438	0.0782266
			P38435|VKGC_HUMAN	6	7	6	7	6	6	1.10529	0.000436282	0.144425	3.36023
			Q2TAL8|QRIC1_HUMAN	1	3	#N/A	1	3	2	1.10496	0.643929	0.143995	0.191162
			Q1KMD3|HNRL2_HUMAN	17	15	17	19	18	15	1.10445	0.614316	0.143331	0.211608
			Q3KQU3|MA7D1_HUMAN	2	7	10	5	6	6	1.10431	0.520503	0.143146	0.283577
			Q8IWV8|UBR2_HUMAN	13	25	13	14	19	8	1.10414	0.135852	0.142921	0.866934
			P50416|CPT1A_HUMAN	19	20	17	20	21	14	1.1018	0.370443	0.139856	0.431278
			Q969S9|RRF2M_HUMAN	4	4	3	5	4	3	1.10093	0.412744	0.13872	0.384319
			Q9UKK3|PARP4_HUMAN	6	20	7	8	17	7	1.09597	0.852998	0.13221	0.0690521
			Q9NZM1|MYOF_HUMAN	54	67	61	58	66	60	1.09251	0.437531	0.127641	0.358991
			Q6P2E9|EDC4_HUMAN	4	20	12	10	19	13	1.08918	0.948399	0.123238	0.0230091
			P51784|UBP11_HUMAN	1	5	2	1	5	3	1.08822	0.756278	0.121974	0.121318
			P41250|GARS_HUMAN	15	27	6	14	22	9	1.08691	0.801862	0.120231	0.0959005
			Q8TAQ2|SMRC2_HUMAN	7	13	6	13	15	1	1.08557	0.92234	0.118449	0.0351091
			Q96HB5|CC120_HUMAN	3	5	#N/A	2	1	2	1.08436	0.586704	0.11684	0.231581
			Q96JQ2|CLMN_HUMAN	1	7	1	2	3	1	1.08229	0.904384	0.114094	0.0436472
			Q15652|JHD2C_HUMAN	20	42	21	25	43	31	1.08203	0.980449	0.113747	0.00857503
			P27986|P85A_HUMAN	4	9	4	7	11	2	1.08202	0.413108	0.113725	0.383936
			P51812|KS6A3_HUMAN	5	9	10	5	9	11	1.08195	0.480801	0.113638	0.318034
			A0AV96|RBM47_HUMAN	10	10	#N/A	13	5	4	1.07712	0.629408	0.107185	0.201068
			Q6W2J9|BCOR_HUMAN	1	11	2	2	6	2	1.0769	0.805168	0.106885	0.0941134
			Q9H2U1|DHX36_HUMAN	31	32	9	32	31	9	1.07628	0.670346	0.106057	0.173701
			P50895|BCAM_HUMAN	1	1	1	1	1	1	1.07623	0.572856	0.105991	0.241954
			Q06210|GFPT1_HUMAN	24	27	17	27	26	19	1.074	0.429038	0.102997	0.367504
			P23229|ITA6_HUMAN	7	18	23	6	16	26	1.07255	0.469743	0.101049	0.328139
			P18074|ERCC2_HUMAN	7	7	2	11	7	5	1.06743	0.904676	0.0941438	0.0435068
			P11498|PYC_HUMAN	13	20	8	11	20	10	1.05928	0.759338	0.0830874	0.119565
			Q9UJS0|CMC2_HUMAN	17	16	10	16	12	15	1.05923	0.917046	0.0830133	0.0376087
			Q12756|KIF1A_HUMAN	22	41	10	21	32	10	1.05898	0.906852	0.0826773	0.0424634
			P56192|SYMC_HUMAN	18	26	16	19	21	15	1.05892	0.581932	0.0826	0.235128
			Q9NY61|AATF_HUMAN	1	4	#N/A	2	3	1	1.05804	0.471703	0.081395	0.326331
			Q12768|WASC5_HUMAN	5	10	8	5	10	9	1.05727	0.973959	0.0803469	0.0114595
			Q8WUI4|HDAC7_HUMAN	#N/A	3	8	1	2	8	1.0531	0.619891	0.0746364	0.207685
			O60313|OPA1_HUMAN	30	32	28	31	29	30	1.05117	0.801345	0.0719984	0.0961805
			P12956|XRCC6_HUMAN	46	46	38	45	41	35	1.05088	0.498402	0.0715951	0.302421
			Q08174|PCDH1_HUMAN	1	4	4	2	3	4	1.05017	0.870186	0.0706282	0.060388
			Q14258|TRI25_HUMAN	32	29	8	32	27	7	1.04852	0.857465	0.0683543	0.0667834
			P46060|RAGP1_HUMAN	9	12	3	10	7	7	1.04729	0.787942	0.0666624	0.103506
			P00533|EGFR_HUMAN	12	25	21	13	21	24	1.04499	0.931958	0.0634871	0.0306035
			P01130|LDLR_HUMAN	6	5	5	7	7	6	1.04463	0.610032	0.0629951	0.214647
			P49588|SYAC_HUMAN	11	15	3	12	11	9	1.0441	0.658047	0.0622543	0.181743
			P28331|NDUS1_HUMAN	24	26	14	26	25	14	1.04335	0.840652	0.0612181	0.0753835
			O75376|NCOR1_HUMAN	13	28	32	11	28	28	1.043	0.891034	0.060742	0.0501056
			P43007|SATT_HUMAN	1	2	3	2	2	3	1.04271	0.738279	0.0603352	0.131779
			P16615|AT2A2_HUMAN	24	30	24	24	29	25	1.04163	0.307066	0.0588407	0.512768
			P17858|PFKAL_HUMAN	12	8	9	13	10	10	1.04115	0.653268	0.0581759	0.184909
			P16144|ITB4_HUMAN	34	51	49	37	47	47	1.04048	0.154023	0.0572498	0.812416
			Q7Z434|MAVS_HUMAN	1	1	#N/A	2	1	1	1.03761	0.579413	0.0532692	0.237012
			P19013|K2C4_HUMAN	1	1	5	2	1	2	1.03688	0.543876	0.0522544	0.2645
			P25705|ATPA_HUMAN	4	7	5	5	7	5	1.0312	0.917325	0.0443285	0.0374768
			Q7L2E3|DHX30_HUMAN	24	22	5	27	17	6	1.03036	0.635467	0.043142	0.196907
			Q9GZR7|DDX24_HUMAN	1	7	#N/A	2	4	1	1.02958	0.608275	0.0420608	0.2159
			P22455|FGFR4_HUMAN	1	5	4	4	3	3	1.02923	0.821917	0.0415722	0.0851721
			P04843|RPN1_HUMAN	24	23	11	23	19	9	1.02808	0.985182	0.0399489	0.00648371
			Q14697|GANAB_HUMAN	20	26	21	23	22	25	1.0264	0.805677	0.037592	0.0938393
			Q14160|SCRIB_HUMAN	23	26	5	21	24	5	1.0262	0.83917	0.0373121	0.0761502
			Q6ZN55|ZN574_HUMAN	1	#N/A	12	1	1	8	1.02598	0.499479	0.0369962	0.301483
			O00541|PESC_HUMAN	11	7	#N/A	11	5	2	1.0222	0.670979	0.03168	0.173291
			Q12913|PTPRJ_HUMAN	#N/A	5	2	2	2	4	1.02199	0.327906	0.0313876	0.484251
			P55011|S12A2_HUMAN	5	12	9	7	15	7	1.02176	0.949545	0.0310522	0.0224845
			P02538|K2C6A_HUMAN	1	1	2	2	2	3	1.02169	0.760651	0.0309587	0.118815
			Q9UBF2|COPG2_HUMAN	5	14	6	9	12	6	1.02163	0.685939	0.0308665	0.163715
			Q93008|USP9X_HUMAN	9	41	9	10	34	18	1.01884	0.70052	0.0269266	0.15458
			Q14444|CAPR1_HUMAN	8	14	3	10	12	3	1.01717	0.658461	0.0245551	0.18147
			Q9Y263|PLAP_HUMAN	5	17	15	7	15	15	1.01384	0.985968	0.0198284	0.00613719
			Q99798|ACON_HUMAN	12	10	3	13	8	6	1.01373	0.671951	0.0196781	0.172662
			Q9H4H8|FA83D_HUMAN	13	19	16	14	18	16	1.01277	0.602944	0.0183035	0.219723
			Q9Y5L0|TNPO3_HUMAN	5	12	5	5	6	5	1.01256	0.817975	0.018006	0.0872601
			P07384|CAN1_HUMAN	2	2	7	3	3	8	1.01193	0.963152	0.0171164	0.016305
			P54259|ATN1_HUMAN	1	6	9	1	5	7	1.01119	0.850684	0.0160577	0.0702315
			Q15437|SC23B_HUMAN	6	10	3	6	10	4	1.01056	0.707361	0.0151575	0.150359
			Q12802|AKP13_HUMAN	13	32	2	18	23	4	1.01043	0.836617	0.0149763	0.0774734
			Q9UHD8|SEPT9_HUMAN	22	28	9	23	27	8	1.00849	0.934845	0.012203	0.0292605
			P07900|HS90A_HUMAN	12	18	24	13	17	26	1.008	0.902516	0.0114998	0.0445451
			Q8NEM2|SHCBP_HUMAN	7	15	4	9	12	5	1.00675	0.781847	0.00970715	0.106878
			O00267|SPT5H_HUMAN	9	15	12	15	13	10	1.00625	0.872197	0.00898255	0.0593856
			O00429|DNM1L_HUMAN	3	13	8	3	7	10	1.00302	0.608543	0.00435133	0.215709
			Q86VP6|CAND1_HUMAN	22	31	21	23	31	22	1.00114	0.876999	0.00164427	0.0570009
			P04626|ERBB2_HUMAN	28	38	33	28	35	34	0.996847	0.812504	-0.00455584	0.0901744
			P33176|KINH_HUMAN	25	30	15	29	29	16	0.996265	0.853988	-0.00539903	0.0685481
			Q15021|CND1_HUMAN	10	28	13	15	28	14	0.994	0.716861	-0.00868211	0.144565
			P12109|CO6A1_HUMAN	3	4	8	3	3	7	0.990491	0.746313	-0.0137841	0.127079
			Q9NVP1|DDX18_HUMAN	15	15	2	16	11	4	0.98956	0.703652	-0.015141	0.152642
			P49915|GUAA_HUMAN	28	34	10	33	30	14	0.98892	0.672459	-0.0160744	0.172334
			Q05639|EF1A2_HUMAN	1	6	4	1	4	4	0.988581	0.695093	-0.0165694	0.157957
			O60763|USO1_HUMAN	2	16	5	3	16	13	0.985444	0.575714	-0.0211548	0.239793
			P43304|GPDM_HUMAN	26	15	9	26	13	13	0.984953	0.657323	-0.0218738	0.182221
			P98194|AT2C1_HUMAN	18	15	11	16	17	13	0.981537	0.712733	-0.0268856	0.147073
			Q8N1G4|LRC47_HUMAN	15	17	2	16	10	2	0.981279	0.569511	-0.0272641	0.244498
			Q6ZRV2|FA83H_HUMAN	5	6	7	6	7	5	0.980566	0.674842	-0.0283136	0.170798
			O15031|PLXB2_HUMAN	10	13	7	11	15	15	0.978991	0.666239	-0.0306326	0.17637
			Q15758|AAAT_HUMAN	3	5	8	3	6	9	0.97831	0.693732	-0.0316365	0.158808
			Q04637|IF4G1_HUMAN	29	38	13	28	33	16	0.978213	0.512264	-0.0317802	0.290506
			P33527|MRP1_HUMAN	2	5	7	3	10	10	0.969546	0.64152	-0.0446188	0.19279
			Q96HA7|TONSL_HUMAN	#N/A	2	1	1	5	1	0.965395	0.433156	-0.0508086	0.363355
			A3KMH1|VWA8_HUMAN	35	34	29	39	38	34	0.964069	0.59658	-0.0527923	0.224331
			Q93073|SBP2L_HUMAN	4	3	1	5	3	1	0.963768	0.59094	-0.0532415	0.228457
			P16989|YBOX3_HUMAN	1	1	4	1	2	3	0.960069	0.587914	-0.0587903	0.230686
			P48634|PRC2A_HUMAN	15	27	11	24	21	6	0.959808	0.586413	-0.0591815	0.231796
			O75400|PR40A_HUMAN	12	13	1	19	9	1	0.959358	0.587209	-0.0598589	0.231207
			Q9Y2H6|FND3A_HUMAN	7	9	8	9	7	8	0.958983	0.607146	-0.0604226	0.216707
			Q9HAV4|XPO5_HUMAN	1	22	19	4	16	20	0.956929	0.526157	-0.0635166	0.278885
			P53396|ACLY_HUMAN	25	28	25	28	31	21	0.956449	0.527476	-0.0642401	0.277797
			P11021|BIP_HUMAN	30	35	37	30	36	39	0.955446	0.56315	-0.0657535	0.249376
			O94886|CSCL1_HUMAN	#N/A	2	3	2	2	3	0.953926	0.485308	-0.0680515	0.313982
			O95831|AIFM1_HUMAN	17	17	3	18	15	4	0.953747	0.597344	-0.0683218	0.223775
			P16401|H15_HUMAN	4	4	4	3	4	4	0.952485	0.0789005	-0.0702315	1.10292
			Q9H6S3|ES8L2_HUMAN	2	7	#N/A	1	5	2	0.952432	0.450543	-0.070312	0.346264
			Q8NI36|WDR36_HUMAN	14	11	3	14	12	3	0.952426	0.488957	-0.070321	0.31073
			Q96QK1|VPS35_HUMAN	14	23	15	17	22	19	0.950038	0.567761	-0.073943	0.245835
			Q92542|NICA_HUMAN	3	3	3	2	3	2	0.94969	0.580993	-0.0744712	0.235829
			P67809|YBOX1_HUMAN	1	3	9	1	3	7	0.948748	0.524487	-0.0759039	0.280265
			Q9Y678|COPG1_HUMAN	11	31	16	17	27	17	0.947275	0.450467	-0.0781443	0.346337
			P52948|NUP98_HUMAN	3	15	3	9	12	3	0.946459	0.538728	-0.0793875	0.268631
			O43264|ZW10_HUMAN	3	8	4	3	7	5	0.946338	0.531212	-0.079572	0.274733
			P08195|4F2_HUMAN	17	22	18	16	20	22	0.945828	0.483808	-0.0803508	0.315327
			Q13200|PSMD2_HUMAN	23	33	31	27	34	33	0.944999	0.461534	-0.0816148	0.335796
			Q9BZH6|WDR11_HUMAN	20	12	9	24	17	8	0.94468	0.193242	-0.0821031	0.713899
			Q9HD45|TM9S3_HUMAN	1	4	2	1	4	3	0.94463	0.441508	-0.0821784	0.355062
			Q9BUJ2|HNRL1_HUMAN	16	25	21	21	23	18	0.942972	0.460465	-0.0847138	0.336804
			Q13263|TIF1B_HUMAN	16	24	31	19	23	31	0.938048	0.261433	-0.0922659	0.58264
			O43491|E41L2_HUMAN	17	21	21	22	18	19	0.937244	0.475544	-0.0935042	0.322809
			P62979|RS27A_HUMAN	5	8	4	5	6	5	0.936922	0.350122	-0.0939999	0.455781
			Q86Z02|HIPK1_HUMAN	1	1	2	1	1	3	0.934417	0.46334	-0.0978621	0.3341
			Q99613|EIF3C_HUMAN	19	33	14	22	30	15	0.933054	0.378992	-0.099967	0.42137
			P20700|LMNB1_HUMAN	24	26	#N/A	26	25	6	0.932794	0.470689	-0.10037	0.327266
			Q9UKF6|CPSF3_HUMAN	7	9	3	10	10	6	0.932439	0.373002	-0.100919	0.428289
			P35908|K22E_HUMAN	21	31	41	26	29	41	0.932279	0.267709	-0.101166	0.572337
			Q9H3P7|GCP60_HUMAN	5	8	1	5	6	5	0.93224	0.456089	-0.101227	0.340951
			O75717|WDHD1_HUMAN	1	7	#N/A	3	6	3	0.930838	0.496724	-0.103397	0.303885
			Q8N1F7|NUP93_HUMAN	21	23	23	17	25	23	0.930144	0.362555	-0.104475	0.440626
			Q13085|ACACA_HUMAN	38	70	64	48	66	63	0.929271	0.0110241	-0.105829	1.95766
			P13639|EF2_HUMAN	30	40	21	32	34	25	0.928238	0.230361	-0.107434	0.637591
			Q12965|MYO1E_HUMAN	27	36	1	28	37	1	0.927381	0.0144998	-0.108766	1.83864
			P68371|TBB4B_HUMAN	1	2	2	1	1	2	0.927148	0.501219	-0.109128	0.299972
			Q14166|TTL12_HUMAN	10	14	4	9	12	3	0.925119	0.508047	-0.112289	0.294096
			P15170|ERF3A_HUMAN	7	8	3	9	7	6	0.925066	0.505219	-0.112372	0.296521
			Q92945|FUBP2_HUMAN	10	14	13	11	15	15	0.923074	0.459376	-0.115482	0.337832
			P04264|K2C1_HUMAN	27	37	50	29	40	44	0.91999	0.259114	-0.12031	0.586509
			P68104|EF1A1_HUMAN	2	7	7	2	8	6	0.919018	0.473392	-0.121835	0.324779
			P53618|COPB_HUMAN	17	31	20	22	29	21	0.918292	0.236112	-0.122975	0.626881
			Q16531|DDB1_HUMAN	30	35	45	36	31	44	0.916097	0.0473474	-0.126427	1.3247
			Q8N163|CCAR2_HUMAN	16	24	29	17	25	33	0.915526	0.46057	-0.127327	0.336704
			Q9P2J5|SYLC_HUMAN	22	43	6	22	43	13	0.908886	0.479456	-0.137828	0.319251
			P69849|NOMO3_HUMAN	9	1	11	13	1	12	0.908397	0.363791	-0.138606	0.439148
			Q5JPE7|NOMO2_HUMAN	9	1	11	13	1	12	0.908397	0.363791	-0.138606	0.439148
			P13645|K1C10_HUMAN	21	28	35	21	25	32	0.904487	0.279326	-0.144829	0.553888
			P42345|MTOR_HUMAN	1	17	11	3	15	8	0.90434	0.385866	-0.145062	0.413564
			O94776|MTA2_HUMAN	11	18	5	13	15	2	0.903527	0.180278	-0.146361	0.744058
			P35030|TRY3_HUMAN	1	1	1	1	1	1	0.901807	0.281533	-0.149109	0.55047
			Q92900|RENT1_HUMAN	26	41	48	33	44	47	0.899757	0.121911	-0.152393	0.913957
			Q9H6S0|YTDC2_HUMAN	4	13	#N/A	10	9	1	0.89732	0.343122	-0.156305	0.464551
			Q16555|DPYL2_HUMAN	7	10	2	7	6	5	0.895729	0.415963	-0.158866	0.380946
			O75165|DJC13_HUMAN	55	87	11	57	81	18	0.892779	0.440781	-0.163625	0.355777
			Q09666|AHNK_HUMAN	55	144	298	79	135	274	0.892271	0.347738	-0.164447	0.458748
			O95757|HS74L_HUMAN	2	11	7	3	13	9	0.892024	0.0878783	-0.164845	1.05612
			Q9NXE4|NSMA3_HUMAN	12	9	1	11	9	2	0.890926	0.436147	-0.166622	0.360367
			P38606|VATA_HUMAN	2	6	2	3	4	3	0.888138	0.330458	-0.171144	0.480884
			Q9UL18|AGO1_HUMAN	2	3	#N/A	5	2	4	0.887746	0.368422	-0.171781	0.433654
			P24534|EF1B_HUMAN	2	2	1	2	3	1	0.887653	0.340736	-0.171932	0.467583
			P55060|XPO2_HUMAN	13	26	18	13	24	25	0.887301	0.417543	-0.172505	0.379299
			Q16630|CPSF6_HUMAN	7	11	3	10	10	5	0.885761	0.153954	-0.175011	0.812609
			P27824|CALX_HUMAN	6	17	15	9	13	18	0.885166	0.374101	-0.17598	0.427011
			O14980|XPO1_HUMAN	15	24	18	17	23	20	0.884663	0.344778	-0.1768	0.462461
			P42166|LAP2A_HUMAN	25	29	4	25	28	10	0.882134	0.421693	-0.180929	0.375003
			P09211|GSTP1_HUMAN	5	9	6	8	6	7	0.880384	0.358876	-0.183795	0.445055
			P15924|DESP_HUMAN	15	48	37	21	47	43	0.879394	0.0448518	-0.185419	1.34822
			Q13618|CUL3_HUMAN	6	8	5	9	7	7	0.878447	0.199363	-0.186974	0.700356
			Q15393|SF3B3_HUMAN	28	35	28	31	33	25	0.877096	0.10499	-0.189193	0.978851
			Q14195|DPYL3_HUMAN	11	12	8	12	10	12	0.876728	0.420376	-0.189798	0.376363
			Q13596|SNX1_HUMAN	7	7	1	7	9	4	0.875274	0.424188	-0.192194	0.372442
			P40939|ECHA_HUMAN	20	28	14	19	21	19	0.874808	0.424745	-0.192962	0.371872
			Q9H269|VPS16_HUMAN	2	6	3	3	6	2	0.874465	0.387842	-0.193527	0.411345
			Q15003|CND2_HUMAN	7	12	4	6	9	4	0.873414	0.274495	-0.195262	0.561465
			P35527|K1C9_HUMAN	21	28	38	22	29	36	0.871098	0.134447	-0.199093	0.871448
			P0DMV9|HS71B_HUMAN	13	17	10	14	14	15	0.870756	0.405405	-0.19966	0.392111
			P0DMV8|HS71A_HUMAN	13	17	10	14	14	15	0.870756	0.405405	-0.19966	0.392111
			Q7LBC6|KDM3B_HUMAN	3	5	3	4	8	3	0.868528	0.337064	-0.203356	0.472288
			P38646|GRP75_HUMAN	29	31	37	28	32	42	0.86672	0.290045	-0.206362	0.537534
			Q13045|FLII_HUMAN	16	26	19	24	25	19	0.866641	0.100914	-0.206493	0.996048
			Q96P70|IPO9_HUMAN	10	17	9	10	18	11	0.866245	0.285873	-0.207152	0.543827
			P11047|LAMC1_HUMAN	9	15	11	12	17	8	0.864783	0.0493099	-0.209591	1.30707
			Q9Y2Z2|MTO1_HUMAN	13	15	2	13	15	8	0.861632	0.38413	-0.214855	0.415522
			P55786|PSA_HUMAN	14	25	4	15	23	8	0.858729	0.392186	-0.219726	0.406507
			Q92797|SYMPK_HUMAN	2	5	#N/A	3	3	4	0.858657	0.251787	-0.219846	0.598967
			Q71RC2|LARP4_HUMAN	11	14	1	13	15	1	0.858082	0.391217	-0.220813	0.407582
			Q13409|DC1I2_HUMAN	2	9	6	4	10	3	0.856739	0.273725	-0.223073	0.562686
			P20020|AT2B1_HUMAN	9	10	16	10	16	15	0.853553	0.28858	-0.228448	0.539734
			P62750|RL23A_HUMAN	10	13	2	9	11	2	0.853382	0.158662	-0.228736	0.799528
			Q14974|IMB1_HUMAN	15	17	18	13	17	20	0.853157	0.206264	-0.229117	0.685577
			Q92538|GBF1_HUMAN	4	20	10	10	19	7	0.850866	0.357585	-0.232996	0.44662
			O43592|XPOT_HUMAN	4	11	9	5	11	8	0.849271	0.274764	-0.235703	0.56104
			Q8N1N4|K2C78_HUMAN	1	#N/A	16	2	3	16	0.84871	0.346179	-0.236656	0.460699
			P13647|K2C5_HUMAN	10	14	23	12	15	22	0.848108	0.12113	-0.237681	0.91675
			P02533|K1C14_HUMAN	5	5	13	5	6	9	0.847502	0.000124547	-0.238712	3.90467
			P21333|FLNA_HUMAN	100	118	91	100	119	103	0.844784	0.209876	-0.243345	0.678038
			Q96GQ7|DDX27_HUMAN	12	8	5	13	8	6	0.844466	0.0252887	-0.243888	1.59707
			Q9UHB9|SRP68_HUMAN	20	19	1	22	17	1	0.84419	0.382827	-0.244361	0.416997
			Q6NZY4|ZCHC8_HUMAN	2	6	1	4	4	2	0.842889	0.178211	-0.246586	0.749065
			P13667|PDIA4_HUMAN	6	7	16	10	7	25	0.841351	0.283569	-0.24922	0.547342
			Q9UDR5|AASS_HUMAN	7	4	4	8	7	4	0.84063	0.277313	-0.250457	0.557029
			O95486|SC24A_HUMAN	3	8	4	3	8	4	0.840068	0.100849	-0.251423	0.996328
			P46087|NOP2_HUMAN	6	7	#N/A	7	7	3	0.832683	0.327979	-0.264161	0.484154
			O75410|TACC1_HUMAN	4	8	#N/A	3	7	3	0.832137	0.370972	-0.265107	0.430659
			P14625|ENPL_HUMAN	17	30	36	20	26	38	0.831307	0.187592	-0.266546	0.726785
			Q8TEX9|IPO4_HUMAN	4	14	5	6	12	8	0.831096	0.187481	-0.266913	0.727043
			Q658Y4|F91A1_HUMAN	15	17	5	18	16	7	0.830657	0.00346298	-0.267675	2.46055
			Q9BXB4|OSB11_HUMAN	2	2	2	2	2	1	0.828834	0.00945587	-0.270845	2.0243
			Q08211|DHX9_HUMAN	41	46	10	41	39	11	0.827578	0.0493783	-0.273034	1.30646
			P40763|STAT3_HUMAN	9	17	8	10	17	11	0.825573	0.332609	-0.276533	0.478066
			Q3KP66|INAVA_HUMAN	6	12	10	6	14	12	0.825165	0.24332	-0.277245	0.613822
			Q96PU5|NED4L_HUMAN	2	5	1	3	4	2	0.823864	0.149961	-0.279523	0.824021
			Q9H3U1|UN45A_HUMAN	9	12	10	11	15	13	0.823661	0.0604844	-0.279877	1.21836
			P46977|STT3A_HUMAN	6	7	1	6	7	2	0.823372	0.32373	-0.280385	0.489818
			O94826|TOM70_HUMAN	2	3	1	3	4	3	0.82236	0.304238	-0.282159	0.516786
			O14786|NRP1_HUMAN	#N/A	4	6	2	2	3	0.822043	0.344218	-0.282715	0.463166
			Q05193|DYN1_HUMAN	1	6	2	1	6	4	0.821975	0.266341	-0.282834	0.574562
			P11142|HSP7C_HUMAN	23	29	23	25	25	27	0.820662	0.277287	-0.285139	0.557071
			Q9Y2X0|MED16_HUMAN	2	4	1	2	3	2	0.820534	0.244973	-0.285365	0.610882
			O76021|RL1D1_HUMAN	5	2	4	4	1	2	0.819555	0.31218	-0.287087	0.505595
			P49411|EFTU_HUMAN	6	7	2	7	8	3	0.818372	0.0890023	-0.289172	1.0506
			P33991|MCM4_HUMAN	22	32	21	23	30	23	0.817294	0.033097	-0.291072	1.48021
			Q70J99|UN13D_HUMAN	5	11	13	9	13	15	0.815474	0.0804761	-0.29429	1.09433
			P02545|LMNA_HUMAN	32	36	1	35	32	23	0.814681	0.356538	-0.295692	0.447894
			Q14152|EIF3A_HUMAN	23	59	6	28	50	9	0.805682	0.0852252	-0.311718	1.06943
			P22102|PUR2_HUMAN	12	18	6	12	15	8	0.805582	0.287094	-0.311897	0.541977
			P34932|HSP74_HUMAN	14	29	33	17	28	32	0.803812	0.00549787	-0.31507	2.25981
			P11940|PABP1_HUMAN	16	19	4	15	18	11	0.803642	0.321911	-0.315376	0.492265
			Q96RQ3|MCCA_HUMAN	12	21	11	19	21	15	0.803571	0.219384	-0.315503	0.658794
			P11717|MPRI_HUMAN	14	28	7	17	23	9	0.801955	0.0530345	-0.318406	1.27544
			Q14566|MCM6_HUMAN	17	27	18	21	25	20	0.801786	0.0384286	-0.318711	1.41535
			Q92598|HS105_HUMAN	25	34	24	31	33	29	0.798876	0.0364521	-0.323957	1.43828
			P49327|FAS_HUMAN	51	77	51	56	70	64	0.798528	0.104774	-0.324585	0.979745
			Q99959|PKP2_HUMAN	29	21	1	33	19	2	0.797524	0.304406	-0.3264	0.516547
			P14923|PLAK_HUMAN	13	13	15	13	14	14	0.795059	0.0429272	-0.330867	1.36727
			O60264|SMCA5_HUMAN	13	14	#N/A	16	14	1	0.793209	0.324469	-0.334228	0.488826
			P16070|CD44_HUMAN	6	7	7	6	7	8	0.792251	0.204945	-0.33597	0.688363
			Q9Y490|TLN1_HUMAN	29	66	19	31	62	38	0.791686	0.295269	-0.337	0.529782
			Q8N1B4|VPS52_HUMAN	4	8	#N/A	4	8	1	0.78901	0.318685	-0.341884	0.496638
			Q9H2G2|SLK_HUMAN	8	11	2	9	13	2	0.788581	0.323563	-0.34267	0.490041
			Q96RP9|EFGM_HUMAN	19	21	6	18	21	11	0.787656	0.275687	-0.344363	0.559584
			Q9C0C2|TB182_HUMAN	16	36	10	16	37	14	0.786406	0.11468	-0.346654	0.940512
			P43246|MSH2_HUMAN	15	21	36	20	23	40	0.784709	0.139215	-0.34977	0.856313
			Q9UIQ6|LCAP_HUMAN	#N/A	6	8	1	4	12	0.781671	0.272872	-0.355366	0.56404
			Q12788|TBL3_HUMAN	8	18	#N/A	15	13	2	0.781391	0.284708	-0.355883	0.5456
			Q7L7V1|DHX32_HUMAN	#N/A	6	8	3	5	10	0.781312	0.274667	-0.356029	0.561193
			Q15418|KS6A1_HUMAN	2	8	5	4	8	4	0.77943	0.236498	-0.359508	0.626172
			P21266|GSTM3_HUMAN	7	12	7	7	9	7	0.778926	0.177397	-0.360442	0.751055
			Q9NVI1|FANCI_HUMAN	5	18	16	9	19	25	0.777587	0.0476886	-0.362924	1.32159
			Q9H7F0|AT133_HUMAN	3	10	5	3	11	8	0.776398	0.00781144	-0.365132	2.10727
			Q93100|KPBB_HUMAN	2	11	2	5	8	3	0.776208	0.193676	-0.365484	0.712925
			P62847|RS24_HUMAN	1	1	1	1	1	2	0.775999	0.117076	-0.365874	0.931533
			P26640|SYVC_HUMAN	23	31	23	27	33	28	0.775094	0.135157	-0.367557	0.869163
			Q709C8|VP13C_HUMAN	9	40	26	22	31	27	0.77496	0.195598	-0.367807	0.708635
			P20810|ICAL_HUMAN	5	8	11	7	11	13	0.774208	0.147093	-0.369207	0.832409
			P13804|ETFA_HUMAN	1	1	1	1	1	1	0.771549	0.051886	-0.37417	1.28495
			Q12931|TRAP1_HUMAN	18	17	10	20	15	14	0.771263	0.244546	-0.374705	0.611639
			P11387|TOP1_HUMAN	28	23	#N/A	29	20	1	0.770867	0.3137	-0.375447	0.503486
			Q9NYU2|UGGG1_HUMAN	21	36	37	27	35	38	0.764994	0.00678557	-0.386479	2.16841
			P29590|PML_HUMAN	3	12	#N/A	4	10	2	0.763388	0.286022	-0.389512	0.5436
			Q96JG6|VPS50_HUMAN	1	10	1	1	7	1	0.762911	0.214134	-0.390413	0.669315
			O76094|SRP72_HUMAN	20	19	#N/A	21	18	1	0.761358	0.292667	-0.393352	0.533626
			P12814|ACTN1_HUMAN	11	15	11	15	15	17	0.760444	0.195687	-0.395086	0.708438
			Q9NW82|WDR70_HUMAN	5	25	4	9	25	4	0.76032	0.262045	-0.39532	0.581624
			O60271|JIP4_HUMAN	#N/A	12	4	1	14	9	0.75818	0.227538	-0.399387	0.642946
			O75153|CLU_HUMAN	11	24	12	14	22	13	0.754539	0.000429165	-0.406332	3.36738
			P22314|UBA1_HUMAN	15	16	14	20	22	15	0.754089	0.0519829	-0.407192	1.28414
			O00468|AGRIN_HUMAN	2	12	9	7	11	10	0.748535	0.281355	-0.417858	0.550745
			Q96EY7|PTCD3_HUMAN	8	12	2	11	13	4	0.747278	0.227981	-0.420282	0.642101
			P55072|TERA_HUMAN	19	36	38	22	34	50	0.746367	0.17695	-0.422043	0.752151
			Q9ULK4|MED23_HUMAN	4	10	5	5	6	4	0.743447	0.0884443	-0.427698	1.05333
			Q99460|PSMD1_HUMAN	13	29	19	13	28	27	0.743035	0.030083	-0.428497	1.52168
			Q96TA1|NIBA2_HUMAN	5	8	6	6	7	7	0.741746	0.080141	-0.431003	1.09615
			Q92888|ARHG1_HUMAN	5	16	5	9	17	4	0.739762	0.000521733	-0.434866	3.28255
			P27708|PYR1_HUMAN	15	36	24	18	35	28	0.739737	0.0537263	-0.434915	1.26981
			Q92621|NU205_HUMAN	10	20	15	14	31	22	0.738657	0.0577975	-0.437023	1.23809
			Q9BZE4|NOG1_HUMAN	15	13	#N/A	16	12	1	0.73822	0.274793	-0.437877	0.560994
			Q08AM6|VAC14_HUMAN	#N/A	6	5	2	7	3	0.736385	0.250999	-0.441468	0.600328
			Q8TCT9|HM13_HUMAN	3	4	3	4	4	5	0.735618	0.0854957	-0.442971	1.06806
			Q68CZ2|TENS3_HUMAN	1	21	10	2	16	15	0.73365	0.188044	-0.446836	0.725741
			Q92973|TNPO1_HUMAN	4	9	6	6	11	11	0.733568	0.0769968	-0.446997	1.11353
			Q8NBJ4|GOLM1_HUMAN	1	5	3	5	4	5	0.732031	0.222831	-0.450024	0.652024
			Q9UBV2|SE1L1_HUMAN	2	3	6	2	3	8	0.728367	0.146631	-0.457262	0.833775
			Q9NR30|DDX21_HUMAN	29	29	#N/A	33	29	11	0.728138	0.2827	-0.457716	0.548674
			Q16891|MIC60_HUMAN	18	24	1	18	24	2	0.727315	0.264971	-0.459347	0.576802
			Q92616|GCN1_HUMAN	24	69	73	36	71	79	0.725793	0.00243311	-0.462371	2.61384
			P55884|EIF3B_HUMAN	16	33	12	24	31	13	0.725531	0.0220612	-0.46289	1.65637
			P12830|CADH1_HUMAN	3	4	3	4	5	3	0.724328	0.0780044	-0.465285	1.10788
			Q93050|VPP1_HUMAN	3	1	3	2	2	2	0.724111	0.223402	-0.465717	0.650913
			Q9UI26|IPO11_HUMAN	1	4	1	1	6	3	0.723256	0.123778	-0.467422	0.907356
			Q15046|SYK_HUMAN	17	24	14	19	23	22	0.72266	0.182232	-0.468612	0.739376
			P10070|GLI2_HUMAN	1	4	1	3	4	1	0.721624	0.022273	-0.470681	1.65222
			P07942|LAMB1_HUMAN	4	18	10	13	16	10	0.720622	0.114833	-0.472686	0.939933
			P26641|EF1G_HUMAN	8	13	14	8	12	14	0.720313	0.0306598	-0.473304	1.51343
			O15067|PUR4_HUMAN	10	21	1	9	17	5	0.720141	0.211586	-0.473649	0.674514
			Q13310|PABP4_HUMAN	7	14	1	10	13	2	0.720048	0.0748651	-0.473836	1.12572
			P26006|ITA3_HUMAN	4	13	10	4	13	12	0.717217	0.0414338	-0.479518	1.38265
			Q9UBT2|SAE2_HUMAN	1	3	3	1	3	7	0.717186	0.185727	-0.479581	0.731126
			Q5VZK9|CARL1_HUMAN	11	20	4	14	30	8	0.716518	0.107934	-0.480925	0.966843
			Q8N4C8|MINK1_HUMAN	8	10	3	12	8	3	0.71353	0.123267	-0.486954	0.909151
			O75533|SF3B1_HUMAN	30	46	6	38	43	8	0.711365	0.0215503	-0.491338	1.66655
			Q9UKE5|TNIK_HUMAN	1	4	2	2	6	3	0.711348	0.042156	-0.491374	1.37514
			Q00610|CLH1_HUMAN	53	61	10	56	58	15	0.701162	0.133815	-0.51218	0.873495
			Q2M2H8|MGAL_HUMAN	#N/A	9	4	1	6	6	0.699641	0.149684	-0.515313	0.824826
			Q96PK6|RBM14_HUMAN	27	25	#N/A	26	22	3	0.698878	0.237942	-0.516887	0.623528
			O95373|IPO7_HUMAN	10	24	13	13	19	17	0.693826	0.0410282	-0.527355	1.38692
			Q9UBU9|NXF1_HUMAN	11	7	#N/A	16	6	2	0.692917	0.229535	-0.529245	0.639152
			P07814|SYEP_HUMAN	42	60	16	46	58	27	0.692674	0.030329	-0.529752	1.51814
			O76024|WFS1_HUMAN	2	9	1	2	7	1	0.690279	0.142174	-0.534748	0.84718
			P35221|CTNA1_HUMAN	16	24	25	21	28	21	0.686497	0.198121	-0.542674	0.703069
			O00159|MYO1C_HUMAN	29	33	1	29	31	7	0.685536	0.241902	-0.544696	0.616361
			P30876|RPB2_HUMAN	20	27	25	25	27	23	0.678678	0.0199914	-0.559202	1.69916
			Q15459|SF3A1_HUMAN	16	22	4	18	25	6	0.677761	0.011467	-0.561152	1.94055
			P68032|ACTC_HUMAN	1	1	1	2	3	1	0.676294	0.0435822	-0.564279	1.36069
			Q6IA86|ELP2_HUMAN	3	9	4	6	8	2	0.674776	0.0464597	-0.56752	1.33292
			Q15057|ACAP2_HUMAN	#N/A	1	1	1	1	1	0.673978	0.147867	-0.569228	0.83013
			P14735|IDE_HUMAN	#N/A	2	12	1	3	9	0.673522	0.15043	-0.570203	0.822664
			P62241|RS8_HUMAN	3	6	2	3	6	4	0.673071	0.13175	-0.57117	0.880248
			P49589|SYCC_HUMAN	20	30	29	24	30	36	0.671299	0.0541088	-0.574973	1.26673
			Q7Z6Z7|HUWE1_HUMAN	4	48	9	9	36	23	0.670842	0.161893	-0.575955	0.790771
			Q32MZ4|LRRF1_HUMAN	7	19	22	6	23	23	0.669373	0.00744954	-0.579118	2.12787
			P35222|CTNB1_HUMAN	6	5	6	7	9	8	0.667967	0.107686	-0.582152	0.967842
			Q02218|ODO1_HUMAN	10	22	6	15	24	6	0.665248	0.0208901	-0.588036	1.68006
			O75369|FLNB_HUMAN	39	63	16	53	70	32	0.664873	0.093893	-0.588848	1.02737
			P43005|EAA3_HUMAN	1	2	1	2	2	1	0.662871	0.159566	-0.5932	0.79706
			P49321|NASP_HUMAN	4	13	8	4	12	18	0.662177	0.178851	-0.594712	0.747509
			Q9NZT2|OGFR_HUMAN	4	7	#N/A	4	9	3	0.659043	0.191688	-0.601554	0.717404
			P05556|ITB1_HUMAN	4	14	11	9	14	15	0.657889	0.0259194	-0.604084	1.58638
			Q96T76|MMS19_HUMAN	1	8	6	3	9	8	0.651831	0.071038	-0.61743	1.14851
			P47897|SYQ_HUMAN	20	37	7	30	34	9	0.642648	0.0835978	-0.637898	1.07781
			P41252|SYIC_HUMAN	23	35	8	30	33	15	0.638656	0.026909	-0.646889	1.5701
			P35579|MYH9_HUMAN	114	104	64	119	119	83	0.638535	0.0883503	-0.647161	1.05379
			P60709|ACTB_HUMAN	1	1	1	1	2	1	0.637171	0.0500536	-0.650248	1.30056
			Q15637|SF01_HUMAN	10	7	#N/A	11	8	5	0.630989	0.195535	-0.664313	0.708775
			Q9Y6D5|BIG2_HUMAN	#N/A	13	6	3	14	7	0.621838	0.173854	-0.68539	0.759814
			P11388|TOP2A_HUMAN	38	40	2	39	40	13	0.617111	0.187161	-0.696399	0.727784
			Q14204|DYHC1_HUMAN	37	174	40	74	155	65	0.615465	0.037492	-0.700251	1.42606
			P08729|K2C7_HUMAN	5	8	#N/A	7	9	2	0.61506	0.155738	-0.701201	0.807605
			P16152|CBR1_HUMAN	#N/A	13	8	3	11	7	0.612551	0.172457	-0.707098	0.76332
			Q8IVF2|AHNK2_HUMAN	7	20	15	12	24	20	0.612174	0.00313974	-0.707986	2.50311
			Q8IWA4|MFN1_HUMAN	2	2	1	3	2	3	0.611628	0.128501	-0.709273	0.891095
			Q32P28|P3H1_HUMAN	#N/A	3	6	1	3	7	0.611172	0.126298	-0.710349	0.898603
			Q7Z406|MYH14_HUMAN	70	46	10	75	67	16	0.609629	0.0677881	-0.713996	1.16885
			Q15262|PTPRK_HUMAN	13	10	5	18	11	8	0.603599	0.0075828	-0.728337	2.12017
			Q9NZB2|F120A_HUMAN	23	23	#N/A	24	25	1	0.602133	0.14027	-0.731846	0.853035
			P48147|PPCE_HUMAN	1	1	#N/A	2	3	1	0.601709	0.0130537	-0.732863	1.88427
			P43243|MATR3_HUMAN	15	15	#N/A	15	17	4	0.600295	0.164588	-0.736256	0.783601
			Q96ST2|IWS1_HUMAN	2	2	1	3	2	1	0.599649	0.166582	-0.737811	0.778373
			P26639|SYTC_HUMAN	9	17	4	13	13	8	0.598528	0.023879	-0.740508	1.62198
			Q9H857|NT5D2_HUMAN	1	2	15	3	2	15	0.5969	0.157339	-0.744438	0.803165
			O95487|SC24B_HUMAN	1	3	1	2	5	2	0.594808	0.00120361	-0.749504	2.91951
			P06756|ITAV_HUMAN	1	5	10	5	5	15	0.594626	0.143182	-0.749945	0.84411
			P57740|NU107_HUMAN	3	8	4	6	6	5	0.592819	0.0411403	-0.754337	1.38573
			O14744|ANM5_HUMAN	9	8	#N/A	9	8	2	0.591994	0.142346	-0.756346	0.846654
			P40818|UBP8_HUMAN	8	10	1	9	11	3	0.581508	0.139304	-0.78213	0.856036
			Q15149|PLEC_HUMAN	180	234	#N/A	189	234	123	0.576097	0.154941	-0.795616	0.809833
			O15162|PLS1_HUMAN	#N/A	1	1	1	1	2	0.573953	0.126348	-0.800996	0.898432
			O43896|KIF1C_HUMAN	2	1	10	5	3	6	0.567973	0.0891619	-0.816105	1.04982
			O43795|MYO1B_HUMAN	34	17	2	36	24	2	0.56612	0.0906713	-0.82082	1.04253
			P06748|NPM_HUMAN	#N/A	3	1	2	2	2	0.563243	0.120386	-0.82817	0.919423
			A5YKK6|CNOT1_HUMAN	11	38	6	13	46	5	0.562568	0.053177	-0.8299	1.27428
			P45974|UBP5_HUMAN	4	7	2	4	9	7	0.5534	0.0310211	-0.853605	1.50834
			P52732|KIF11_HUMAN	2	13	2	5	18	4	0.552868	0.0047086	-0.854993	2.32711
			Q9NRL3|STRN4_HUMAN	1	2	#N/A	2	4	3	0.55226	0.118564	-0.856579	0.926047
			Q6L8Q7|PDE12_HUMAN	3	1	1	4	2	4	0.551634	0.118145	-0.858218	0.927586
			Q9H2M9|RBGPR_HUMAN	1	8	2	3	5	7	0.549215	0.098659	-0.864556	1.00586
			Q5GLZ8|HERC4_HUMAN	2	12	#N/A	4	9	1	0.545667	0.101291	-0.873906	0.99443
			Q01082|SPTB2_HUMAN	51	91	3	63	87	22	0.543032	0.0936865	-0.880892	1.02832
			Q9NXH9|TRM1_HUMAN	5	9	4	6	9	10	0.54053	0.112456	-0.887553	0.949015
			Q5JRX3|PREP_HUMAN	7	6	17	9	9	26	0.538246	0.0601688	-0.893662	1.22063
			O60437|PEPL_HUMAN	3	22	#N/A	8	16	1	0.538117	0.103745	-0.894009	0.984034
			O43194|GPR39_HUMAN	#N/A	1	#N/A	1	1	1	0.535411	0.108052	-0.901282	0.966368
			Q14126|DSG2_HUMAN	13	5	4	13	9	7	0.533853	0.068051	-0.905486	1.16717
			P18827|SDC1_HUMAN	#N/A	3	4	3	3	4	0.532692	0.11569	-0.908627	0.936705
			P17655|CAN2_HUMAN	4	12	1	8	12	1	0.530262	0.0952426	-0.915222	1.02117
			P06733|ENOA_HUMAN	2	4	2	8	5	3	0.530108	0.0169028	-0.915641	1.77204
			O60610|DIAP1_HUMAN	3	15	5	9	17	11	0.523969	0.0488407	-0.932445	1.31122
			Q6ZUJ8|BCAP_HUMAN	2	2	1	1	4	1	0.520995	0.0598386	-0.940659	1.22302
			Q13813|SPTN1_HUMAN	45	89	#N/A	73	93	13	0.518017	0.107093	-0.948928	0.970239
			O43707|ACTN4_HUMAN	23	26	24	26	27	30	0.516963	0.00088199	-0.951867	3.05454
			Q9Y4W2|LAS1L_HUMAN	1	3	#N/A	3	4	1	0.509894	0.086367	-0.971731	1.06365
			Q8TEM1|PO210_HUMAN	3	13	6	5	15	7	0.50242	0.0272162	-0.993035	1.56517
			Q86XK7|VSIG1_HUMAN	1	#N/A	#N/A	1	1	1	0.493609	0.0981199	-1.01856	1.00824
			P35580|MYH10_HUMAN	84	62	5	88	90	15	0.482928	0.0682971	-1.05012	1.1656
			P04920|B3A2_HUMAN	3	5	1	3	6	7	0.482478	0.0376653	-1.05146	1.42406
			Q92922|SMRC1_HUMAN	5	7	#N/A	7	9	1	0.481843	0.0811238	-1.05336	1.09085
			Q9H9E3|COG4_HUMAN	1	7	#N/A	1	7	3	0.477418	0.0842523	-1.06667	1.07442
			P04406|G3P_HUMAN	5	5	9	6	4	10	0.463058	0.0316626	-1.11073	1.49945
			Q3V6T2|GRDN_HUMAN	#N/A	13	2	1	11	2	0.451175	0.0120126	-1.14824	1.92036
			Q8WUM4|PDC6I_HUMAN	4	8	3	6	6	10	0.447444	0.0575436	-1.16022	1.24
			P51003|PAPOA_HUMAN	#N/A	2	1	1	4	2	0.445549	0.0456317	-1.16634	1.34073
			Q8TAT6|NPL4_HUMAN	#N/A	2	#N/A	1	1	3	0.443503	0.0685463	-1.17298	1.16402
			Q6ZT12|UBR3_HUMAN	#N/A	3	2	1	4	2	0.432675	0.0273443	-1.20864	1.56313
			P31431|SDC4_HUMAN	#N/A	4	2	3	4	5	0.427359	0.050722	-1.22648	1.2948
			Q5T4S7|UBR4_HUMAN	3	54	#N/A	10	48	9	0.42618	0.0605883	-1.23047	1.21761
			Q13464|ROCK1_HUMAN	4	11	2	9	13	3	0.42167	0.0155212	-1.24581	1.80907
			P18206|VINC_HUMAN	#N/A	10	23	4	8	41	0.410448	0.0556927	-1.28473	1.2542
			Q5JRA6|TGO1_HUMAN	1	8	1	3	9	3	0.407985	0.0196353	-1.29341	1.70696
			Q15084|PDIA6_HUMAN	#N/A	1	2	1	2	3	0.399539	0.0252358	-1.32359	1.59798
			O00410|IPO5_HUMAN	#N/A	15	7	5	18	8	0.396961	0.043943	-1.33293	1.35711
			P14314|GLU2B_HUMAN	#N/A	4	5	2	2	9	0.382659	0.0349716	-1.38587	1.45629
			P17301|ITA2_HUMAN	1	6	9	1	3	16	0.3823	0.0236429	-1.38722	1.6263
			P10809|CH60_HUMAN	4	11	15	10	16	19	0.379596	0.00144187	-1.39746	2.84108
			P62753|RS6_HUMAN	1	2	#N/A	1	2	2	0.371374	0.0179336	-1.42905	1.74633
			P28370|SMCA1_HUMAN	6	3	#N/A	7	7	1	0.364967	0.0133378	-1.45416	1.87492
			P16435|NCPR_HUMAN	#N/A	2	13	1	4	15	0.358663	0.0244008	-1.4793	1.6126
			P81605|DCD_HUMAN	1	1	#N/A	3	1	2	0.35467	0.0274491	-1.49545	1.56147
			Q6FI13|H2A2A_HUMAN	1	#N/A	1	1	1	1	0.352453	0.0332347	-1.5045	1.47841
			P0C0S8|H2A1_HUMAN	1	#N/A	1	1	1	1	0.352453	0.0332347	-1.5045	1.47841
			Q9BTM1|H2AJ_HUMAN	1	#N/A	1	1	1	1	0.352453	0.0332347	-1.5045	1.47841
			Q16777|H2A2C_HUMAN	1	#N/A	1	1	1	1	0.352453	0.0332347	-1.5045	1.47841
			Q6P179|ERAP2_HUMAN	1	#N/A	#N/A	1	2	1	0.348775	0.0457035	-1.51963	1.34005
			Q7Z3U7|MON2_HUMAN	#N/A	10	1	3	11	1	0.343718	0.0222794	-1.5407	1.6521
			P23497|SP100_HUMAN	#N/A	1	#N/A	2	3	1	0.341267	0.0201423	-1.55103	1.69589
			Q8WUM0|NU133_HUMAN	3	9	1	2	12	3	0.340102	0.0141549	-1.55596	1.84909
			Q9NVE7|PANK4_HUMAN	#N/A	5	4	1	7	5	0.338557	0.0205569	-1.56253	1.68704
			Q6P4Q7|CNNM4_HUMAN	1	2	1	1	2	1	0.336004	0.0184633	-1.57345	1.73369
			O75197|LRP5_HUMAN	#N/A	#N/A	2	2	2	3	0.335168	0.0440658	-1.57704	1.3559
			O94952|FBX21_HUMAN	1	1	#N/A	1	4	3	0.333127	0.0451267	-1.58586	1.34557
			P63261|ACTG_HUMAN	1	1	1	1	1	1	0.313196	0.00144874	-1.67486	2.83901
			P06576|ATPB_HUMAN	#N/A	#N/A	3	2	3	1	0.306078	0.0152602	-1.70803	1.81644
			Q12769|NU160_HUMAN	1	10	1	4	14	3	0.305214	0.0168261	-1.71211	1.77402
			P60842|IF4A1_HUMAN	#N/A	7	#N/A	3	4	1	0.296633	0.0168513	-1.75325	1.77337
			Q14203|DCTN1_HUMAN	1	34	1	7	37	5	0.294386	0.0267687	-1.76422	1.57237
			Q5BKZ1|ZN326_HUMAN	1	#N/A	#N/A	1	1	1	0.293091	0.015558	-1.77058	1.80805
			P08236|BGLR_HUMAN	#N/A	#N/A	3	2	1	4	0.290176	0.0217277	-1.785	1.66299
			O75843|AP1G2_HUMAN	#N/A	4	2	4	5	6	0.282372	0.0244804	-1.82433	1.61118
			P62805|H4_HUMAN	3	1	2	3	3	3	0.275231	0.000930589	-1.86128	3.03124
			P12270|TPR_HUMAN	6	31	#N/A	18	38	3	0.27501	0.0146718	-1.86244	1.83352
			Q13576|IQGA2_HUMAN	#N/A	2	1	2	1	1	0.263822	0.00416499	-1.92237	2.38039
			P48449|ERG7_HUMAN	3	#N/A	#N/A	4	1	5	0.242579	0.01707	-2.04348	1.76777
			Q7Z794|K2C1B_HUMAN	#N/A	1	15	1	2	16	0.151769	0.00124299	-2.72005	2.90553
			P04075|ALDOA_HUMAN	1	1	#N/A	2	1	3	0.0882108	6.72419e-05	-3.5029	4.17236
			Q13948|CASP_HUMAN	#N/A	#N/A	#N/A	1	1	2	0.071196	3.54876e-05	-3.81206	4.44992
			P20671|H2A1D_HUMAN	1	#N/A	#N/A	1	1	1	0.0664431	2.22807e-05	-3.91174	4.65207
			Q96KK5|H2A1H_HUMAN	1	#N/A	#N/A	1	1	1	0.0664431	2.22807e-05	-3.91174	4.65207
			Q99878|H2A1J_HUMAN	1	#N/A	#N/A	1	1	1	0.0664431	2.22807e-05	-3.91174	4.65207
			P04908|H2A1B_HUMAN	1	#N/A	#N/A	1	1	1	0.0664431	2.22807e-05	-3.91174	4.65207
			Q93077|H2A1C_HUMAN	1	#N/A	#N/A	1	1	1	0.0664431	2.22807e-05	-3.91174	4.65207
			Q7L7L0|H2A3_HUMAN	1	#N/A	#N/A	1	1	1	0.0664431	2.22807e-05	-3.91174	4.65207
			Q92845|KIFA3_HUMAN	#N/A	#N/A	#N/A	1	1	1	0.0548387	3.9979e-06	-4.18866	5.39817

## Sheet: Sheet2
				Accession	Unique peptide CoV2 repeat 1	Unique peptide CoV2 repeat 2	Unique peptide CoV2 repeat 3	Unique peptide CoV repeat 1	Unique peptide CoV repeat 2	Unique peptide CoV repeat 3	Abundance Ratio: CoV2/CoV	p value	log2 fold change	minus log10 p value
selecting criteria				P04844|RPN2_HUMAN	5	15	5	4	10	3	2.80135	1.4119e-05	1.48612	4.8502
area found in all three repeats of CoV2 or CoV				Q9UHN6|CEIP2_HUMAN	2	4	15	2	4	12	1.926	0.000482691	0.945605	3.31633
If no abunadance found, we assing the area to 20				Q9BYF1|ACE2_HUMAN	3	8	3	#N/A	#N/A	#N/A	154.83	0.000518371	7.27455	3.28536
ratio CoV2 over CoV over 1.75, p value equal or less than 0.05				Q9Y4W6|AFG32_HUMAN	18	21	8	15	18	5	1.76132	0.000849878	0.816654	3.07064
normalized to the average area				P46199|IF2M_HUMAN	4	6	6	5	3	2	1.78843	0.00125736	0.838693	2.90054
normalized again to the sum of area				O75925|PIAS1_HUMAN	5	2	2	2	#N/A	#N/A	71.8981	0.00156742	6.16788	2.80481
				P57088|TMM33_HUMAN	1	7	1	#N/A	2	1	15.1389	0.00222552	3.92019	2.65257
				O15063|K0355_HUMAN	1	5	4	#N/A	2	1	7.01808	0.00258506	2.81108	2.58753
				Q8N3R9|MPP5_HUMAN	4	4	5	3	2	3	5.14414	0.00261502	2.36293	2.58252
				Q13610|PWP1_HUMAN	1	5	2	#N/A	4	#N/A	13.341	0.00284736	3.7378	2.54556
				O14802|RPC1_HUMAN	3	5	3	2	2	#N/A	11.4284	0.00398396	3.51455	2.39969
				Q9Y4L1|HYOU1_HUMAN	30	31	39	19	22	28	3.90564	0.00440995	1.96556	2.35557
				Q6PIW4|FIGL1_HUMAN	2	4	7	#N/A	1	3	10.7264	0.00528218	3.4231	2.27719
				P42694|HELZ_HUMAN	9	17	9	3	12	7	3.0708	0.00594928	1.61861	2.22554
				O14556|G3PT_HUMAN	1	1	1	1	1	#N/A	2.89002	0.00597327	1.53108	2.22379
				Q9BVQ7|SPA5L_HUMAN	1	4	3	#N/A	3	1	5.50575	0.00604498	2.46094	2.21861
				Q9H8Y5|ANKZ1_HUMAN	7	3	2	9	1	1	8.22628	0.00713469	3.04024	2.14663
				O14981|BTAF1_HUMAN	3	7	6	1	4	1	14.6756	0.00910633	3.87535	2.04066
				Q9P0V3|SH3B4_HUMAN	22	26	16	18	12	1	8.55181	0.00943148	3.09623	2.02542
				Q9C0C7|AMRA1_HUMAN	4	10	8	4	5	6	2.09566	0.0102291	1.0674	1.99016
				Q13608|PEX6_HUMAN	5	5	6	3	4	5	1.82014	0.0111094	0.86405	1.95431
				Q92995|UBP13_HUMAN	1	4	8	1	1	3	2.14978	0.0112364	1.10419	1.94937
				Q9NWH9|SLTM_HUMAN	4	5	2	7	3	2	4.21618	0.0113494	2.07594	1.94503
				Q8IXI2|MIRO1_HUMAN	4	4	2	3	1	#N/A	5.07065	0.0137308	2.34217	1.8623
				P04150|GCR_HUMAN	2	9	9	1	9	5	2.18827	0.0142456	1.12979	1.84632
				O43314|VIP2_HUMAN	4	3	4	3	2	2	4.42155	0.014554	2.14455	1.83702
				O94992|HEXI1_HUMAN	#N/A	#N/A	#N/A	#N/A	#N/A	#N/A	#N/A	0.0158103	5.42706	1.80106
				O15014|ZN609_HUMAN	10	11	2	6	8	#N/A	6.28367	0.015987	2.65161	1.79623
				Q13443|ADAM9_HUMAN	9	12	6	7	11	5	1.89344	0.0160292	0.921009	1.79509
				Q9BW92|SYTM_HUMAN	13	8	5	10	5	4	2.2505	0.0162339	1.17025	1.78958
				Q9NWK9|BCD1_HUMAN	6	10	1	4	4	1	1.94079	0.0163501	0.956647	1.78648
				P23743|DGKA_HUMAN	5	8	3	5	8	1	2.55713	0.0177672	1.35453	1.75038
				Q7Z4Q2|HEAT3_HUMAN	5	4	4	5	2	3	1.81154	0.0179165	0.857218	1.74675
				P07478|TRY2_HUMAN	1	1	1	1	1	1	9.23388	0.0185367	3.20694	1.73197
				P07477|TRY1_HUMAN	1	1	1	1	1	1	9.23388	0.0185367	3.20694	1.73197
				Q8NHM4|TRY6_HUMAN	1	1	1	1	1	1	9.23388	0.0185367	3.20694	1.73197
				Q9H4L7|SMRCD_HUMAN	2	3	19	1	2	9	1.7769	0.0205203	0.829365	1.68782
				Q86W92|LIPB1_HUMAN	5	4	3	2	4	1	15.4333	0.0206569	3.94797	1.68494
				Q9BXB5|OSB10_HUMAN	3	7	3	1	5	2	1.7588	0.0224599	0.814592	1.64859
				Q9ULL5|PRR12_HUMAN	6	13	4	4	7	#N/A	9.87033	0.0249708	3.3031	1.60257
				Q8IUC4|RHPN2_HUMAN	10	14	3	7	12	3	2.18232	0.0265662	1.12586	1.57567
				O75147|OBSL1_HUMAN	6	6	8	5	5	1	10.3667	0.0275063	3.37389	1.56057
				Q9UKM7|MA1B1_HUMAN	7	7	4	7	4	1	1.89851	0.0278146	0.924871	1.55573
				P41743|KPCI_HUMAN	6	7	13	6	6	8	2.08714	0.0303302	1.06153	1.51813
				Q9Y2L1|RRP44_HUMAN	12	22	3	9	19	#N/A	2.99378	0.0309089	1.58197	1.50992
				P21980|TGM2_HUMAN	5	9	11	7	9	10	2.64139	0.0336116	1.4013	1.47351
				Q8IYI6|EXOC8_HUMAN	1	9	2	1	5	2	2.82828	0.0340812	1.49992	1.46749
				Q9C0I1|MTMRC_HUMAN	4	7	4	4	3	3	2.1323	0.0344898	1.09241	1.46231
				Q8TAF3|WDR48_HUMAN	8	11	6	8	10	2	4.78671	0.0349945	2.25903	1.456
				Q05519|SRS11_HUMAN	#N/A	#N/A	#N/A	#N/A	#N/A	#N/A	#N/A	0.0350493	4.74688	1.45532
				Q9Y5V3|MAGD1_HUMAN	3	8	4	2	8	3	2.9229	0.037947	1.5474	1.42082
				Q53ET0|CRTC2_HUMAN	1	7	2	1	7	2	2.71109	0.0406152	1.43887	1.39131
				Q6PCB5|RSBNL_HUMAN	8	8	1	11	3	#N/A	5.16583	0.0423318	2.369	1.37333
				Q8IYT2|CMTR2_HUMAN	7	9	6	5	9	2	2.80798	0.0429093	1.48953	1.36745
				Q01130|SRSF2_HUMAN	1	1	1	1	1	1	2.52907	0.0441413	1.33861	1.35515
				P29597|TYK2_HUMAN	2	5	4	4	3	1	2.99468	0.044154	1.5824	1.35503
				P11216|PYGB_HUMAN	13	24	12	8	22	16	1.9003	0.0443899	0.926225	1.35272
				Q8TCY9|URGCP_HUMAN	#N/A	#N/A	#N/A	#N/A	#N/A	#N/A	#N/A	0.0458731	4.22471	1.33844
				Q14527|HLTF_HUMAN	37	40	5	34	32	2	8.87525	0.047242	3.14979	1.32567
				Q13724|MOGS_HUMAN	17	21	15	20	19	9	1.84794	0.0476606	0.88592	1.32184
				Q9BQ70|TCF25_HUMAN	10	9	4	11	6	#N/A	2.65959	0.0479317	1.4112	1.31938

## Sheet: Sheet3
			Accession	Unique peptide CoV2 repeat 1	Unique peptide CoV2 repeat 2	Unique peptide CoV2 repeat 3	Unique peptide CoV repeat 1	Unique peptide CoV repeat 2	Unique peptide CoV repeat 3	Abundance Ratio: CoV2/CoV	p value
			Q9UHN6|CEIP2_HUMAN	2	4	15	2	4	12	1.926	0.000482691
			Q9BYF1|ACE2_HUMAN	3	8	3	#N/A	#N/A	#N/A	154.83	0.000518371
			Q8N3R9|MPP5_HUMAN	4	4	5	3	2	3	5.14414	0.00261502
			Q9P0V3|SH3B4_HUMAN	22	26	16	18	12	1	8.55181	0.00943148
			Q13443|ADAM9_HUMAN	9	12	6	7	11	5	1.89344	0.0160292
			P21980|TGM2_HUMAN	5	9	11	7	9	10	2.64139	0.0336116
			Q9Y5V3|MAGD1_HUMAN	3	8	4	2	8	3	2.9229	0.037947
