# Supplementary material for: Identifications of novel host cell factors that interact with the receptor-binding domain of the SARS-CoV-2 spike protein
Source: J Biol Chem. 2024 May 21;300(6):107390. doi: 10.1016/j.jbc.2024.107390 (PMC11237930; doi:10.1016/j.jbc.2024.107390)
Supplement: Table S3 [file mmc4.xlsx]

## Sheet: Index
		Sheet number	The information of the proteins shown in the sheet
		Sheet 1	The list of proteins successfully identified in all three biological repeats of the delta group or the WT group
		Sheet 2	The list of identified proteins that showed more than 1.75-fold enrichment in the delta group over the WT group (P < 0.05)
		Sheet 3	The list of cell membrane-located proteins identified to interact preferentially to the delta variant of the RBD of spike proteins
		Sheet 4	The list of cell membrane-located transmembrane proteins identified to interact preferentially to the delta variant of the RBD of spike proteins

## Sheet: Sheet1
	Accession	Unique peptide CoV2Δ repeat 1	Unique peptide CoV2Δ repeat 2	Unique peptide CoV2Δ repeat 3	Unique peptide CoV2WT repeat 1	Unique peptide CoV2WT repeat 2	Unique peptide CoV2WT repeat 3	Abundance Ratio: CoV2Δ/CoV2WT	p value	log2 fold change	minus log10 p value
	Q9UPT8|ZC3H4_HUMAN	#N/A	#N/A	#N/A	2	1	1	33.5058	1.06353e-11	5.06634	10.9733
	O95470|SGPL1_HUMAN	1	#N/A	#N/A	3	1	1	7.5794	1.65357e-11	2.92208	10.7816
	Q8WX93|PALLD_HUMAN	#N/A	2	5	2	5	4	128.604	4.43222e-11	7.00679	10.3534
	Q01844|EWS_HUMAN	#N/A	4	3	2	6	5	328.988	4.6554e-11	8.36189	10.332
	Q6IQ26|DEN5A_HUMAN	#N/A	#N/A	1	1	2	2	73.4976	4.8355e-11	6.19962	10.3156
	P10412|H14_HUMAN	#N/A	#N/A	1	4	5	3	386.5	5.4192e-11	8.59432	10.2661
	P16402|H13_HUMAN	#N/A	5	1	4	5	3	386.5	5.4192e-11	8.59432	10.2661
	Q9HA65|TBC17_HUMAN	#N/A	1	1	1	2	1	63.5452	1.09798e-10	5.98971	9.95941
	Q5C9Z4|NOM1_HUMAN	#N/A	2	2	1	4	4	86.3961	1.45066e-10	6.43289	9.83843
	Q9P227|RHG23_HUMAN	#N/A	2	1	1	3	1	33.9884	2.66186e-10	5.08697	9.57481
	Q6ZNB6|NFXL1_HUMAN	#N/A	1	1	2	3	2	88.0464	4.02224e-10	6.46019	9.39553
	Q92824|PCSK5_HUMAN	#N/A	1	1	1	3	2	45.6719	5.28307e-10	5.51324	9.27711
	Q13472|TOP3A_HUMAN	#N/A	2	3	3	4	6	114.152	6.6261e-10	6.83482	9.17874
	Q9Y6I3|EPN1_HUMAN	#N/A	5	5	2	7	5	256.696	1.39435e-09	8.00392	8.85563
	Q9UBB6|NCDN_HUMAN	#N/A	4	2	1	3	2	39.0066	1.60549e-09	5.28565	8.79439
	Q96BY6|DOC10_HUMAN	#N/A	#N/A	#N/A	2	3	1	67.1047	3.04587e-09	6.06834	8.51629
	Q86X10|RLGPB_HUMAN	#N/A	1	4	1	3	4	52.5259	3.62014e-09	5.71496	8.44127
	O94826|TOM70_HUMAN	#N/A	6	4	3	2	7	231.861	5.28192e-09	7.85711	8.27721
	Q8IYB8|SUV3_HUMAN	#N/A	4	6	2	8	10	226.354	1.25311e-08	7.82244	7.90201
	Q96SI9|STRBP_HUMAN	#N/A	1	#N/A	1	2	1	23.2126	1.49668e-08	4.53683	7.82487
	P35269|T2FA_HUMAN	#N/A	1	1	3	3	1	112.388	1.97293e-08	6.81234	7.70489
	Q9Y383|LC7L2_HUMAN	#N/A	4	6	1	4	4	105.396	2.19416e-08	6.71967	7.65873
	O60879|DIAP2_HUMAN	#N/A	2	1	1	2	3	79.5779	2.60652e-08	6.3143	7.58394
	Q8IY67|RAVR1_HUMAN	#N/A	4	3	2	5	4	141.546	2.6683e-08	7.14513	7.57377
	Q5JTW2|CEP78_HUMAN	#N/A	1	#N/A	3	2	5	66.7184	3.23491e-08	6.06001	7.49014
	P25054|APC_HUMAN	#N/A	4	6	1	8	9	143.668	5.26524e-08	7.16659	7.27858
	Q9HCK8|CHD8_HUMAN	#N/A	2	#N/A	1	3	2	52.0934	5.43346e-08	5.70303	7.26492
	Q5SZK8|FREM2_HUMAN	#N/A	4	3	2	5	8	99.1548	6.57739e-08	6.63161	7.18195
	P20742|PZP_HUMAN	#N/A	1	1	1	1	1	780.869	7.78822e-08	9.60894	7.10856
	P01023|A2MG_HUMAN	#N/A	1	2	1	2	1	1061.91	9.17592e-08	10.0524	7.03735
	Q6P1M3|L2GL2_HUMAN	20	6	4	24	11	9	2.77132	1.05691e-07	1.47057	6.97596
	Q86TB9|PATL1_HUMAN	#N/A	2	2	1	4	5	47.1606	1.48505e-07	5.55951	6.82826
	O75330|HMMR_HUMAN	#N/A	#N/A	1	8	2	2	149.883	1.81367e-07	7.2277	6.74144
	Q13308|PTK7_HUMAN	#N/A	1	3	1	2	1	25.0273	1.85926e-07	4.64543	6.73066
	Q3T8J9|GON4L_HUMAN	#N/A	1	#N/A	2	1	2	142.059	2.02548e-07	7.15035	6.69347
	Q9Y2I1|NISCH_HUMAN	#N/A	2	2	1	4	3	32.6442	3.54952e-07	5.02876	6.44983
	Q9BVJ6|UT14A_HUMAN	#N/A	#N/A	#N/A	1	2	1	22.1329	5.76551e-07	4.46812	6.23916
	O95232|LC7L3_HUMAN	#N/A	3	3	4	2	2	54.369	6.43228e-07	5.76471	6.19163
	Q15020|SART3_HUMAN	28	11	13	31	18	18	2.34418	7.05236e-07	1.22908	6.15167
	Q5SSJ5|HP1B3_HUMAN	#N/A	3	3	1	5	4	147.671	8.24793e-07	7.20624	6.08366
	P10398|ARAF_HUMAN	#N/A	3	3	2	2	6	964.522	9.01398e-07	9.91367	6.04508
	Q9UJA3|MCM8_HUMAN	#N/A	1	2	1	1	4	46.1232	9.60638e-07	5.52742	6.01744
	Q96JJ3|ELMO2_HUMAN	#N/A	7	4	1	6	7	127.754	1.00108e-06	6.99722	5.99953
	Q9UBB9|TFP11_HUMAN	#N/A	3	2	1	7	7	105.236	1.02497e-06	6.71748	5.98929
	O43157|PLXB1_HUMAN	#N/A	1	1	1	2	2	26.9884	1.02792e-06	4.75427	5.98804
	Q96Q15|SMG1_HUMAN	1	2	#N/A	9	3	3	99.9846	1.03703e-06	6.64363	5.98421
	Q9P212|PLCE1_HUMAN	#N/A	#N/A	1	1	2	3	39.0968	1.09565e-06	5.28898	5.96033
	Q9H4L4|SENP3_HUMAN	#N/A	1	2	2	2	4	69.4827	1.20892e-06	6.11858	5.9176
	Q6P0Q8|MAST2_HUMAN	#N/A	5	3	2	5	4	72.6176	1.28259e-06	6.18225	5.89191
	Q8IWU5|SULF2_HUMAN	#N/A	1	#N/A	3	1	1	114.002	1.33317e-06	6.83292	5.87512
	O00139|KIF2A_HUMAN	3	2	2	5	4	3	2.15838	1.52533e-06	1.10995	5.81664
	Q15291|RBBP5_HUMAN	#N/A	1	1	3	1	1	77.7365	1.59784e-06	6.28052	5.79647
	Q9H8Y5|ANKZ1_HUMAN	#N/A	1	2	2	3	1	72.7108	1.93511e-06	6.1841	5.71329
	Q05397|FAK1_HUMAN	17	10	8	30	20	21	2.44392	2.14481e-06	1.2892	5.66861
	Q8TAT6|NPL4_HUMAN	#N/A	9	7	1	7	19	1045.42	2.33379e-06	10.0299	5.63194
	P30419|NMT1_HUMAN	#N/A	#N/A	#N/A	1	3	1	102.928	3.37236e-06	6.68549	5.47207
	Q14689|DIP2A_HUMAN	2	1	1	8	2	2	8.61809	4.02869e-06	3.10737	5.39484
	Q8WXE0|CSKI2_HUMAN	1	1	1	2	2	1	5.42868	5.70826e-06	2.4406	5.2435
	Q12873|CHD3_HUMAN	#N/A	1	#N/A	1	2	1	23.0021	5.75941e-06	4.5237	5.23962
	Q9Y6X9|MORC2_HUMAN	#N/A	1	2	2	3	2	664.969	6.44867e-06	9.37714	5.19053
	Q5T5U3|RHG21_HUMAN	#N/A	10	10	1	8	4	121.999	6.56601e-06	6.93072	5.1827
	Q4KMP7|TB10B_HUMAN	2	#N/A	#N/A	8	4	3	50.0106	6.87246e-06	5.64416	5.16289
	Q9UN70|PCDGK_HUMAN	#N/A	1	1	1	2	2	38.7315	7.52313e-06	5.27543	5.1236
	Q9HBG6|IF122_HUMAN	5	5	5	4	8	8	1.97122	7.54855e-06	0.97909	5.12214
	Q8ND04|SMG8_HUMAN	#N/A	1	1	1	3	1	15.0071	8.04342e-06	3.90758	5.09456
	Q9NRR4|RNC_HUMAN	#N/A	#N/A	#N/A	2	2	1	19.2106	9.76479e-06	4.26383	5.01034
	Q7RTP6|MICA3_HUMAN	#N/A	7	5	1	5	4	145.769	1.04711e-05	7.18754	4.98001
	Q8N3E9|PLCD3_HUMAN	7	6	7	11	11	11	2.29049	1.61445e-05	1.19566	4.79197
	P51610|HCFC1_HUMAN	29	10	10	33	13	15	1.83003	2.2246e-05	0.871866	4.65275
	Q7Z333|SETX_HUMAN	1	2	3	3	4	7	5.14335	2.35401e-05	2.36271	4.62819
	O60812|HNRC1_HUMAN	#N/A	1	#N/A	1	1	2	19.9321	2.48006e-05	4.31702	4.60554
	P0DMR1|HNRC4_HUMAN	#N/A	1	#N/A	1	1	2	19.9321	2.48006e-05	4.31702	4.60554
	B7ZW38|HNRC3_HUMAN	#N/A	1	#N/A	1	1	2	19.9321	2.48006e-05	4.31702	4.60554
	Q9UNS1|TIM_HUMAN	6	2	3	9	3	4	2.90533	2.6323e-05	1.5387	4.57967
	Q9P2D0|IBTK_HUMAN	#N/A	#N/A	#N/A	1	1	2	8.27237	2.7791e-05	3.0483	4.5561
	O43660|PLRG1_HUMAN	2	#N/A	1	4	2	2	18.3608	4.06399e-05	4.19855	4.39105
	Q8TDJ6|DMXL2_HUMAN	#N/A	#N/A	2	2	3	3	17.8211	4.15551e-05	4.15551	4.38138
	Q8WWN8|ARAP3_HUMAN	8	9	8	14	15	9	2.05761	4.28378e-05	1.04097	4.36817
	Q12797|ASPH_HUMAN	19	14	13	22	17	18	2.21642	4.6132e-05	1.14823	4.336
	Q15334|L2GL1_HUMAN	12	2	3	17	8	10	4.03278	4.84873e-05	2.01177	4.31437
	Q86XX4|FRAS1_HUMAN	1	#N/A	2	2	4	4	25.1122	4.86437e-05	4.65031	4.31297
	O60508|PRP17_HUMAN	1	#N/A	#N/A	1	4	4	66.3417	5.75825e-05	6.05184	4.23971
	Q96EN8|MOCOS_HUMAN	#N/A	8	8	1	7	9	206.244	6.00686e-05	7.68821	4.22135
	Q15345|LRC41_HUMAN	#N/A	5	5	2	7	7	155.437	6.25288e-05	7.28018	4.20392
	Q9Y2W2|WBP11_HUMAN	3	2	1	8	4	4	30.7092	7.1358e-05	4.9406	4.14656
	Q8WVB6|CTF18_HUMAN	19	17	15	23	22	20	2.08857	7.30124e-05	1.06252	4.1366
	P46019|KPB2_HUMAN	1	2	1	2	5	2	2.37562	7.38984e-05	1.24831	4.13137
	Q9H2G2|SLK_HUMAN	5	#N/A	1	8	1	2	6.79152	7.86675e-05	2.76373	4.1042
	Q9H4G0|E41L1_HUMAN	11	6	5	12	11	11	2.71204	8.2601e-05	1.43938	4.08301
	O95819|M4K4_HUMAN	2	2	1	4	2	2	2.26729	8.55026e-05	1.18097	4.06802
	P28749|RBL1_HUMAN	2	#N/A	#N/A	4	2	1	15.5636	8.81574e-05	3.96011	4.05474
	Q12789|TF3C1_HUMAN	23	14	10	35	16	16	2.83851	9.47777e-05	1.50513	4.02329
	Q9HCL2|GPAT1_HUMAN	2	1	1	3	2	2	4.60254	9.63146e-05	2.20243	4.01631
	Q12774|ARHG5_HUMAN	2	1	2	5	4	4	4.19615	9.81661e-05	2.06907	4.00804
	Q2NL82|TSR1_HUMAN	16	11	10	18	13	13	1.90133	0.000117472	0.927012	3.93006
	O75534|CSDE1_HUMAN	21	7	9	26	12	14	2.6056	0.000120451	1.38161	3.91919
	Q8N4C8|MINK1_HUMAN	1	1	1	1	1	1	3.16453	0.0001224	1.66199	3.91222
	Q9Y2G9|SBNO2_HUMAN	1	2	1	5	5	5	5.47378	0.000126175	2.45254	3.89903
	O95347|SMC2_HUMAN	30	18	18	39	27	25	2.21109	0.000134094	1.14476	3.87259
	Q07864|DPOE1_HUMAN	16	20	18	28	27	26	1.99339	0.000139109	0.995226	3.85665
	Q6PD62|CTR9_HUMAN	16	9	8	17	10	10	1.99546	0.000153741	0.996724	3.81321
	Q9Y620|RA54B_HUMAN	1	#N/A	#N/A	2	2	2	34.4216	0.000156772	5.10524	3.80473
	P35241|RADI_HUMAN	5	3	3	11	8	4	3.07403	0.000165366	1.62013	3.78155
	P16278|BGAL_HUMAN	2	1	1	6	3	4	2.11517	0.00021011	1.08077	3.67755
	Q99575|POP1_HUMAN	12	5	5	20	10	9	3.25454	0.000231529	1.70246	3.6354
	O14786|NRP1_HUMAN	8	7	5	11	8	8	1.9984	0.000238539	0.998842	3.62244
	Q9H6T3|RPAP3_HUMAN	5	6	4	6	7	6	2.69929	0.00023884	1.43258	3.62189
	Q5JSZ5|PRC2B_HUMAN	#N/A	1	#N/A	2	2	1	59.3739	0.00025138	5.89176	3.59967
	O60645|EXOC3_HUMAN	4	8	7	4	12	10	2.61421	0.000267127	1.38638	3.57328
	P26038|MOES_HUMAN	14	6	8	14	11	14	2.12978	0.000276282	1.0907	3.55865
	O00178|GTPB1_HUMAN	8	1	3	12	5	4	3.33582	0.000309726	1.73804	3.50902
	Q9P265|DIP2B_HUMAN	11	3	1	21	4	3	4.49845	0.000344921	2.16943	3.46228
	Q8TEU7|RPGF6_HUMAN	2	1	1	4	4	5	2.42142	0.000395555	1.27586	3.40279
	Q92499|DDX1_HUMAN	25	18	16	31	25	28	2.28516	0.000418831	1.19229	3.37796
	P41091|IF2G_HUMAN	5	1	#N/A	7	2	1	14.0607	0.000433834	3.81359	3.36268
	O95202|LETM1_HUMAN	20	7	4	21	6	8	1.77331	0.000448157	0.826447	3.34857
	Q9BYF1|ACE2_HUMAN	15	5	6	21	16	15	6.51144	0.000462504	2.70298	3.33488
	Q6PCD5|RFWD3_HUMAN	2	1	1	3	4	2	2.83099	0.000464625	1.50131	3.3329
	Q01970|PLCB3_HUMAN	22	1	4	28	11	7	5.80319	0.00048309	2.53685	3.31597
	O00267|SPT5H_HUMAN	21	8	6	29	14	11	2.8335	0.000506074	1.50259	3.29579
	Q00839|HNRPU_HUMAN	32	24	26	33	33	31	2.01879	0.000557146	1.01349	3.25403
	O15084|ANR28_HUMAN	#N/A	2	1	1	3	2	19.9463	0.000588872	4.31805	3.22998
	Q14966|ZN638_HUMAN	2	#N/A	#N/A	10	1	1	46.0282	0.000591449	5.52445	3.22808
	Q9Y4F3|MARF1_HUMAN	5	1	2	10	6	7	4.76932	0.000608593	2.25378	3.21567
	Q14451|GRB7_HUMAN	11	3	2	12	4	7	2.20336	0.000615325	1.1397	3.2109
	Q9UJF2|NGAP_HUMAN	#N/A	#N/A	1	3	2	1	33.122	0.000620608	5.04972	3.20718
	Q1KMD3|HNRL2_HUMAN	20	12	11	23	21	20	1.86909	0.000644684	0.902336	3.19065
	Q9BXP5|SRRT_HUMAN	9	4	4	9	9	6	1.83722	0.000650861	0.877527	3.18651
	Q92620|PRP16_HUMAN	14	7	6	18	8	7	1.90481	0.00068694	0.929649	3.16308
	Q6PIW4|FIGL1_HUMAN	3	5	3	3	5	4	1.76223	0.000783186	0.817403	3.10614
	P41743|KPCI_HUMAN	10	3	3	10	9	6	2.46488	0.000805363	1.30152	3.09401
	P62750|RL23A_HUMAN	1	7	5	1	8	10	2.69072	0.000846888	1.42799	3.07217
	Q8N1W1|ARG28_HUMAN	5	6	7	8	13	12	2.20285	0.000900431	1.13937	3.04555
	Q92922|SMRC1_HUMAN	2	3	2	4	4	4	2.23089	0.000909511	1.15762	3.04119
	O94887|FARP2_HUMAN	8	5	5	12	7	10	4.11748	0.000917344	2.04176	3.03747
	Q9UK59|DBR1_HUMAN	6	6	7	9	8	11	2.97796	0.000926674	1.57432	3.03307
	Q9NNW5|WDR6_HUMAN	7	6	6	10	6	8	1.94658	0.000941104	0.960944	3.02636
	Q9H0J9|PAR12_HUMAN	5	2	2	10	10	7	17.9158	0.0010231	4.16316	2.99008
	Q14527|HLTF_HUMAN	17	27	25	24	35	31	2.25005	0.00105376	1.16996	2.97726
	Q9NWK9|BCD1_HUMAN	1	1	1	2	3	4	4.83465	0.00105453	2.27341	2.97694
	Q9P206|K1522_HUMAN	4	2	4	4	5	8	2.32181	0.00112031	1.21525	2.95066
	Q92974|ARHG2_HUMAN	7	2	3	10	5	4	4.63544	0.00114413	2.21271	2.94152
	Q13144|EI2BE_HUMAN	11	12	9	14	11	12	1.80524	0.00121009	0.85219	2.91718
	P46100|ATRX_HUMAN	8	1	#N/A	8	1	1	6.71696	0.00123089	2.74781	2.90978
	Q8IYU8|MICU2_HUMAN	1	1	3	2	3	4	4.75453	0.0012599	2.2493	2.89966
	Q13435|SF3B2_HUMAN	14	10	10	16	18	14	1.88302	0.00127294	0.913048	2.89519
	Q6DT37|MRCKG_HUMAN	1	4	4	4	6	9	3.62856	0.00129496	1.8594	2.88774
	Q9H8V3|ECT2_HUMAN	7	7	9	10	11	10	3.4145	0.00130137	1.77167	2.8856
	Q6ZW31|SYDE1_HUMAN	#N/A	#N/A	#N/A	1	1	2	10.8081	0.00132525	3.43404	2.8777
	Q12768|WASC5_HUMAN	26	15	14	35	20	20	1.80949	0.00133687	0.855585	2.87391
	Q8IX12|CCAR1_HUMAN	#N/A	2	2	1	2	2	29.3592	0.00136407	4.87574	2.86516
	Q8IYK4|GT252_HUMAN	1	#N/A	1	8	1	1	10.2804	0.00137188	3.36183	2.86268
	Q5F1R6|DJC21_HUMAN	2	#N/A	#N/A	3	1	1	32.2404	0.00137545	5.0108	2.86156
	Q9Y450|HBS1L_HUMAN	8	#N/A	#N/A	10	2	3	25.6437	0.00162144	4.68053	2.7901
	Q86WA8|LONP2_HUMAN	12	16	14	14	17	17	2.04622	0.00163434	1.03296	2.78666
	Q6SJ93|F111B_HUMAN	18	1	1	28	4	1	2.65176	0.00175583	1.40695	2.75552
	O94761|RECQ4_HUMAN	15	3	5	19	13	18	9.71794	0.00179521	3.28065	2.74588
	Q08J23|NSUN2_HUMAN	31	16	15	36	18	18	1.84333	0.00186262	0.882316	2.72988
	Q14687|GSE1_HUMAN	4	1	1	9	5	2	2.46765	0.00186928	1.30314	2.72833
	Q9BX10|GTPB2_HUMAN	4	2	2	5	3	4	2.52737	0.00187881	1.33764	2.72612
	Q12802|AKP13_HUMAN	5	6	5	10	12	13	2.38953	0.00190837	1.25673	2.71934
	O15294|OGT1_HUMAN	17	12	15	20	20	18	1.76452	0.00192167	0.819273	2.71632
	P52597|HNRPF_HUMAN	5	3	3	7	4	3	1.88701	0.00192742	0.916103	2.71502
	O00571|DDX3X_HUMAN	20	24	24	25	29	28	2.03411	0.0019524	1.0244	2.70943
	Q10567|AP1B1_HUMAN	5	2	4	10	6	6	2.02149	0.00195494	1.01542	2.70887
	P49916|DNLI3_HUMAN	4	3	2	4	7	6	3.0459	0.00199002	1.60687	2.70114
	O15344|TRI18_HUMAN	3	#N/A	#N/A	7	1	1	7.19573	0.0020092	2.84714	2.69698
	Q53EP0|FND3B_HUMAN	22	18	19	24	22	22	1.80346	0.00215083	0.850766	2.66739
	O75179|ANR17_HUMAN	2	2	1	9	3	4	4.29181	0.00216597	2.10159	2.66435
	Q9BZH6|WDR11_HUMAN	10	10	11	15	12	15	1.83585	0.0021915	0.876447	2.65926
	P57772|SELB_HUMAN	15	15	10	17	16	19	2.97427	0.00221205	1.57254	2.6552
	O14617|AP3D1_HUMAN	19	18	17	24	21	21	1.77082	0.00248791	0.824415	2.60416
	P12110|CO6A2_HUMAN	1	#N/A	#N/A	3	1	1	14.2996	0.00263167	3.8379	2.57977
	Q9P2E3|ZNFX1_HUMAN	7	7	9	12	19	19	5.45487	0.00264861	2.44755	2.57698
	Q13535|ATR_HUMAN	21	16	17	30	23	22	1.98182	0.00275861	0.986829	2.55931
	Q15582|BGH3_HUMAN	12	5	3	11	6	7	2.02097	0.00287843	1.01505	2.54084
	Q9C0D5|TANC1_HUMAN	12	7	4	23	5	7	3.63935	0.00292556	1.86368	2.53379
	Q14997|PSME4_HUMAN	10	#N/A	#N/A	13	1	1	31.5731	0.00296266	4.98062	2.52832
	O14802|RPC1_HUMAN	15	#N/A	#N/A	25	2	2	10.6401	0.00305068	3.41144	2.5156
	Q03164|KMT2A_HUMAN	1	#N/A	1	3	1	1	3.60733	0.00311873	1.85093	2.50602
	O00203|AP3B1_HUMAN	10	9	7	18	11	9	2.00324	0.0033188	1.00234	2.47902
	Q9UHN6|CEIP2_HUMAN	16	6	5	16	11	9	2.13053	0.00342035	1.09121	2.46593
	O60524|NEMF_HUMAN	7	#N/A	#N/A	11	4	2	84.4965	0.00349742	6.40082	2.45625
	Q14004|CDK13_HUMAN	3	2	#N/A	4	2	1	5.89332	0.00374183	2.55908	2.42692
	Q6R327|RICTR_HUMAN	14	18	21	21	26	30	2.17597	0.0039066	1.12166	2.4082
	Q9H0H5|RGAP1_HUMAN	1	7	4	1	7	7	1.89112	0.00397939	0.919242	2.40018
	O15067|PUR4_HUMAN	10	4	3	11	3	6	1.84345	0.00426558	0.882407	2.37002
	Q14147|DHX34_HUMAN	12	4	6	17	11	10	3.29167	0.00430075	1.71882	2.36646
	Q658Y4|F91A1_HUMAN	14	8	9	13	14	10	1.84338	0.00437099	0.882352	2.35942
	Q8TER5|ARH40_HUMAN	4	2	1	6	3	1	2.43038	0.00438546	1.28118	2.35798
	O60231|DHX16_HUMAN	12	7	7	16	10	11	2.37156	0.00440582	1.24584	2.35597
	Q5VTR2|BRE1A_HUMAN	15	1	1	23	4	4	18.9331	0.00446719	4.24284	2.34997
	O95163|ELP1_HUMAN	17	14	13	19	20	17	1.81244	0.00473426	0.857935	2.32475
	Q9UBD5|ORC3_HUMAN	4	6	3	3	9	11	2.12716	0.00476974	1.08893	2.3215
	Q9HAU0|PKHA5_HUMAN	8	7	13	10	13	16	2.10088	0.00478094	1.07099	2.32049
	Q9UPY3|DICER_HUMAN	18	18	18	22	40	33	2.91763	0.00505649	1.5448	2.29615
	Q9H0D6|XRN2_HUMAN	12	8	4	13	9	7	1.8573	0.00507567	0.893203	2.29451
	Q8IYT2|CMTR2_HUMAN	7	#N/A	#N/A	9	2	2	24.6182	0.00513522	4.62165	2.28944
	P07814|SYEP_HUMAN	56	49	50	70	54	51	1.81889	0.005418	0.863057	2.26616
	Q9BPZ7|SIN1_HUMAN	4	2	4	3	4	7	2.22781	0.00574425	1.15563	2.24077
	O96006|ZBED1_HUMAN	4	2	2	4	2	4	2.38639	0.00584814	1.25483	2.23298
	Q8IWV7|UBR1_HUMAN	20	9	10	18	12	14	3.23441	0.00618965	1.6935	2.20833
	O75147|OBSL1_HUMAN	9	3	2	16	10	11	5.25163	0.00637657	2.39277	2.19541
	Q6P158|DHX57_HUMAN	8	2	3	11	8	8	56.8481	0.00653813	5.82904	2.18455
	Q6VY07|PACS1_HUMAN	1	4	4	3	8	4	3.41247	0.00655918	1.77082	2.18315
	Q9P1Y5|CAMP3_HUMAN	1	3	1	3	4	2	13.0389	0.00662011	3.70475	2.17913
	O95248|MTMR5_HUMAN	9	5	7	17	7	10	2.79353	0.0068675	1.48209	2.1632
	Q9P107|GMIP_HUMAN	2	1	1	2	1	3	3.45011	0.00720223	1.78664	2.14253
	Q5JRA6|TGO1_HUMAN	12	4	3	7	6	6	1.75707	0.00728563	0.813175	2.13753
	Q96AQ6|PBIP1_HUMAN	18	12	12	15	19	15	2.74441	0.00730603	1.45649	2.13632
	Q7Z5K2|WAPL_HUMAN	9	1	2	9	3	2	3.28541	0.007554	1.71607	2.12182
	Q3KQU3|MA7D1_HUMAN	4	3	3	5	8	6	2.21326	0.00761323	1.14617	2.11843
	Q86XI2|CNDG2_HUMAN	5	8	6	4	10	11	3.35809	0.00790311	1.74764	2.1022
	E9PAV3|NACAM_HUMAN	3	#N/A	#N/A	3	1	1	14.172	0.00842765	3.82497	2.07429
	P49917|DNLI4_HUMAN	2	3	3	3	4	6	2.4671	0.00850117	1.30281	2.07052
	Q9Y666|S12A7_HUMAN	7	4	3	10	3	5	1.97022	0.00858161	0.978359	2.06643
	Q8IZ69|TRM2A_HUMAN	6	1	2	7	4	9	56.9264	0.00880566	5.83103	2.05524
	P51530|DNA2_HUMAN	3	5	9	4	13	14	2.8825	0.00904134	1.52732	2.04377
	Q9P2E9|RRBP1_HUMAN	18	5	4	19	12	6	4.92175	0.00961462	2.29917	2.01707
	P26358|DNMT1_HUMAN	12	6	8	13	7	10	1.77676	0.00961852	0.829247	2.01689
	Q9UEG4|ZN629_HUMAN	5	#N/A	#N/A	8	5	3	42.43	0.00989733	5.40701	2.00448
	Q9NYV4|CDK12_HUMAN	7	2	4	11	5	5	12.3735	0.00999905	3.62918	2.00004
	Q68DQ2|CRBG3_HUMAN	1	1	3	2	3	4	7.91331	0.010038	2.98428	1.99835
	Q8NE71|ABCF1_HUMAN	11	7	8	16	11	11	2.31678	0.0109761	1.21212	1.95955
	Q99985|SEM3C_HUMAN	3	#N/A	#N/A	4	1	3	17.0454	0.0110845	4.09131	1.95528
	Q96SB4|SRPK1_HUMAN	2	2	3	4	3	5	2.09991	0.0111755	1.07033	1.95173
	P36956|SRBP1_HUMAN	3	1	1	6	1	1	2.12433	0.0112083	1.087	1.95046
	Q9BXB4|OSB11_HUMAN	3	2	2	3	3	6	2.93984	0.011748	1.55574	1.93003
	Q5SY16|NOL9_HUMAN	2	1	2	3	3	5	7.56377	0.011963	2.91911	1.92216
	P50548|ERF_HUMAN	4	3	5	4	7	6	2.50768	0.0120239	1.32635	1.91996
	Q68E01|INT3_HUMAN	4	5	6	6	7	7	3.92847	0.0122417	1.97397	1.91216
	Q8IY37|DHX37_HUMAN	12	3	3	13	5	3	1.88542	0.0123076	0.914888	1.90983
	Q8IX18|DHX40_HUMAN	3	1	1	5	2	2	16.5147	0.0123692	4.04568	1.90766
	Q8NEM2|SHCBP_HUMAN	12	15	17	11	19	19	1.8974	0.0124152	0.924025	1.90604
	Q9H4L5|OSBL3_HUMAN	7	10	8	20	14	13	2.23989	0.0127589	1.16343	1.89419
	Q93073|SBP2L_HUMAN	5	1	2	6	5	4	2.16029	0.0131276	1.11123	1.88182
	Q9BW19|KIFC1_HUMAN	9	1	2	11	5	5	8.87583	0.013392	3.14988	1.87315
	O60306|AQR_HUMAN	23	17	16	26	18	18	1.82024	0.0135545	0.864132	1.86792
	Q9UK61|TASOR_HUMAN	1	1	2	3	3	3	2.8021	0.0135661	1.48651	1.86755
	Q9Y520|PRC2C_HUMAN	15	4	5	16	9	9	2.48208	0.0138482	1.31155	1.85861
	Q3V6T2|GRDN_HUMAN	3	3	3	5	8	4	4.12128	0.0139643	2.04309	1.85498
	Q92888|ARHG1_HUMAN	1	4	7	7	9	10	8.27215	0.01442	3.04826	1.84103
	Q8NBJ5|GT251_HUMAN	18	11	11	20	12	15	2.17801	0.0152606	1.12301	1.81643
	O00468|AGRIN_HUMAN	19	9	8	21	15	14	1.88169	0.0152626	0.912031	1.81637
	Q9Y4B4|ARIP4_HUMAN	1	1	#N/A	4	2	1	9.30562	0.0155328	3.2181	1.80875
	P54259|ATN1_HUMAN	6	#N/A	#N/A	5	1	2	11.981	0.0155605	3.58268	1.80798
	Q7Z2W4|ZCCHV_HUMAN	10	14	14	9	23	15	2.1937	0.0157196	1.13337	1.80356
	Q8TCY9|URGCP_HUMAN	5	3	5	8	9	8	3.17264	0.0159365	1.66568	1.79761
	P46821|MAP1B_HUMAN	1	7	4	6	10	9	184.223	0.0159767	7.52531	1.79651
	P43490|NAMPT_HUMAN	2	#N/A	#N/A	2	2	2	18.9544	0.0160603	4.24446	1.79425
	Q709F0|ACD11_HUMAN	3	1	2	6	1	2	4.5776	0.0161399	2.19459	1.7921
	P42285|MTREX_HUMAN	14	14	13	22	14	16	1.79825	0.0163446	0.846595	1.78663
	Q2KHR3|QSER1_HUMAN	3	4	3	4	9	5	2.55532	0.0163465	1.3535	1.78658
	Q86W56|PARG_HUMAN	2	1	1	3	3	3	4.64198	0.0166551	2.21474	1.77845
	Q9NYU1|UGGG2_HUMAN	13	1	#N/A	16	4	4	49.8095	0.0167667	5.63835	1.77555
	Q9H3C7|GGNB2_HUMAN	2	1	1	3	1	1	2.5637	0.0168453	1.35823	1.77352
	Q9Y2G8|DJC16_HUMAN	6	1	1	7	7	6	9.93759	0.0168503	3.3129	1.77339
	O14776|TCRG1_HUMAN	13	4	5	27	13	11	5.80155	0.0169007	2.53644	1.7721
	O43149|ZZEF1_HUMAN	8	11	10	6	15	13	1.94412	0.0171795	0.959118	1.76499
	Q9NVN8|GNL3L_HUMAN	2	2	#N/A	3	3	4	52.066	0.0172528	5.70227	1.76314
	O75131|CPNE3_HUMAN	2	#N/A	#N/A	2	1	1	4.56751	0.0179505	2.19141	1.74592
	Q8WVC0|LEO1_HUMAN	3	1	#N/A	5	1	3	21.4907	0.0179621	4.42564	1.74564
	P40222|TXLNA_HUMAN	4	2	1	5	3	1	11.3615	0.0185539	3.50608	1.73157
	Q7KZI7|MARK2_HUMAN	7	#N/A	#N/A	8	4	3	11.9301	0.0186284	3.57654	1.72982
	Q9P258|RCC2_HUMAN	16	1	2	17	5	4	27.8534	0.0186616	4.79978	1.72905
	Q9UPN6|SCAF8_HUMAN	2	1	2	4	4	3	2.66519	0.0187058	1.41424	1.72802
	Q9Y230|RUVB2_HUMAN	1	1	1	2	4	3	3.38161	0.0194305	1.75771	1.71152
	Q15084|PDIA6_HUMAN	3	#N/A	#N/A	2	2	2	20.6529	0.0202595	4.36828	1.69337
	Q9HCS7|SYF1_HUMAN	13	11	10	14	18	18	4.6179	0.0205221	2.20724	1.68778
	O95453|PARN_HUMAN	2	2	2	2	2	2	1.9097	0.0206833	0.933347	1.68438
	Q9UGR2|Z3H7B_HUMAN	5	3	#N/A	7	2	3	26.662	0.020771	4.73671	1.68254
	Q96ST3|SIN3A_HUMAN	16	5	6	23	13	5	2.12386	0.0208924	1.08669	1.68001
	Q15910|EZH2_HUMAN	2	1	#N/A	2	2	1	27.5241	0.0209756	4.78263	1.67829
	P60842|IF4A1_HUMAN	3	#N/A	#N/A	5	1	1	17.1626	0.0214909	4.1012	1.66774
	O15041|SEM3E_HUMAN	2	1	#N/A	2	1	2	7.0311	0.0220107	2.81375	1.65737
	P40692|MLH1_HUMAN	18	2	5	19	3	6	3.11545	0.0220583	1.63944	1.65643
	O43847|NRDC_HUMAN	5	#N/A	1	4	2	1	10.3667	0.0220872	3.37388	1.65586
	Q9P215|POGK_HUMAN	4	2	3	5	3	4	3.16462	0.0225082	1.66203	1.64766
	Q13753|LAMC2_HUMAN	5	4	5	8	6	6	2.86371	0.023444	1.51789	1.62997
	Q15629|TRAM1_HUMAN	4	#N/A	#N/A	5	1	2	30.133	0.0235828	4.91327	1.6274
	P47736|RPGP1_HUMAN	2	1	1	2	3	3	5.52192	0.024025	2.46517	1.61934
	Q9HAU5|RENT2_HUMAN	12	1	2	21	2	1	5.2256	0.0244312	2.3856	1.61206
	Q9HCG8|CWC22_HUMAN	2	1	1	2	3	1	8.1752	0.0246064	3.03125	1.60895
	Q86U38|NOP9_HUMAN	1	3	2	1	2	2	2.23306	0.0248563	1.15902	1.60456
	Q9Y2L1|RRP44_HUMAN	10	2	#N/A	11	2	1	2.70949	0.0251786	1.43802	1.59897
	Q5K651|SAMD9_HUMAN	4	3	2	14	4	5	2.18233	0.0263388	1.12587	1.5794
	P17858|PFKAL_HUMAN	11	19	17	13	20	21	3.25256	0.026376	1.70158	1.57879
	Q9ULX6|AKP8L_HUMAN	10	10	10	10	10	10	1.90213	0.026892	0.927619	1.57038
	Q06787|FMR1_HUMAN	2	3	4	1	4	4	3.5707	0.0276011	1.83621	1.55907
	A8MPP1|D11L8_HUMAN	3	5	3	7	5	6	3.53812	0.0276706	1.82298	1.55798
	P19338|NUCL_HUMAN	18	15	17	23	18	16	2.09951	0.0278018	1.07005	1.55593
	O43306|ADCY6_HUMAN	1	#N/A	2	1	3	2	19.7506	0.0281203	4.30382	1.55098
	P51659|DHB4_HUMAN	10	16	21	16	19	22	1.76335	0.0286575	0.81832	1.54276
	Q8IZH2|XRN1_HUMAN	10	4	4	18	10	11	2.43182	0.0290538	1.28204	1.5368
	Q5PRF9|SMAG2_HUMAN	1	1	2	1	4	5	18.0414	0.0291469	4.17324	1.53541
	Q15652|JHD2C_HUMAN	6	1	1	7	4	4	2.32465	0.029589	1.21701	1.52887
	Q8WUJ3|CEMIP_HUMAN	14	#N/A	#N/A	14	3	3	28.8298	0.0302642	4.84949	1.51907
	Q9BTC0|DIDO1_HUMAN	8	2	1	18	3	1	1.89269	0.0305481	0.920439	1.51502
	Q9H4L7|SMRCD_HUMAN	9	4	2	9	4	4	3.52072	0.0317919	1.81587	1.49768
	Q9ULJ7|ANR50_HUMAN	7	#N/A	1	7	2	3	21.4577	0.0320659	4.42343	1.49396
	P11274|BCR_HUMAN	4	2	1	4	2	4	2.09516	0.0323322	1.06706	1.49037
	Q6ZN55|ZN574_HUMAN	7	#N/A	#N/A	8	3	3	16.8323	0.0326256	4.07316	1.48644
	Q13509|TBB3_HUMAN	2	#N/A	1	1	1	1	35.2502	0.0331656	5.13956	1.47931
	A2RUS2|DEND3_HUMAN	3	1	#N/A	2	6	9	66.6344	0.0335972	6.0582	1.4737
	O43813|LANC1_HUMAN	1	3	3	2	4	4	1.93185	0.0340651	0.949984	1.46769
	Q9HC35|EMAL4_HUMAN	8	#N/A	3	13	5	5	59.5023	0.0343309	5.89487	1.46431
	Q7LBC6|KDM3B_HUMAN	6	#N/A	#N/A	6	1	1	12.1385	0.0348596	3.60152	1.45768
	Q05193|DYN1_HUMAN	4	1	4	6	3	3	1.87334	0.0356417	0.905616	1.44804
	Q8WXG6|MADD_HUMAN	3	2	4	5	9	6	4.25403	0.0360567	2.08883	1.44301
	Q8TEB7|RN128_HUMAN	2	#N/A	1	2	1	1	4.61897	0.0362636	2.20757	1.44053
	Q92673|SORL_HUMAN	6	8	4	9	10	9	1.84702	0.0363826	0.885201	1.43911
	P21860|ERBB3_HUMAN	5	1	1	6	1	3	4.13583	0.0368524	2.04818	1.43353
	Q8NC60|NOA1_HUMAN	10	3	5	11	9	8	2.7997	0.0371168	1.48527	1.43043
	Q14166|TTL12_HUMAN	1	1	1	3	2	1	8.60738	0.0371529	3.10557	1.43001
	O00411|RPOM_HUMAN	29	13	14	31	23	22	2.93651	0.037688	1.5541	1.4238
	Q9P2K8|E2AK4_HUMAN	1	1	1	1	2	2	11.8464	0.0392348	3.56638	1.40633
	P04049|RAF1_HUMAN	2	5	6	2	9	7	2.61133	0.0393512	1.38479	1.40504
	Q9UBU9|NXF1_HUMAN	7	7	8	11	7	8	2.07263	0.0395497	1.05146	1.40286
	Q9BXB5|OSB10_HUMAN	2	1	1	2	2	2	2.99226	0.0397652	1.58124	1.4005
	Q9Y6W5|WASF2_HUMAN	1	1	1	1	1	2	22.527	0.0398713	4.49358	1.39934
	Q8IWZ3|ANKH1_HUMAN	7	7	4	14	5	5	2.699	0.040341	1.43243	1.39425
	Q9H2U1|DHX36_HUMAN	11	14	18	13	24	26	1.83012	0.041253	0.871935	1.38454
	Q8IXR9|CL056_HUMAN	1	#N/A	#N/A	1	1	1	718.638	0.0416694	9.48912	1.38018
	Q9H7D0|DOCK5_HUMAN	6	12	9	11	15	17	2.16	0.0425318	1.11103	1.37129
	Q96NW4|ANR27_HUMAN	4	5	2	6	10	8	2.32477	0.0426644	1.21709	1.36993
	Q96R06|SPAG5_HUMAN	5	#N/A	#N/A	6	2	1	8.72861	0.042944	3.12575	1.3671
	Q4KWH8|PLCH1_HUMAN	1	#N/A	#N/A	1	2	2	13.7176	0.0435005	3.77795	1.36151
	O43593|HAIR_HUMAN	13	5	5	12	9	9	2.49688	0.0470314	1.32012	1.32761
	Q99569|PKP4_HUMAN	1	4	4	1	5	7	5.00117	0.0471115	2.32227	1.32687
	O43314|VIP2_HUMAN	13	#N/A	#N/A	13	2	2	18.7283	0.0483163	4.22715	1.31591
	Q6Y7W6|GGYF2_HUMAN	11	4	3	9	9	8	5.24869	0.0493352	2.39196	1.30684
	Q08379|GOGA2_HUMAN	3	#N/A	#N/A	3	3	3	31.0981	0.049356	4.95875	1.30666
	P17987|TCPA_HUMAN	5	#N/A	1	7	2	2	17.1908	0.0498184	4.10356	1.30261
	P04920|B3A2_HUMAN	6	1	2	6	2	2	15.5316	0.0498326	3.95714	1.30249
	P10253|LYAG_HUMAN	5	2	1	4	4	1	2.43944	0.0503552	1.28655	1.29796
	Q92878|RAD50_HUMAN	19	1	#N/A	17	1	1	6.49369	0.0505397	2.69904	1.29637
	Q96RP9|EFGM_HUMAN	19	3	6	17	10	10	2.86524	0.0506227	1.51865	1.29565
	Q99459|CDC5L_HUMAN	2	2	2	1	7	4	2.5596	0.0509629	1.35592	1.29275
	P53985|MOT1_HUMAN	4	2	1	3	3	2	2.24654	0.0510775	1.16771	1.29177
	Q15233|NONO_HUMAN	4	#N/A	#N/A	3	2	2	19.8545	0.0519572	4.3114	1.28435
	Q9NZ71|RTEL1_HUMAN	7	#N/A	#N/A	6	2	2	34.7891	0.0526041	5.12057	1.27898
	Q96Q05|TPPC9_HUMAN	3	3	1	3	5	2	21.8574	0.0529275	4.45005	1.27632
	Q32MZ4|LRRF1_HUMAN	9	2	1	11	6	5	37.1455	0.0533694	5.21511	1.27271
	P13611|CSPG2_HUMAN	5	1	#N/A	4	4	3	52.5228	0.054139	5.71487	1.26649
	O75110|ATP9A_HUMAN	5	#N/A	2	6	5	3	58.5166	0.054675	5.87078	1.26221
	Q9Y256|FACE2_HUMAN	3	1	1	3	2	1	2.21121	0.0556985	1.14484	1.25416
	Q8IWV8|UBR2_HUMAN	29	15	16	31	26	27	2.30742	0.0571979	1.20628	1.24262
	Q9BTX1|NDC1_HUMAN	8	#N/A	#N/A	8	3	6	69.0671	0.0575153	6.10993	1.24022
	Q96KP1|EXOC2_HUMAN	4	5	6	5	5	7	2.43209	0.0580306	1.2822	1.23634
	Q5JTH9|RRP12_HUMAN	1	5	7	3	8	5	5.91526	0.0587515	2.56444	1.23098
	Q13214|SEM3B_HUMAN	5	1	#N/A	5	3	2	12.1128	0.0593654	3.59846	1.22647
	Q8TDW0|LRC8C_HUMAN	3	#N/A	#N/A	1	1	1	9.51525	0.0601383	3.25024	1.22085
	Q14191|WRN_HUMAN	2	5	3	2	3	4	2.88754	0.0611501	1.52984	1.2136
	Q7Z6B7|SRGP1_HUMAN	2	2	3	10	2	4	13.3012	0.0614276	3.73349	1.21164
	Q6ZS17|RIPR1_HUMAN	1	1	#N/A	2	1	1	18.5758	0.0622676	4.21535	1.20574
	Q8TAF3|WDR48_HUMAN	11	4	3	10	11	7	4.54647	0.0640648	2.18475	1.19338
	Q9Y4K0|LOXL2_HUMAN	10	3	4	8	9	11	2.99452	0.0645219	1.58233	1.19029
	Q7Z4H7|HAUS6_HUMAN	4	9	9	4	12	14	1.95611	0.064722	0.967989	1.18895
	Q9Y5Q9|TF3C3_HUMAN	14	10	11	18	15	19	2.18995	0.0647898	1.1309	1.18849
	Q8N5C6|SRBD1_HUMAN	3	3	5	1	8	8	2.79315	0.0653008	1.48189	1.18508
	Q9NWH9|SLTM_HUMAN	5	2	3	7	4	2	2.03868	0.0655181	1.02764	1.18364
	Q9H4Z3|CAPAM_HUMAN	2	1	1	1	1	2	11.6083	0.0663449	3.53708	1.17819
	Q66K74|MAP1S_HUMAN	2	4	2	5	4	3	4.38054	0.0666174	2.13111	1.17641
	P14314|GLU2B_HUMAN	11	6	5	10	7	8	2.06971	0.0666394	1.04943	1.17627
	Q5TAQ9|DCAF8_HUMAN	2	3	2	2	6	6	9.52148	0.0673551	3.25119	1.17163
	P49790|NU153_HUMAN	6	4	2	6	10	8	2.73208	0.0674237	1.45	1.17119
	Q8TEW0|PARD3_HUMAN	13	3	#N/A	23	2	2	22.7823	0.0685009	4.50984	1.1643
	Q96C12|ARMC5_HUMAN	2	#N/A	1	3	1	1	9.45665	0.068781	3.24133	1.16253
	Q9Y5W7|SNX14_HUMAN	8	#N/A	3	8	3	4	28.9347	0.0736052	4.85473	1.13309
	Q6ZT12|UBR3_HUMAN	6	7	7	7	8	12	3.25438	0.075486	1.70238	1.12213
	P29597|TYK2_HUMAN	11	11	9	14	10	13	2.25474	0.0758723	1.17296	1.11992
	O75127|PTCD1_HUMAN	2	4	3	2	9	12	3.39905	0.0766581	1.76513	1.11544
	O95140|MFN2_HUMAN	17	3	1	14	4	3	5.05944	0.078281	2.33898	1.10634
	P78504|JAG1_HUMAN	4	2	5	4	6	3	1.93551	0.0783216	0.952716	1.10612
	P85037|FOXK1_HUMAN	10	5	3	11	3	6	1.89408	0.0784149	0.921494	1.1056
	Q9BX69|CARD6_HUMAN	3	2	3	2	4	5	2.01822	0.0810969	1.01308	1.091
	Q9BVA0|KTNB1_HUMAN	2	1	#N/A	3	1	1	4.21359	0.0815793	2.07505	1.08842
	Q71RC2|LARP4_HUMAN	2	2	4	1	4	4	1.99276	0.0827418	0.994765	1.08228
	O75170|PP6R2_HUMAN	1	#N/A	1	1	1	1	9.73548	0.0833092	3.28325	1.07931
	P08183|MDR1_HUMAN	12	#N/A	2	10	8	8	78.2337	0.0837012	6.28972	1.07727
	Q12770|SCAP_HUMAN	10	3	1	7	5	2	1.80829	0.0848081	0.854622	1.07156
	Q8N556|AFAP1_HUMAN	3	2	2	6	2	4	1.82131	0.0890732	0.864975	1.05025
	Q8IZE3|PACE1_HUMAN	2	#N/A	1	3	2	2	38.3736	0.0901083	5.26204	1.04524
	P46063|RECQ1_HUMAN	7	6	4	11	4	8	2.20071	0.0914903	1.13797	1.03863
	Q9BQ70|TCF25_HUMAN	2	2	1	1	8	8	68.3903	0.0923592	6.09572	1.03452
	P17655|CAN2_HUMAN	7	2	2	5	5	5	5.47549	0.0927226	2.45299	1.03281
	P11279|LAMP1_HUMAN	2	1	1	2	1	1	3.22702	0.0929953	1.6902	1.03154
	Q5VZ89|DEN4C_HUMAN	7	3	1	12	2	3	18.9982	0.0944258	4.24779	1.02491
	Q96JC1|VPS39_HUMAN	2	1	#N/A	2	1	1	17.1391	0.0962772	4.09922	1.01648
	Q9P2R6|RERE_HUMAN	7	1	4	6	3	4	1.9475	0.0963786	0.961621	1.01602
	O95342|ABCBB_HUMAN	1	#N/A	1	1	1	1	15.847	0.0966389	3.98614	1.01485
	P15586|GNS_HUMAN	3	1	2	3	4	5	3.00613	0.0990271	1.58791	1.00425
	Q96JG6|VPS50_HUMAN	3	6	6	4	10	7	2.1429	0.101961	1.09956	0.991567
	Q9GZR7|DDX24_HUMAN	4	2	3	4	7	6	3.35608	0.102487	1.74678	0.989331
	O95602|RPA1_HUMAN	23	13	14	31	19	14	4.69879	0.104929	2.23229	0.979105
	Q6P179|ERAP2_HUMAN	4	2	1	7	2	5	2.03149	0.107958	1.02254	0.966745
	Q92995|UBP13_HUMAN	4	12	11	7	16	14	2.11321	0.108384	1.07944	0.965033
	P49915|GUAA_HUMAN	28	9	9	24	13	16	2.49614	0.109581	1.3197	0.960266
	Q96S55|WRIP1_HUMAN	10	2	1	8	1	3	1.98155	0.113205	0.986628	0.946135
	Q7Z7M0|MEGF8_HUMAN	3	1	2	2	1	2	16.1753	0.113918	4.01572	0.943407
	P29590|PML_HUMAN	6	6	4	4	8	10	1.8769	0.114256	0.908354	0.94212
	O14561|ACPM_HUMAN	4	2	2	3	7	6	8.13566	0.118159	3.02426	0.927532
	Q13610|PWP1_HUMAN	1	3	4	2	4	3	3.34157	0.118739	1.74053	0.925406
	P33121|ACSL1_HUMAN	18	1	4	16	5	4	4.44528	0.11926	2.15227	0.923506
	Q9Y2Z2|MTO1_HUMAN	17	7	6	20	11	12	1.88689	0.121017	0.916008	0.917154
	P60709|ACTB_HUMAN	1	1	1	1	1	1	2.10984	0.122688	1.07713	0.911197
	O95294|RASL1_HUMAN	19	2	#N/A	18	4	4	17.3719	0.124044	4.11868	0.906425
	Q14BN4|SLMAP_HUMAN	6	#N/A	1	6	1	3	6.31186	0.124709	2.65807	0.904102
	Q8IXI2|MIRO1_HUMAN	6	2	1	4	2	2	1.87107	0.125027	0.903863	0.902995
	Q14849|STAR3_HUMAN	6	7	7	6	9	8	2.68874	0.125748	1.42693	0.9005
	Q5T4S7|UBR4_HUMAN	56	41	36	47	71	58	2.24445	0.127466	1.16636	0.894605
	P15170|ERF3A_HUMAN	4	#N/A	3	3	6	3	24.9483	0.128426	4.64087	0.891349
	Q5W0V3|F16B1_HUMAN	3	#N/A	#N/A	2	3	1	24.685	0.129515	4.62557	0.887681
	P21127|CD11B_HUMAN	3	7	5	10	7	6	2.77652	0.129839	1.47328	0.886594
	Q9UQ88|CD11A_HUMAN	3	7	5	10	7	6	2.77652	0.129839	1.47328	0.886594
	P16403|H12_HUMAN	6	#N/A	1	4	5	3	88.6388	0.129934	6.46987	0.886278
	P51116|FXR2_HUMAN	1	2	4	1	4	4	5.96259	0.130002	2.57594	0.886051
	P48634|PRC2A_HUMAN	6	1	1	6	2	1	6.56844	0.132116	2.71555	0.879045
	Q8TEY7|UBP33_HUMAN	5	1	1	5	3	3	3.24372	0.132924	1.69765	0.876395
	Q68CZ2|TENS3_HUMAN	8	10	12	6	10	12	2.50781	0.138541	1.32643	0.858422
	O60610|DIAP1_HUMAN	10	7	9	18	11	10	1.87195	0.144644	0.904538	0.839701
	Q8N122|RPTOR_HUMAN	9	4	1	11	6	4	2.46689	0.147284	1.3027	0.831843
	Q9UPZ3|HPS5_HUMAN	1	4	4	1	8	5	2.66917	0.147455	1.41639	0.831341
	P19021|AMD_HUMAN	7	7	4	6	8	10	3.00561	0.147887	1.58766	0.830071
	Q2NKJ3|CTC1_HUMAN	3	#N/A	2	6	2	1	20.2148	0.148476	4.33734	0.828345
	Q96CW1|AP2M1_HUMAN	9	3	2	8	5	2	2.20767	0.149118	1.14253	0.826469
	Q9UKV8|AGO2_HUMAN	2	5	2	4	3	2	1.80245	0.1494	0.849956	0.825648
	Q9BRZ2|TRI56_HUMAN	6	5	1	4	8	7	8.17225	0.152649	3.03073	0.816307
	Q14CX7|NAA25_HUMAN	1	6	3	3	4	3	2.28819	0.154998	1.1942	0.809673
	Q96DY7|MTBP_HUMAN	1	2	1	1	1	2	9.64738	0.155436	3.27014	0.808448
	Q8IY81|SPB1_HUMAN	1	3	3	1	5	4	2.20259	0.155617	1.1392	0.807942
	Q9UER7|DAXX_HUMAN	4	1	2	7	1	1	1.86305	0.157934	0.897667	0.801523
	O60506|HNRPQ_HUMAN	12	13	14	13	14	20	1.7614	0.158874	0.816721	0.798948
	P17301|ITA2_HUMAN	21	10	13	22	10	15	3.50488	0.159028	1.80936	0.798527
	P63165|SUMO1_HUMAN	1	1	1	2	1	1	1.80072	0.159577	0.848574	0.79703
	P16401|H15_HUMAN	5	#N/A	#N/A	3	1	3	14.9469	0.16337	3.90177	0.786828
	Q9C0C4|SEM4C_HUMAN	2	1	1	1	1	1	1.82253	0.164729	0.865939	0.783231
	P26599|PTBP1_HUMAN	2	1	1	2	3	2	2.88586	0.16716	1.529	0.776867
	P17844|DDX5_HUMAN	7	1	#N/A	5	1	5	58.5141	0.172878	5.87071	0.762259
	Q9BVG8|KIFC3_HUMAN	1	1	2	1	2	3	4.68198	0.179493	2.22712	0.745952
	P22695|QCR2_HUMAN	6	1	#N/A	6	3	4	39.4901	0.180876	5.30342	0.742618
	Q2KHT3|CL16A_HUMAN	3	1	1	2	2	2	10.1064	0.19409	3.33719	0.711996
	O00425|IF2B3_HUMAN	3	12	13	10	9	11	1.9016	0.197515	0.92721	0.704401
	O75027|ABCB7_HUMAN	5	2	1	3	2	3	31.8161	0.197535	4.99169	0.704355
	O94854|K0754_HUMAN	10	1	2	8	5	3	2.9993	0.203464	1.58462	0.691512
	Q9HCE1|MOV10_HUMAN	3	#N/A	#N/A	1	3	1	27.5768	0.206475	4.78539	0.685134
	O00462|MANBA_HUMAN	5	#N/A	3	5	1	4	5.59485	0.210617	2.4841	0.676507
	P49641|MA2A2_HUMAN	5	3	2	4	4	3	2.45058	0.211226	1.29312	0.675253
	Q4ADV7|RIC1_HUMAN	4	4	5	2	7	6	1.76872	0.211523	0.822704	0.674643
	Q9UNF1|MAGD2_HUMAN	1	3	4	1	5	4	2.37026	0.212547	1.24505	0.672546
	P23378|GCSP_HUMAN	10	1	3	14	2	1	22.547	0.214532	4.49487	0.668508
	P42566|EPS15_HUMAN	8	#N/A	3	8	2	1	15.1236	0.216283	3.91873	0.664977
	Q15437|SC23B_HUMAN	12	4	5	9	5	4	2.03784	0.21736	1.02704	0.66282
	Q8IYQ7|THNS1_HUMAN	9	3	1	9	3	5	1.98245	0.221387	0.987285	0.654848
	Q13283|G3BP1_HUMAN	4	3	#N/A	4	3	7	356.338	0.227467	8.4771	0.643082
	Q06481|APLP2_HUMAN	3	2	1	2	3	3	16.807	0.23114	4.07099	0.636124
	O43823|AKAP8_HUMAN	2	1	#N/A	1	4	3	17.5225	0.231275	4.13113	0.635872
	P22413|ENPP1_HUMAN	3	2	3	5	3	3	2.93753	0.251281	1.55461	0.59984
	O15355|PPM1G_HUMAN	4	1	1	3	2	1	1.95344	0.258823	0.966014	0.586997
	Q8NI35|INADL_HUMAN	5	1	3	3	5	4	4.04479	0.266044	2.01607	0.575046
	O00541|PESC_HUMAN	1	4	2	4	2	4	3.55277	0.26937	1.82894	0.569651
	Q4ZIN3|MBRL_HUMAN	3	2	#N/A	2	1	1	12.5118	0.270725	3.64522	0.567471
	Q8TEM1|PO210_HUMAN	22	14	16	21	14	20	1.98994	0.276392	0.992727	0.558475
	P98160|PGBM_HUMAN	28	11	10	20	17	17	2.0452	0.280011	1.03224	0.552825
	Q52LW3|RHG29_HUMAN	2	2	2	3	1	2	2.45673	0.28253	1.29674	0.548936
	Q9H694|BICC1_HUMAN	2	#N/A	#N/A	6	1	2	6.33332	0.297602	2.66296	0.526364
	Q15643|TRIPB_HUMAN	12	1	#N/A	8	1	1	4.7466	0.298395	2.24689	0.525208
	Q14247|SRC8_HUMAN	9	9	12	7	11	11	5.12463	0.301317	2.35745	0.520976
	Q9Y2G1|MYRF_HUMAN	1	1	1	1	3	2	17.8606	0.302304	4.15871	0.519556
	Q9Y5A9|YTHD2_HUMAN	3	3	1	2	2	7	9.99392	0.324165	3.32105	0.489233
	Q9H6S0|YTDC2_HUMAN	3	9	9	3	18	17	2.76739	0.325005	1.46853	0.48811
	O15118|NPC1_HUMAN	8	4	#N/A	8	4	4	98.7774	0.325862	6.62611	0.486967
	Q6PI48|SYDM_HUMAN	8	6	3	17	4	11	3.83148	0.33609	1.9379	0.473545
	P51511|MMP15_HUMAN	1	2	1	1	1	3	8.44407	0.340975	3.07794	0.467277
	P63261|ACTG_HUMAN	1	1	1	1	1	1	2.75709	0.345229	1.46315	0.461893
	O15162|PLS1_HUMAN	3	2	1	2	1	2	4.67764	0.352332	2.22578	0.453047
	Q8WVS4|WDR60_HUMAN	2	2	3	1	3	3	5.32119	0.379396	2.41175	0.420907
	Q12913|PTPRJ_HUMAN	14	1	2	13	2	1	2.72379	0.382602	1.44562	0.417253
	Q14258|TRI25_HUMAN	20	28	24	19	31	32	1.78331	0.393934	0.83456	0.404577
	O60291|MGRN1_HUMAN	2	2	1	2	3	3	32.8505	0.397628	5.03785	0.400523
	Q16630|CPSF6_HUMAN	4	#N/A	2	6	2	2	43.605	0.401964	5.44642	0.395813
	P13498|CY24A_HUMAN	2	2	#N/A	2	1	1	27.3329	0.407119	4.77257	0.390278
	Q8WWQ0|PHIP_HUMAN	1	5	7	4	7	5	19.787	0.411889	4.30648	0.385219
	P55268|LAMB2_HUMAN	9	3	2	7	5	3	177.951	0.427501	7.47533	0.369062
	P68371|TBB4B_HUMAN	1	2	2	2	2	3	3.89445	0.43811	1.96142	0.358417
	Q96PZ0|PUS7_HUMAN	16	3	3	19	6	4	1.81772	0.457205	0.862132	0.339889
	Q96PK6|RBM14_HUMAN	4	7	6	2	8	8	5.15278	0.466633	2.36535	0.331025
	O75882|ATRN_HUMAN	2	#N/A	1	2	1	1	2.65992	0.487239	1.41138	0.312258
	Q7Z736|PKHH3_HUMAN	4	#N/A	1	4	5	6	226.596	0.49191	7.82398	0.308114
	Q86UV5|UBP48_HUMAN	3	1	2	5	1	2	2.37398	0.502612	1.24731	0.298767
	Q96QD8|S38A2_HUMAN	2	1	2	1	2	2	1.86659	0.512485	0.900403	0.290318
	Q13049|TRI32_HUMAN	13	9	12	4	16	15	2.00411	0.546225	1.00296	0.262628
	O75116|ROCK2_HUMAN	4	4	#N/A	4	3	2	3.00676	0.549353	1.58821	0.260149
	Q14185|DOCK1_HUMAN	1	1	3	4	3	2	2.45749	0.556015	1.29719	0.254913
	A0AV96|RBM47_HUMAN	6	7	6	8	3	12	2.28629	0.558895	1.19301	0.25267
	P78316|NOP14_HUMAN	2	1	2	2	2	2	1.96589	0.581284	0.97518	0.235611
	Q9HCJ3|RAVR2_HUMAN	6	5	3	5	2	5	2.31902	0.581371	1.21351	0.235547
	P42695|CNDD3_HUMAN	7	6	7	5	12	10	2.29535	0.591696	1.19871	0.227901
	Q9Y6M7|S4A7_HUMAN	6	2	3	4	3	3	28.1612	0.635918	4.81563	0.196599
	Q02487|DSC2_HUMAN	2	2	3	1	2	5	1.84668	0.641211	0.884931	0.192999
	P05787|K2C8_HUMAN	13	11	15	5	18	18	2.12431	0.645692	1.08699	0.189975
	O75962|TRIO_HUMAN	14	3	10	10	9	3	2.1367	0.681754	1.09539	0.166372
	P52732|KIF11_HUMAN	8	2	4	7	6	6	1.75448	0.691406	0.811046	0.160267
	P35637|FUS_HUMAN	5	4	4	4	2	8	1.88255	0.693807	0.912685	0.158761
	P49756|RBM25_HUMAN	3	#N/A	2	1	5	3	18.8342	0.700455	4.23528	0.15462
	O43395|PRPF3_HUMAN	2	#N/A	1	1	1	3	8.53299	0.725043	3.09305	0.139636
	Q5VSL9|STRP1_HUMAN	4	3	5	1	4	3	2.15163	0.731206	1.10543	0.13596
	Q13464|ROCK1_HUMAN	5	#N/A	2	7	1	1	5.29195	0.733852	2.4038	0.134391
	Q96AX9|MIB2_HUMAN	3	1	2	1	4	5	3.96764	0.751608	1.98828	0.124009
	P13674|P4HA1_HUMAN	3	2	#N/A	3	1	2	23.829	0.757322	4.57464	0.120719
	P54277|PMS1_HUMAN	3	2	#N/A	5	1	3	39.4086	0.763557	5.30044	0.117159
	P18858|DNLI1_HUMAN	9	#N/A	2	7	1	3	26.4213	0.79274	4.72363	0.100869
	O95831|AIFM1_HUMAN	9	13	12	11	6	20	2.71908	0.816311	1.44312	0.0881446
	P49959|MRE11_HUMAN	2	2	3	3	1	4	5.53165	0.83984	2.46771	0.0758033
	Q15648|MED1_HUMAN	3	2	2	3	3	3	1.89909	0.850749	0.925308	0.0701986
	P58876|H2B1D_HUMAN	4	1	1	2	2	2	1.98925	0.851984	0.992222	0.0695685
	Q93079|H2B1H_HUMAN	4	1	1	2	2	2	1.98925	0.851984	0.992222	0.0695685
	O60814|H2B1K_HUMAN	4	1	1	2	2	2	1.98925	0.851984	0.992222	0.0695685
	Q99880|H2B1L_HUMAN	4	1	1	2	2	2	1.98925	0.851984	0.992222	0.0695685
	Q99877|H2B1N_HUMAN	4	1	1	2	2	2	1.98925	0.851984	0.992222	0.0695685
	Q14517|FAT1_HUMAN	1	3	6	1	14	13	5.16124	0.853078	2.36772	0.0690115
	Q9NX05|F120C_HUMAN	2	1	2	1	3	3	2.225	0.864231	1.1538	0.06337
	P08729|K2C7_HUMAN	5	5	4	1	10	8	2.21838	0.87085	1.1495	0.0600568
	P04908|H2A1B_HUMAN	1	#N/A	1	1	1	1	48.2123	0.920528	5.59133	0.0359631
	Q8TB72|PUM2_HUMAN	2	2	2	1	2	2	1.99528	0.942904	0.996592	0.0255326
	Q7RTS9|DYM_HUMAN	1	2	1	2	#N/A	3	1.88448	0.95243	0.914169	0.021167
	Q8NBJ4|GOLM1_HUMAN	5	2	1	4	2	2	2.53384	0.960973	1.34132	0.0172888
	P08727|K1C19_HUMAN	8	5	3	2	9	5	2.03569	0.965141	1.02552	0.0154092
	Q8N6R0|EFNMT_HUMAN	18	17	19	14	18	20	3.12442	0.970597	1.64359	0.0129609
	Q04912|RON_HUMAN	18	11	13	20	13	14	7.46309	0.976078	2.89977	0.0105154
	Q9Y2W6|TDRKH_HUMAN	5	6	4	2	6	10	2.71743	0.977716	1.44225	0.00978745
	O00192|ARVC_HUMAN	3	1	1	2	3	2	3.814	0.97831	1.9313	0.00952334
	Q8WXH0|SYNE2_HUMAN	9	6	8	5	13	3	1.81091	0.994432	0.856713	0.00242508
	Q8IUC4|RHPN2_HUMAN	7	8	9	6	9	10	1.7494	0.0281861	0.806864	1.54996
	Q08AE8|SPIR1_HUMAN	7	2	2	6	4	3	1.74863	0.166716	0.806224	0.778023
	P33897|ABCD1_HUMAN	4	6	5	5	8	7	1.74701	0.030113	0.804887	1.52125
	P98194|AT2C1_HUMAN	13	19	20	12	16	19	1.74642	0.418809	0.804397	0.377984
	P24928|RPB1_HUMAN	18	19	16	25	18	21	1.73838	0.00605979	0.797744	2.21754
	Q2M2I8|AAK1_HUMAN	1	2	1	1	3	2	1.73337	0.000454275	0.79358	3.34268
	Q96ED9|HOOK2_HUMAN	10	9	6	7	12	12	1.73217	0.295554	0.792584	0.529363
	P61978|HNRPK_HUMAN	12	1	1	13	1	1	1.72817	5.87581e-05	0.789244	4.23093
	Q8TEQ6|GEMI5_HUMAN	22	30	25	31	31	30	1.72457	8.77245e-06	0.78624	5.05688
	P31944|CASPE_HUMAN	6	6	3	6	3	4	1.72247	0.678291	0.784482	0.168584
	O43491|E41L2_HUMAN	26	28	28	28	35	29	1.72173	0.0315725	0.78386	1.50069
	Q9BZL6|KPCD2_HUMAN	14	5	6	16	7	6	1.72077	0.0107328	0.783055	1.96929
	Q9UHD2|TBK1_HUMAN	5	8	8	7	10	11	1.71965	0.000933156	0.782118	3.03005
	O95071|UBR5_HUMAN	55	40	43	48	53	52	1.71914	0.0626022	0.78169	1.20341
	Q13671|RIN1_HUMAN	3	3	2	3	5	4	1.71795	0.0774861	0.780691	1.11078
	Q96AE4|FUBP1_HUMAN	3	5	5	6	4	4	1.71682	0.568794	0.779742	0.245045
	Q7Z6Z7|HUWE1_HUMAN	44	33	39	54	50	41	1.71638	0.00147167	0.779366	2.83219
	Q13393|PLD1_HUMAN	9	2	4	14	4	4	1.71522	0.00334471	0.778397	2.47564
	Q7L014|DDX46_HUMAN	9	5	3	11	6	4	1.71398	0.0807053	0.777351	1.0931
	Q6L8Q7|PDE12_HUMAN	8	1	2	8	2	3	1.71099	0.036332	0.774834	1.43971
	Q8N1G2|CMTR1_HUMAN	8	1	2	9	1	2	1.71059	0.0150545	0.774492	1.82233
	Q86XL3|ANKL2_HUMAN	28	5	5	28	11	8	1.70831	0.0641775	0.772568	1.19262
	P31689|DNJA1_HUMAN	2	1	1	2	1	2	1.70754	0.00372469	0.771915	2.42891
	P29317|EPHA2_HUMAN	21	18	17	23	21	21	1.70608	0.000248742	0.770683	3.60425
	O95239|KIF4A_HUMAN	24	6	7	26	7	9	1.70582	0.766196	0.770462	0.11566
	P49588|SYAC_HUMAN	22	5	10	21	10	9	1.70162	0.033627	0.766909	1.47331
	Q68CR1|SE1L3_HUMAN	16	11	12	21	14	14	1.69947	0.000219122	0.765081	3.65931
	P35869|AHR_HUMAN	18	16	17	18	18	17	1.69894	0.0151404	0.764634	1.81986
	Q96QU8|XPO6_HUMAN	5	10	11	5	6	6	1.69658	0.55957	0.762632	0.252146
	O15230|LAMA5_HUMAN	24	17	17	22	29	29	1.692	0.242367	0.758725	0.615526
	Q7Z4V5|HDGR2_HUMAN	2	2	2	3	2	1	1.68966	0.0456205	0.756731	1.34084
	Q14669|TRIPC_HUMAN	14	10	10	19	16	13	1.6879	0.0004709	0.755226	3.32707
	Q8WUF5|IASPP_HUMAN	1	7	7	1	6	6	1.68354	0.00276795	0.751496	2.55784
	Q09161|NCBP1_HUMAN	7	5	6	7	8	11	1.68218	0.0236364	0.750329	1.62642
	Q9C0C7|AMRA1_HUMAN	14	15	18	13	18	22	1.68074	0.0069744	0.749097	2.15649
	P05783|K1C18_HUMAN	3	6	5	2	10	8	1.68052	0.743413	0.748904	0.12877
	Q2NKX8|ERC6L_HUMAN	3	4	5	2	8	6	1.67589	0.729827	0.744924	0.13678
	Q14137|BOP1_HUMAN	8	5	8	12	9	7	1.67448	0.00377874	0.74371	2.42265
	O95782|AP2A1_HUMAN	22	22	16	25	24	18	1.67373	0.0315106	0.74307	1.50154
	Q13443|ADAM9_HUMAN	18	12	12	20	18	14	1.66874	0.00180923	0.738757	2.74251
	Q8TB22|SPT20_HUMAN	11	2	1	10	4	2	1.66713	0.966251	0.737364	0.0149099
	Q8N3C0|ASCC3_HUMAN	10	8	6	11	8	8	1.65877	0.0223362	0.730115	1.65099
	Q15459|SF3A1_HUMAN	10	11	8	12	12	12	1.65796	0.0293724	0.729409	1.53206
	Q9UPN9|TRI33_HUMAN	2	2	1	1	1	2	1.65751	0.487788	0.729019	0.311769
	Q9HBA0|TRPV4_HUMAN	9	8	6	8	9	10	1.6562	0.162418	0.727873	0.789366
	Q2M389|WASC4_HUMAN	22	12	9	24	14	12	1.65207	0.0113593	0.724276	1.94465
	Q86VW0|SESD1_HUMAN	4	2	1	3	#N/A	3	1.65198	0.809414	0.724194	0.0918294
	O75153|CLU_HUMAN	19	8	10	28	12	7	1.65136	0.0530747	0.723653	1.27511
	Q8TCT9|HM13_HUMAN	4	5	4	5	5	6	1.65111	0.107857	0.723437	0.967153
	Q96GX5|GWL_HUMAN	5	3	2	5	5	4	1.64743	0.0789382	0.720215	1.10271
	P68032|ACTC_HUMAN	2	1	1	2	1	1	1.64631	0.414422	0.719235	0.382557
	P68133|ACTS_HUMAN	2	1	1	2	1	1	1.64631	0.414422	0.719235	0.382557
	P46020|KPB1_HUMAN	1	2	1	3	3	3	1.64265	0.321806	0.716027	0.492406
	Q9NSE4|SYIM_HUMAN	37	27	25	38	31	30	1.64167	2.08559e-05	0.715169	4.68077
	Q13619|CUL4A_HUMAN	5	4	5	5	7	7	1.64081	0.0842934	0.714412	1.07421
	Q16513|PKN2_HUMAN	16	9	7	20	10	10	1.64044	0.00122983	0.714086	2.91015
	Q9Y4B5|MTCL1_HUMAN	9	15	13	9	22	18	1.64023	0.281272	0.713902	0.550874
	Q5VWQ8|DAB2P_HUMAN	3	1	1	3	4	2	1.63971	0.311123	0.713438	0.507069
	P42694|HELZ_HUMAN	18	9	11	20	12	12	1.63709	0.012763	0.71113	1.89405
	Q15031|SYLM_HUMAN	14	5	4	15	6	7	1.63657	0.0449122	0.710679	1.34764
	Q6ZRQ5|MMS22_HUMAN	3	1	2	5	3	1	1.63275	0.914682	0.707304	0.0387301
	Q92692|NECT2_HUMAN	2	2	1	2	1	#N/A	1.6286	0.973167	0.703632	0.0118127
	Q9Y2A7|NCKP1_HUMAN	17	13	14	29	17	12	1.62654	0.00134615	0.70181	2.87091
	Q9BSJ8|ESYT1_HUMAN	30	28	27	36	29	32	1.6253	0.00761017	0.700707	2.11861
	Q709C8|VP13C_HUMAN	45	26	27	56	38	28	1.62387	0.0112335	0.699433	1.94949
	P25205|MCM3_HUMAN	42	20	20	46	25	24	1.62064	9.66199e-05	0.696561	4.01493
	Q14980|NUMA1_HUMAN	17	16	13	15	18	10	1.61834	0.412993	0.694519	0.384057
	Q9UNN5|FAF1_HUMAN	2	5	4	3	8	7	1.61565	0.00364915	0.692113	2.43781
	Q9H089|LSG1_HUMAN	3	4	4	7	6	4	1.6148	0.0234485	0.691353	1.62989
	Q8TCJ2|STT3B_HUMAN	7	5	6	8	6	5	1.60658	7.74212e-05	0.683991	4.11114
	Q86SR1|GLT10_HUMAN	9	7	6	7	10	11	1.60637	0.172654	0.683806	0.762822
	Q9UKQ2|ADA28_HUMAN	3	4	4	2	4	5	1.60337	0.67695	0.681108	0.169444
	Q9NW08|RPC2_HUMAN	10	1	1	12	1	2	1.60313	0.0561856	0.680893	1.25037
	Q9H2H9|S38A1_HUMAN	1	1	1	1	1	2	1.60128	0.976016	0.679224	0.0105432
	P49815|TSC2_HUMAN	9	9	9	11	13	10	1.60077	0.0582506	0.67877	1.2347
	Q969X6|UTP4_HUMAN	6	4	4	6	6	5	1.5945	5.60821e-05	0.673107	4.25118
	Q68D06|SLN13_HUMAN	4	6	4	4	7	7	1.59375	0.033809	0.672427	1.47097
	Q8N3R9|MPP5_HUMAN	9	6	4	7	4	3	1.59171	0.354906	0.670575	0.449886
	Q14839|CHD4_HUMAN	30	22	25	39	27	25	1.58794	0.028526	0.667156	1.54476
	Q13263|TIF1B_HUMAN	27	17	18	25	19	18	1.58569	0.000897338	0.665111	3.04704
	Q13620|CUL4B_HUMAN	12	3	4	12	5	5	1.58567	0.0348921	0.66509	1.45727
	P62805|H4_HUMAN	4	3	2	3	5	3	1.58162	0.878347	0.661403	0.0563339
	Q02241|KIF23_HUMAN	7	15	12	10	16	13	1.58144	0.0607655	0.661239	1.21634
	O60568|PLOD3_HUMAN	20	21	19	25	21	21	1.5799	0.0560581	0.659834	1.25136
	Q9NR09|BIRC6_HUMAN	5	5	6	5	6	8	1.57919	0.0234447	0.659185	1.62995
	Q13724|MOGS_HUMAN	21	12	13	19	15	19	1.57883	7.81635e-05	0.658859	4.107
	Q9NTJ3|SMC4_HUMAN	38	29	30	54	32	30	1.5781	0.01236	0.658187	1.90798
	O94927|HAUS5_HUMAN	5	3	7	4	4	6	1.57668	0.160167	0.65689	0.795426
	P30876|RPB2_HUMAN	34	29	31	34	33	36	1.57368	0.00429757	0.654138	2.36678
	Q96J02|ITCH_HUMAN	4	5	7	3	6	6	1.57316	0.0728154	0.653667	1.13778
	Q12959|DLG1_HUMAN	6	5	6	7	8	6	1.57043	0.0755457	0.651163	1.12179
	P41252|SYIC_HUMAN	41	33	31	49	36	34	1.56964	0.0176086	0.650438	1.75428
	Q14008|CKAP5_HUMAN	12	33	26	23	39	34	1.56885	0.00622999	0.649711	2.20551
	Q9NZB2|F120A_HUMAN	8	9	7	9	14	15	1.56857	0.165651	0.649453	0.780805
	Q96P63|SPB12_HUMAN	4	4	3	1	#N/A	4	1.56604	0.480597	0.647118	0.318219
	P08237|PFKAM_HUMAN	13	10	9	14	13	12	1.56589	0.0477715	0.646987	1.32083
	P55011|S12A2_HUMAN	24	10	8	20	17	17	1.56435	0.1297	0.645564	0.887061
	Q12756|KIF1A_HUMAN	21	14	9	27	11	10	1.56344	0.0521141	0.644726	1.28305
	Q6PKC3|TXD11_HUMAN	6	3	3	3	4	2	1.5634	0.0832544	0.644689	1.07959
	Q15436|SC23A_HUMAN	15	8	5	13	9	8	1.56062	0.0176322	0.642115	1.75369
	Q6UB35|C1TM_HUMAN	11	4	7	10	6	8	1.55942	0.067596	0.641012	1.17008
	Q86UL3|GPAT4_HUMAN	4	2	1	4	1	1	1.55827	0.423027	0.639941	0.373632
	Q6PJI9|WDR59_HUMAN	6	6	8	4	9	10	1.55569	0.379817	0.637551	0.420425
	O95487|SC24B_HUMAN	5	2	1	5	1	2	1.5536	0.213358	0.635618	0.670891
	P41250|GARS_HUMAN	18	5	6	19	7	7	1.54583	0.0373418	0.628379	1.42781
	P23458|JAK1_HUMAN	36	19	21	35	31	25	1.54565	0.00836221	0.628218	2.07768
	Q8NFZ0|FBH1_HUMAN	17	2	2	17	1	4	1.54531	0.0774772	0.627898	1.11083
	P14625|ENPL_HUMAN	44	27	28	42	28	30	1.54446	0.0374763	0.627103	1.42624
	Q9NZC9|SMAL1_HUMAN	8	5	4	10	8	6	1.54367	0.000148654	0.626366	3.82782
	A3KN83|SBNO1_HUMAN	14	2	4	22	2	3	1.54204	0.493538	0.624842	0.306679
	O00461|GOLI4_HUMAN	5	9	4	4	9	10	1.54185	0.508361	0.624667	0.293827
	O60518|RNBP6_HUMAN	5	3	4	6	4	3	1.5409	0.131849	0.623775	0.879924
	Q9BXJ9|NAA15_HUMAN	1	5	4	2	5	6	1.5403	0.0099774	0.623209	2.00098
	P22455|FGFR4_HUMAN	15	12	11	12	14	13	1.53811	0.19198	0.621158	0.716745
	Q02809|PLOD1_HUMAN	23	20	19	26	24	22	1.5373	0.00013997	0.620397	3.85397
	O60244|MED14_HUMAN	5	1	4	7	3	3	1.53601	0.607117	0.619188	0.216728
	Q9UDY2|ZO2_HUMAN	13	18	18	17	22	21	1.53478	0.0323035	0.618031	1.49075
	Q9P2J5|SYLC_HUMAN	32	15	16	36	22	19	1.53465	0.0087945	0.617912	2.05579
	P51812|KS6A3_HUMAN	12	8	7	14	7	8	1.53109	0.0355484	0.614563	1.44918
	Q15477|SKIV2_HUMAN	13	13	12	12	14	13	1.52955	0.0915894	0.613106	1.03815
	P20020|AT2B1_HUMAN	11	8	16	21	14	11	1.52892	0.592058	0.612517	0.227636
	Q9NVP1|DDX18_HUMAN	9	11	10	7	13	15	1.52795	0.0265999	0.611597	1.57512
	P15311|EZRI_HUMAN	15	10	7	17	12	12	1.52646	0.001813	0.610188	2.7416
	P13010|XRCC5_HUMAN	64	48	46	62	52	55	1.52476	0.0135324	0.60858	1.86863
	Q8WUM0|NU133_HUMAN	15	22	24	12	24	23	1.52472	0.163758	0.60854	0.785798
	Q5T6F2|UBAP2_HUMAN	4	5	3	5	4	3	1.52426	0.000175024	0.60811	3.7569
	Q8N1G4|LRC47_HUMAN	4	5	3	5	3	8	1.52424	0.608683	0.608092	0.215609
	Q9BR76|COR1B_HUMAN	2	6	6	1	8	9	1.5231	0.873581	0.607007	0.0586968
	O60841|IF2P_HUMAN	8	6	7	16	8	7	1.52068	0.28163	0.604721	0.550322
	P48444|COPD_HUMAN	1	1	1	1	1	1	1.51833	0.0609127	0.602487	1.21529
	Q15046|SYK_HUMAN	21	14	12	26	14	15	1.51446	0.0084385	0.598802	2.07373
	Q2TAZ0|ATG2A_HUMAN	3	4	6	2	5	9	1.51163	0.687793	0.596102	0.162542
	P43304|GPDM_HUMAN	24	16	15	22	14	20	1.50761	0.0630467	0.59226	1.20034
	O75376|NCOR1_HUMAN	22	9	12	21	16	17	1.50747	0.3327	0.592128	0.477947
	Q13438|OS9_HUMAN	6	5	5	5	8	8	1.50746	0.271959	0.592117	0.565496
	Q9Y446|PKP3_HUMAN	5	15	15	5	15	15	1.50699	0.0131182	0.59167	1.88213
	Q8WUM4|PDC6I_HUMAN	7	10	12	6	12	9	1.50634	0.842974	0.591049	0.0741861
	Q96A65|EXOC4_HUMAN	10	14	14	8	17	18	1.50602	0.0508823	0.590743	1.29343
	Q9P2E5|CHPF2_HUMAN	8	6	4	9	7	7	1.5056	0.0526764	0.590338	1.27838
	Q8IY17|PLPL6_HUMAN	12	10	12	15	13	14	1.50539	5.61948e-05	0.590137	4.2503
	O95235|KI20A_HUMAN	1	5	6	1	9	5	1.50387	0.129197	0.588681	0.888749
	P53621|COPA_HUMAN	54	37	38	53	46	45	1.49969	8.54834e-05	0.584669	4.06812
	Q92841|DDX17_HUMAN	10	17	17	11	17	18	1.49968	0.0030606	0.584657	2.51419
	P08236|BGLR_HUMAN	6	4	4	5	8	8	1.49827	0.194109	0.5833	0.711955
	Q6ZN28|MACC1_HUMAN	4	6	7	4	10	10	1.4949	0.170074	0.580051	0.769361
	Q9Y2L5|TPPC8_HUMAN	9	3	2	6	4	2	1.49451	0.461598	0.579674	0.335736
	Q5MIZ7|P4R3B_HUMAN	8	3	4	7	4	4	1.49449	0.00757048	0.579655	2.12088
	Q9Y485|DMXL1_HUMAN	2	3	4	4	4	4	1.49164	0.102066	0.576896	0.991121
	Q07973|CP24A_HUMAN	4	3	3	4	#N/A	5	1.48709	0.821941	0.572488	0.0851594
	Q7L7V1|DHX32_HUMAN	20	15	17	19	20	20	1.48689	0.00443329	0.572295	2.35327
	Q9H490|PIGU_HUMAN	3	1	1	3	1	1	1.48522	0.0780887	0.570678	1.10741
	Q9NX02|NALP2_HUMAN	23	23	19	21	23	22	1.48516	0.00900654	0.570619	2.04544
	Q8NBP7|PCSK9_HUMAN	6	8	9	5	9	9	1.48489	0.437891	0.570354	0.358634
	Q9BZ76|CNTP3_HUMAN	10	3	3	9	2	5	1.48479	0.0344439	0.570263	1.46289
	Q9NV88|INT9_HUMAN	2	3	3	2	2	2	1.4839	0.0998602	0.569393	1.00061
	P26639|SYTC_HUMAN	11	5	8	9	7	8	1.48345	0.0146379	0.568959	1.83452
	Q13617|CUL2_HUMAN	15	9	8	15	10	11	1.48263	0.0275983	0.568158	1.55912
	Q7Z3V4|UBE3B_HUMAN	1	3	3	3	3	7	1.4821	0.0818453	0.567646	1.08701
	O15042|SR140_HUMAN	7	9	5	7	9	8	1.48191	0.0389605	0.567458	1.40938
	P07355|ANXA2_HUMAN	15	12	11	9	15	12	1.4788	0.884946	0.564422	0.0530833
	Q9H1A4|APC1_HUMAN	23	20	21	23	23	23	1.47439	0.00335624	0.560114	2.47415
	P42356|PI4KA_HUMAN	24	15	18	37	12	14	1.47261	0.389697	0.558375	0.409273
	P47897|SYQ_HUMAN	37	25	26	41	26	25	1.4717	0.243881	0.557482	0.612822
	P39060|COIA1_HUMAN	7	4	1	5	4	4	1.47104	0.155776	0.556832	0.807499
	Q12965|MYO1E_HUMAN	28	17	15	19	23	19	1.47016	0.521293	0.555973	0.282919
	O00429|DNM1L_HUMAN	14	3	3	10	4	5	1.47	0.101192	0.555819	0.994855
	Q9NV66|TYW1_HUMAN	9	6	4	8	4	6	1.46612	0.725556	0.552	0.139329
	Q9H4H8|FA83D_HUMAN	12	12	12	12	16	13	1.46528	0.00385582	0.551174	2.41388
	Q9Y618|NCOR2_HUMAN	52	21	21	45	27	25	1.46486	0.0158012	0.550765	1.80131
	Q5H9R7|PP6R3_HUMAN	15	20	16	14	22	20	1.4636	0.034998	0.549521	1.45596
	Q71SY5|MED25_HUMAN	1	1	2	1	3	3	1.46233	0.00367211	0.548274	2.43508
	Q08945|SSRP1_HUMAN	14	13	12	19	14	14	1.45749	0.141329	0.543488	0.849769
	Q08426|ECHP_HUMAN	20	14	12	22	16	18	1.45743	0.792648	0.543429	0.100919
	Q7Z2T5|TRM1L_HUMAN	2	1	2	1	2	5	1.45666	0.144489	0.542668	0.840166
	Q6P1N0|C2D1A_HUMAN	8	3	3	14	4	3	1.45622	0.000660266	0.542227	3.18028
	O60271|JIP4_HUMAN	8	8	9	5	11	7	1.45244	0.760977	0.538479	0.118628
	O60716|CTND1_HUMAN	28	29	30	26	36	36	1.45204	0.00292433	0.53808	2.53397
	Q86WJ1|CHD1L_HUMAN	6	9	10	9	13	11	1.45057	0.0177872	0.536625	1.74989
	Q9UEY8|ADDG_HUMAN	2	5	5	3	5	4	1.45015	0.374977	0.536197	0.425996
	P01130|LDLR_HUMAN	8	9	8	10	11	11	1.44558	0.0043213	0.531648	2.36439
	O75197|LRP5_HUMAN	5	8	7	7	7	9	1.44539	0.0572127	0.531457	1.24251
	Q2TB90|HKDC1_HUMAN	37	34	35	37	39	34	1.44487	0.0401757	0.53094	1.39604
	Q96RL7|VP13A_HUMAN	12	1	2	15	1	#N/A	1.44406	0.818836	0.530133	0.086803
	P63010|AP2B1_HUMAN	17	17	20	21	20	21	1.44198	0.00247803	0.528049	2.60589
	Q9BPX3|CND3_HUMAN	21	14	15	25	16	17	1.43415	0.00270197	0.520193	2.56832
	Q9Y5W8|SNX13_HUMAN	9	2	4	7	2	3	1.43314	0.819277	0.519178	0.0865695
	P52272|HNRPM_HUMAN	11	22	20	14	21	22	1.43131	0.0394239	0.517333	1.40424
	Q7L576|CYFP1_HUMAN	16	17	10	24	10	11	1.43039	0.351138	0.516409	0.454522
	Q96KR1|ZFR_HUMAN	3	5	5	3	5	5	1.42661	0.00735041	0.512587	2.13369
	Q9UIW2|PLXA1_HUMAN	16	5	8	21	9	9	1.42307	0.0599874	0.509003	1.22194
	P45974|UBP5_HUMAN	17	4	4	17	8	5	1.4213	0.0322941	0.507207	1.49088
	Q9HC07|TM165_HUMAN	4	3	2	3	4	3	1.42016	0.263918	0.506053	0.57853
	Q9Y4B6|DCAF1_HUMAN	14	9	9	14	12	10	1.41956	0.00350247	0.505448	2.45563
	O60449|LY75_HUMAN	19	7	7	18	10	11	1.41766	0.0610047	0.503516	1.21464
	P51114|FXR1_HUMAN	7	13	12	9	15	16	1.41561	0.00115354	0.501421	2.93797
	Q15003|CND2_HUMAN	6	5	5	6	5	5	1.41438	0.00199703	0.500175	2.69962
	Q92900|RENT1_HUMAN	46	21	18	47	23	23	1.41334	0.00131123	0.499105	2.88232
	P18084|ITB5_HUMAN	13	8	8	13	14	15	1.41152	0.0608995	0.497246	1.21539
	P27694|RFA1_HUMAN	2	14	12	5	10	16	1.40967	0.884113	0.495362	0.0534923
	Q13618|CUL3_HUMAN	11	8	9	13	8	8	1.40719	0.189788	0.492818	0.721732
	Q9ULC5|ACSL5_HUMAN	14	6	4	16	5	10	1.40699	0.277644	0.492609	0.556511
	Q5T0W9|FA83B_HUMAN	1	3	3	1	3	3	1.40695	0.444139	0.492569	0.352481
	P46934|NEDD4_HUMAN	1	1	3	1	1	3	1.40633	0.801846	0.491934	0.0959091
	P49023|PAXI_HUMAN	1	3	2	1	2	3	1.40377	0.494521	0.489303	0.305816
	P13667|PDIA4_HUMAN	25	14	12	25	15	14	1.40301	0.0684189	0.488528	1.16482
	Q9UPY5|XCT_HUMAN	2	1	1	4	1	1	1.40276	0.000282984	0.488265	3.54824
	Q8IWA4|MFN1_HUMAN	10	9	9	8	8	10	1.39956	0.280748	0.484974	0.551684
	P33176|KINH_HUMAN	25	10	9	30	14	13	1.39942	0.00201439	0.484833	2.69586
	Q93009|UBP7_HUMAN	33	24	23	41	28	28	1.39911	0.00432132	0.484508	2.36438
	P28340|DPOD1_HUMAN	38	31	27	39	34	36	1.39879	0.00225339	0.484182	2.64716
	Q8IWA0|WDR75_HUMAN	10	11	11	6	13	14	1.39816	0.436802	0.483525	0.359716
	O43379|WDR62_HUMAN	4	7	6	5	8	9	1.39591	0.423044	0.481204	0.373615
	Q8IXB1|DJC10_HUMAN	14	16	16	15	17	15	1.39408	0.0569399	0.479312	1.24458
	Q8N1B4|VPS52_HUMAN	4	4	5	2	4	4	1.39303	0.387233	0.478222	0.412028
	P33992|MCM5_HUMAN	39	17	16	41	18	21	1.39133	0.0149413	0.476463	1.82561
	P06400|RB_HUMAN	14	15	15	17	14	16	1.39022	0.000612042	0.475318	3.21322
	Q7Z3K3|POGZ_HUMAN	4	1	2	5	1	1	1.38725	0.470313	0.472228	0.327613
	Q8IZ52|CHSS2_HUMAN	13	10	12	12	10	15	1.386	0.0343331	0.470922	1.46429
	P04843|RPN1_HUMAN	18	17	13	19	14	19	1.3856	0.837528	0.470511	0.0770006
	Q6PKG0|LARP1_HUMAN	5	7	8	7	9	10	1.38558	0.0114674	0.470486	1.94054
	P11171|41_HUMAN	2	1	1	1	1	1	1.38527	0.262111	0.470168	0.581514
	Q96DX4|RSPRY_HUMAN	1	1	1	2	#N/A	2	1.38471	0.771164	0.469579	0.112853
	P18887|XRCC1_HUMAN	1	4	8	2	9	7	1.38382	0.0137973	0.468655	1.8602
	P09884|DPOLA_HUMAN	4	8	7	5	8	7	1.38375	0.0605772	0.46858	1.21769
	P13639|EF2_HUMAN	33	31	30	32	27	30	1.38308	0.0107916	0.467882	1.96691
	Q7Z3C6|ATG9A_HUMAN	4	5	2	4	2	3	1.38268	0.807388	0.46747	0.0929176
	O00391|QSOX1_HUMAN	14	6	9	15	12	11	1.37694	0.850079	0.461468	0.0705405
	A3KMH1|VWA8_HUMAN	66	41	39	66	41	43	1.37544	0.0389496	0.459897	1.4095
	O75448|MED24_HUMAN	3	6	5	2	3	6	1.37513	0.360486	0.459571	0.443112
	O75400|PR40A_HUMAN	4	3	4	2	7	5	1.37289	0.471142	0.457218	0.326848
	Q13409|DC1I2_HUMAN	4	5	4	3	7	7	1.37104	0.0900922	0.455268	1.04531
	Q9H7D7|WDR26_HUMAN	3	1	1	1	1	2	1.3701	0.583571	0.454282	0.233906
	P52701|MSH6_HUMAN	45	55	53	49	63	58	1.36596	0.000244894	0.449916	3.61102
	Q9Y265|RUVB1_HUMAN	3	4	2	1	6	5	1.36476	0.904378	0.44865	0.0436501
	P28290|ITPI2_HUMAN	2	9	11	1	9	8	1.36373	0.710479	0.447562	0.148449
	Q15029|U5S1_HUMAN	24	27	25	27	32	32	1.36271	0.0525296	0.44648	1.2796
	Q9BVQ7|SPA5L_HUMAN	13	15	14	7	13	16	1.36202	0.532061	0.445747	0.274039
	P04150|GCR_HUMAN	9	12	12	10	13	13	1.36162	0.000911536	0.445328	3.04023
	O95757|HS74L_HUMAN	10	5	6	13	6	7	1.36142	0.000200861	0.44511	3.6971
	Q68DH5|LMBD2_HUMAN	1	1	2	4	#N/A	2	1.36091	0.796401	0.444568	0.0988679
	Q5VTE0|EF1A3_HUMAN	6	5	5	6	6	5	1.36029	0.0298715	0.443914	1.52474
	P68104|EF1A1_HUMAN	6	5	5	6	6	5	1.36029	0.0298715	0.443914	1.52474
	Q14157|UBP2L_HUMAN	12	10	11	15	11	11	1.35666	0.0274455	0.440056	1.56153
	Q13045|FLII_HUMAN	34	17	17	29	23	24	1.35471	0.213854	0.437979	0.669883
	Q15058|KIF14_HUMAN	7	4	5	9	4	3	1.35323	0.710967	0.436406	0.148151
	P22059|OSBP1_HUMAN	4	2	2	3	4	3	1.35308	5.92432e-06	0.436245	5.22736
	P0DMV8|HS71A_HUMAN	15	27	26	13	21	27	1.35254	0.965331	0.435668	0.0153236
	P0DMV9|HS71B_HUMAN	15	27	26	13	21	27	1.35254	0.965331	0.435668	0.0153236
	Q8N7H5|PAF1_HUMAN	5	3	7	8	6	5	1.35202	0.0504553	0.435117	1.29709
	Q92615|LAR4B_HUMAN	6	6	5	7	7	6	1.35189	0.1677	0.43498	0.775467
	Q14444|CAPR1_HUMAN	4	5	5	4	9	7	1.34993	0.633895	0.43289	0.197982
	Q460N5|PAR14_HUMAN	3	17	21	5	21	22	1.34918	0.108681	0.432081	0.963845
	P49321|NASP_HUMAN	14	5	5	15	9	7	1.34897	0.0891371	0.431857	1.04994
	O43933|PEX1_HUMAN	22	10	15	20	16	16	1.34884	0.386086	0.431724	0.413316
	Q9NXH9|TRM1_HUMAN	4	7	11	5	11	11	1.34871	0.017326	0.431582	1.7613
	Q99570|PI3R4_HUMAN	32	28	27	31	31	34	1.3473	0.00123818	0.43007	2.90722
	Q0IIM8|TBC8B_HUMAN	4	9	8	3	11	9	1.34623	0.665312	0.428927	0.176975
	Q9UJX5|APC4_HUMAN	12	4	4	8	4	7	1.34364	0.438541	0.426152	0.357989
	P33991|MCM4_HUMAN	36	17	20	35	20	18	1.34363	0.0895892	0.426134	1.04774
	Q969S9|RRF2M_HUMAN	9	4	5	12	8	9	1.34345	0.108771	0.425938	0.963485
	Q9BZC7|ABCA2_HUMAN	10	6	6	11	5	6	1.34161	0.123297	0.423964	0.909048
	Q16555|DPYL2_HUMAN	3	2	2	4	1	5	1.33988	0.241992	0.422106	0.616199
	Q15043|S39AE_HUMAN	3	2	1	3	1	2	1.33897	0.828701	0.421125	0.0816022
	O15027|SC16A_HUMAN	2	12	14	2	22	16	1.33562	0.665986	0.417508	0.176535
	Q13444|ADA15_HUMAN	1	3	5	1	7	5	1.33453	0.0126605	0.416329	1.89755
	Q9Y6D5|BIG2_HUMAN	15	17	18	16	22	21	1.33319	0.0539786	0.414882	1.26778
	Q96JB2|COG3_HUMAN	8	5	5	7	5	6	1.33012	0.507498	0.411553	0.294566
	O76021|RL1D1_HUMAN	2	6	5	1	3	8	1.32927	0.598271	0.410632	0.223102
	O75643|U520_HUMAN	60	61	55	69	68	62	1.32744	0.000222355	0.408649	3.65295
	Q5GLZ8|HERC4_HUMAN	4	10	11	5	19	18	1.3194	0.767134	0.399877	0.115129
	Q5UIP0|RIF1_HUMAN	23	18	17	26	21	15	1.31902	0.118655	0.399463	0.925713
	O15063|K0355_HUMAN	2	16	14	2	20	16	1.31574	0.0527852	0.395874	1.27749
	O94973|AP2A2_HUMAN	24	17	19	25	15	16	1.31503	0.080809	0.3951	1.09254
	P08240|SRPRA_HUMAN	5	7	8	7	9	6	1.31086	0.0113645	0.390518	1.94445
	Q9H269|VPS16_HUMAN	8	3	3	5	5	6	1.31077	0.119643	0.390412	0.922113
	O60462|NRP2_HUMAN	4	2	4	4	#N/A	5	1.31056	0.600949	0.390184	0.221162
	Q14566|MCM6_HUMAN	23	15	14	28	16	15	1.30865	0.0672381	0.388076	1.17238
	P07996|TSP1_HUMAN	32	15	12	34	18	15	1.30802	0.00753848	0.387384	2.12272
	O43390|HNRPR_HUMAN	13	12	10	13	11	11	1.307	0.0167757	0.386254	1.77532
	O60763|USO1_HUMAN	22	10	9	20	11	11	1.30594	0.14413	0.385083	0.841246
	O14976|GAK_HUMAN	8	8	7	13	11	9	1.30586	0.0961547	0.385005	1.01703
	Q07157|ZO1_HUMAN	13	20	23	18	26	18	1.30421	0.448491	0.383181	0.348246
	Q01973|ROR1_HUMAN	11	8	6	11	7	11	1.30381	0.243879	0.38273	0.612825
	Q9Y4G2|PKHM1_HUMAN	3	7	6	2	11	12	1.3035	0.100817	0.382391	0.996468
	Q14999|CUL7_HUMAN	5	17	9	4	22	14	1.3015	0.255599	0.380178	0.59244
	P04004|VTNC_HUMAN	1	1	1	1	1	1	1.30026	0.775817	0.378795	0.110241
	Q08211|DHX9_HUMAN	29	31	31	31	35	32	1.30021	0.000346764	0.378747	3.45997
	Q8N3U4|STAG2_HUMAN	5	8	9	5	10	8	1.29958	0.193841	0.378045	0.712555
	Q9NYQ6|CELR1_HUMAN	3	1	2	2	2	2	1.29881	0.673676	0.377192	0.171549
	P27816|MAP4_HUMAN	16	3	2	21	2	3	1.29711	0.0353701	0.375304	1.45136
	Q96HY7|DHTK1_HUMAN	7	5	6	3	4	5	1.29683	0.85533	0.374986	0.0678663
	P53992|SC24C_HUMAN	19	14	10	17	12	9	1.29668	0.0747685	0.374818	1.12628
	Q9ULT0|TTC7A_HUMAN	3	3	4	2	2	4	1.29651	0.812402	0.374632	0.0902291
	Q9NZT2|OGFR_HUMAN	9	1	2	7	1	2	1.29561	0.0227172	0.373633	1.64365
	P08238|HS90B_HUMAN	32	20	22	29	33	23	1.29479	0.165485	0.372714	0.78124
	Q92598|HS105_HUMAN	28	22	22	27	25	23	1.29433	0.0031943	0.372202	2.49562
	P35240|MERL_HUMAN	1	3	4	2	1	7	1.29317	0.925076	0.370908	0.0338225
	Q6ZUJ8|BCAP_HUMAN	2	14	12	4	17	16	1.29159	0.0408067	0.369144	1.38927
	Q8NCN5|PDPR_HUMAN	15	15	17	17	14	15	1.29002	0.0280167	0.367391	1.55258
	Q13740|CD166_HUMAN	13	7	8	14	8	6	1.28925	0.0608206	0.366527	1.21595
	Q9BUJ2|HNRL1_HUMAN	14	14	17	14	16	16	1.28894	0.000692775	0.366186	3.15941
	Q9Y613|FHOD1_HUMAN	4	3	2	10	2	2	1.2885	0.849444	0.365692	0.0708654
	Q04637|IF4G1_HUMAN	24	22	21	22	24	24	1.28806	0.0124597	0.3652	1.90449
	P36776|LONM_HUMAN	27	9	9	29	7	12	1.28686	0.00530641	0.363854	2.2752
	Q15208|STK38_HUMAN	1	1	1	1	1	1	1.28629	0.145486	0.363217	0.837178
	P11142|HSP7C_HUMAN	27	32	34	27	32	34	1.28335	0.0689944	0.359919	1.16119
	Q5JTZ9|SYAM_HUMAN	22	20	20	21	22	22	1.28315	0.00753973	0.359695	2.12264
	Q93074|MED12_HUMAN	3	3	5	1	4	8	1.28275	0.997639	0.359243	0.00102678
	O00469|PLOD2_HUMAN	19	16	15	20	17	18	1.28264	0.0874946	0.359118	1.05802
	Q8TCS8|PNPT1_HUMAN	10	9	9	14	10	13	1.28046	0.0251717	0.356666	1.59909
	P38646|GRP75_HUMAN	41	38	35	41	41	39	1.27826	0.00532779	0.354182	2.27345
	P27824|CALX_HUMAN	16	16	15	15	14	15	1.27684	0.0540943	0.352575	1.26685
	Q5SWX8|ODR4_HUMAN	7	4	4	3	5	5	1.27623	0.976907	0.351884	0.0101468
	Q8NB90|AFG2H_HUMAN	17	21	22	17	25	27	1.27404	0.00230466	0.349411	2.63739
	P05556|ITB1_HUMAN	17	12	11	20	14	15	1.27397	0.00132723	0.349326	2.87706
	P43005|EAA3_HUMAN	4	2	2	4	3	3	1.2729	0.000996405	0.348122	3.00156
	Q96EP0|RNF31_HUMAN	1	2	2	1	2	4	1.27216	0.749055	0.34728	0.125486
	O94886|CSCL1_HUMAN	5	2	1	5	2	2	1.2715	0.256648	0.346529	0.590663
	Q8NEY1|NAV1_HUMAN	7	3	3	6	4	4	1.27142	0.638524	0.34644	0.194823
	P53355|DAPK1_HUMAN	13	13	13	2	12	7	1.27016	0.932782	0.345005	0.0302198
	O43143|DHX15_HUMAN	31	25	22	33	21	25	1.26987	0.0632191	0.344686	1.19915
	Q5T447|HECD3_HUMAN	17	7	10	15	9	10	1.26717	0.0636733	0.341605	1.19604
	P78344|IF4G2_HUMAN	22	18	16	23	17	19	1.26687	4.74188e-05	0.34127	4.32405
	Q14683|SMC1A_HUMAN	12	11	12	11	19	12	1.26536	0.27681	0.339545	0.557818
	Q6ZT07|TBCD9_HUMAN	1	3	4	1	3	5	1.26437	0.488897	0.338416	0.310783
	Q63HN8|RN213_HUMAN	7	15	14	6	16	21	1.26429	0.116617	0.338322	0.933237
	Q86VI3|IQGA3_HUMAN	29	29	33	35	40	34	1.2639	0.166894	0.337881	0.777558
	Q66K14|TBC9B_HUMAN	7	21	19	10	18	21	1.26361	0.135094	0.337556	0.869364
	P31943|HNRH1_HUMAN	4	2	1	6	3	2	1.26264	0.0224488	0.336441	1.64881
	Q9NPH3|IL1AP_HUMAN	11	5	4	13	5	5	1.26168	0.395564	0.335341	0.402783
	P26232|CTNA2_HUMAN	1	1	1	2	1	1	1.26167	0.190842	0.335336	0.719326
	P11586|C1TC_HUMAN	26	32	33	26	32	32	1.26071	0.00270195	0.334238	2.56832
	P35606|COPB2_HUMAN	31	32	33	31	35	37	1.25968	0.000732907	0.333054	3.13495
	Q9UJX6|ANC2_HUMAN	2	2	2	2	2	4	1.2596	0.0561119	0.332964	1.25095
	P54098|DPOG1_HUMAN	16	13	10	21	11	13	1.25884	0.00588079	0.3321	2.23056
	Q9BQG0|MBB1A_HUMAN	18	17	20	21	21	23	1.25852	0.0101951	0.33173	1.99161
	P61604|CH10_HUMAN	1	3	3	1	3	3	1.25817	0.0304085	0.331328	1.51701
	Q99758|ABCA3_HUMAN	4	4	4	4	5	5	1.25767	0.00123202	0.330752	2.90938
	P34932|HSP74_HUMAN	26	25	21	28	22	22	1.25726	0.022662	0.330286	1.6447
	Q93008|USP9X_HUMAN	28	32	18	30	30	21	1.25576	0.0490907	0.328564	1.309
	Q9Y4L1|HYOU1_HUMAN	39	20	19	39	20	18	1.25571	0.0479676	0.328498	1.31905
	Q9NXC5|MIO_HUMAN	6	8	9	4	9	7	1.25555	0.0125365	0.328323	1.90182
	Q9UDY8|MALT1_HUMAN	6	3	5	5	4	4	1.25494	0.503762	0.327624	0.297775
	P11021|BIP_HUMAN	38	39	39	39	41	42	1.25361	0.00826196	0.32609	2.08292
	Q5ST30|SYVM_HUMAN	12	9	9	14	11	11	1.25335	0.000760919	0.325785	3.11866
	Q7Z7M9|GALT5_HUMAN	6	6	7	5	6	7	1.25328	0.125068	0.325707	0.902855
	P12109|CO6A1_HUMAN	12	12	9	12	12	12	1.25311	0.000220115	0.325515	3.65735
	Q9Y6D6|BIG1_HUMAN	7	9	10	11	9	11	1.2526	0.118462	0.324924	0.926422
	P57678|GEMI4_HUMAN	8	10	14	8	15	17	1.25206	0.0180531	0.324308	1.74345
	Q8IZL8|PELP1_HUMAN	4	8	9	1	11	10	1.25125	0.78115	0.323371	0.107266
	Q15021|CND1_HUMAN	23	24	19	30	25	24	1.25018	0.00273332	0.322134	2.56331
	Q9UHD8|SEPT9_HUMAN	7	25	27	6	29	27	1.25015	6.75389e-06	0.322103	5.17045
	Q14697|GANAB_HUMAN	32	29	28	31	30	31	1.24964	0.016526	0.32151	1.78183
	O00515|LAD1_HUMAN	1	13	10	1	9	15	1.24579	0.67079	0.317062	0.173413
	P18074|ERCC2_HUMAN	7	15	18	6	19	21	1.24467	0.00188274	0.315766	2.72521
	Q9UJV9|DDX41_HUMAN	7	11	9	6	14	16	1.24458	0.123446	0.315657	0.908525
	Q96HU1|SGSM3_HUMAN	7	8	8	5	10	10	1.24198	0.63586	0.312645	0.196639
	Q15366|PCBP2_HUMAN	2	1	1	2	1	#N/A	1.24198	0.996989	0.312641	0.00130942
	P49736|MCM2_HUMAN	27	11	12	25	12	14	1.2418	0.0108752	0.312434	1.96356
	Q96BD0|SO4A1_HUMAN	3	1	1	2	1	1	1.24153	0.486632	0.312118	0.3128
	Q96EY7|PTCD3_HUMAN	6	8	8	4	10	10	1.23971	0.792088	0.31	0.101227
	O60341|KDM1A_HUMAN	20	16	14	20	16	14	1.23847	0.000317791	0.308556	3.49786
	Q8NB46|ANR52_HUMAN	1	2	1	1	2	2	1.23654	0.472589	0.306308	0.325517
	P78347|GTF2I_HUMAN	7	3	4	11	2	2	1.23626	0.786145	0.305987	0.104497
	Q9H0X4|F234A_HUMAN	6	2	3	7	4	3	1.23504	0.0469733	0.304559	1.32815
	Q9UKM7|MA1B1_HUMAN	10	9	10	9	13	13	1.23432	0.282225	0.303719	0.549404
	Q9NRZ9|HELLS_HUMAN	3	9	10	1	14	12	1.23246	0.913979	0.301539	0.0390637
	Q7KZF4|SND1_HUMAN	21	25	23	20	29	27	1.23236	0.326778	0.301423	0.485747
	O43747|AP1G1_HUMAN	15	10	9	13	11	9	1.23222	0.000189187	0.301257	3.72311
	Q9NYU2|UGGG1_HUMAN	58	41	47	53	49	49	1.232	0.0478263	0.300999	1.32033
	P23246|SFPQ_HUMAN	8	14	14	8	16	15	1.2312	0.00661291	0.300066	2.17961
	P21399|ACOC_HUMAN	9	4	4	8	5	4	1.23045	0.0323352	0.299186	1.49032
	Q92797|SYMPK_HUMAN	6	4	4	9	4	4	1.2304	0.978636	0.299125	0.00937876
	Q92562|FIG4_HUMAN	2	1	1	1	1	1	1.22975	0.204359	0.298371	0.689607
	P07384|CAN1_HUMAN	8	9	7	7	8	10	1.22823	0.011932	0.29658	1.92329
	Q96PY5|FMNL2_HUMAN	12	7	6	9	14	8	1.22771	0.676835	0.295974	0.169518
	Q93063|EXT2_HUMAN	13	9	8	11	10	12	1.22744	0.398228	0.295652	0.399868
	O94874|UFL1_HUMAN	3	9	8	4	8	12	1.22742	0.0573626	0.295626	1.24137
	P10809|CH60_HUMAN	18	10	12	16	13	12	1.22721	0.0423089	0.295384	1.37357
	Q9BZF9|UACA_HUMAN	3	16	14	3	20	16	1.22624	0.247887	0.294241	0.605747
	P19367|HXK1_HUMAN	28	18	16	26	16	18	1.22507	0.0153013	0.292865	1.81527
	O75533|SF3B1_HUMAN	29	27	26	31	33	30	1.22478	0.0258532	0.292527	1.58749
	P12956|XRCC6_HUMAN	47	44	46	48	45	46	1.22319	0.501558	0.290654	0.299679
	P22102|PUR2_HUMAN	13	16	15	14	17	15	1.22218	3.11026e-05	0.289457	4.5072
	P11940|PABP1_HUMAN	8	15	14	9	15	15	1.2221	0.0429262	0.289359	1.36728
	O75165|DJC13_HUMAN	52	64	63	48	66	66	1.21976	0.198997	0.286598	0.701153
	Q12931|TRAP1_HUMAN	18	11	11	17	11	13	1.2197	0.263186	0.286522	0.579737
	Q9H0K1|SIK2_HUMAN	4	6	6	4	7	10	1.21967	0.0838211	0.28649	1.07665
	Q9Y5B9|SP16H_HUMAN	25	21	21	33	24	20	1.21923	0.771856	0.285969	0.112464
	P46379|BAG6_HUMAN	8	5	7	9	7	8	1.21911	0.000112455	0.285824	3.94902
	Q8NI27|THOC2_HUMAN	19	17	14	18	15	15	1.21841	0.00753494	0.285003	2.12292
	Q9UKK3|PARP4_HUMAN	19	26	21	14	25	27	1.21609	0.544996	0.282254	0.263607
	Q6P2Q9|PRP8_HUMAN	42	60	58	48	61	61	1.21605	0.129667	0.282207	0.88717
	Q86UP2|KTN1_HUMAN	15	12	12	13	19	14	1.21581	0.723114	0.281918	0.140793
	Q9H6S3|ES8L2_HUMAN	4	3	4	1	4	3	1.21573	0.805043	0.281823	0.0941809
	P42224|STAT1_HUMAN	16	23	24	17	27	24	1.21568	8.74808e-05	0.281766	4.05809
	Q96RT1|ERBIN_HUMAN	1	4	4	1	6	6	1.21509	0.46346	0.281063	0.333987
	O15360|FANCA_HUMAN	4	10	12	4	13	12	1.21396	0.494148	0.279719	0.306143
	Q9UKF6|CPSF3_HUMAN	15	7	8	14	12	11	1.21392	0.1526	0.279676	0.816444
	Q9H5Z1|DHX35_HUMAN	1	8	5	3	6	7	1.21391	0.638233	0.279662	0.195021
	O14936|CSKP_HUMAN	18	16	15	18	18	14	1.21303	0.0774523	0.278617	1.11097
	Q9P2D3|HTR5B_HUMAN	2	2	2	3	2	2	1.21288	0.435267	0.278441	0.361244
	Q9H9Y6|RPA2_HUMAN	6	7	8	13	7	8	1.21068	0.368044	0.275822	0.434101
	Q99460|PSMD1_HUMAN	31	20	21	30	21	21	1.20952	0.885301	0.274433	0.0529088
	Q9HCE0|EPG5_HUMAN	5	2	3	4	2	1	1.20665	0.992525	0.271006	0.00325864
	O14981|BTAF1_HUMAN	18	13	14	19	11	18	1.20556	0.171331	0.2697	0.766165
	Q14195|DPYL3_HUMAN	3	5	4	5	5	6	1.20529	0.221838	0.269374	0.653965
	P07942|LAMB1_HUMAN	29	14	14	26	17	19	1.20259	0.275158	0.266148	0.560418
	Q13751|LAMB3_HUMAN	13	16	15	13	16	16	1.20214	0.714561	0.265604	0.145961
	O60313|OPA1_HUMAN	41	33	28	40	33	34	1.20205	0.235829	0.265501	0.627404
	P35222|CTNB1_HUMAN	10	15	13	8	16	19	1.20172	0.269861	0.265103	0.56886
	Q15418|KS6A1_HUMAN	12	13	14	9	18	16	1.20158	0.757684	0.264931	0.120512
	Q9Y2X0|MED16_HUMAN	6	5	4	8	4	6	1.20021	0.397851	0.263285	0.40028
	Q96AY4|TTC28_HUMAN	2	15	9	4	11	14	1.19938	0.762719	0.262284	0.117636
	Q13608|PEX6_HUMAN	20	20	18	18	20	23	1.19907	0.321452	0.261915	0.492884
	P11387|TOP1_HUMAN	9	9	8	9	9	6	1.19778	0.061948	0.260359	1.20797
	Q92685|ALG3_HUMAN	4	1	1	3	2	1	1.19651	0.0116554	0.258834	1.93347
	P11498|PYC_HUMAN	33	26	23	35	24	24	1.19643	0.240132	0.258731	0.61955
	Q01813|PFKAP_HUMAN	31	31	34	30	33	32	1.19624	0.206469	0.258506	0.685146
	Q9NUQ8|ABCF3_HUMAN	19	4	2	17	3	3	1.19354	0.879622	0.255245	0.0557037
	Q9NZ01|TECR_HUMAN	12	9	8	12	9	9	1.19338	0.134976	0.255051	0.869742
	Q9Y6D9|MD1L1_HUMAN	5	3	4	4	5	2	1.19285	0.450804	0.254407	0.346012
	O75694|NU155_HUMAN	37	24	25	36	27	25	1.18993	0.0811425	0.250874	1.09075
	Q9P253|VPS18_HUMAN	7	5	5	3	5	5	1.18924	0.65715	0.250035	0.182336
	P17812|PYRG1_HUMAN	13	11	12	12	15	12	1.18902	0.741354	0.249778	0.129974
	Q5JRX3|PREP_HUMAN	20	18	16	23	16	19	1.18898	0.0666803	0.249727	1.176
	Q3SY69|AL1L2_HUMAN	21	14	17	19	11	21	1.18867	0.286873	0.249351	0.54231
	O14672|ADA10_HUMAN	18	14	12	16	15	16	1.18809	0.459808	0.24864	0.337424
	P51532|SMCA4_HUMAN	1	3	2	1	3	3	1.18643	0.243657	0.24663	0.613221
	O95573|ACSL3_HUMAN	28	13	15	25	12	15	1.18591	0.554264	0.245999	0.256284
	P40763|STAT3_HUMAN	12	19	20	11	18	18	1.1852	0.0124863	0.245132	1.90357
	O43592|XPOT_HUMAN	19	20	21	20	20	20	1.18479	0.0658964	0.244628	1.18114
	Q16706|MA2A1_HUMAN	21	20	20	17	24	24	1.18371	0.0542387	0.24331	1.26569
	Q13616|CUL1_HUMAN	24	20	20	23	19	23	1.18294	0.476437	0.242372	0.321994
	Q9NZM1|MYOF_HUMAN	71	67	61	75	61	68	1.18064	0.0387343	0.239568	1.4119
	P43246|MSH2_HUMAN	45	35	36	47	37	36	1.18057	0.00120087	0.239485	2.9205
	P11047|LAMC1_HUMAN	28	14	12	20	15	16	1.17945	0.200141	0.238116	0.698664
	Q9H857|NT5D2_HUMAN	17	8	10	15	8	14	1.17906	0.330853	0.237632	0.480365
	Q92544|TM9S4_HUMAN	4	2	2	5	2	2	1.17849	0.319292	0.236935	0.495812
	Q10570|CPSF1_HUMAN	24	20	21	23	21	22	1.17746	0.0733028	0.235678	1.13488
	O95490|AGRL2_HUMAN	12	11	9	14	10	10	1.17686	0.017525	0.234945	1.75634
	P55884|EIF3B_HUMAN	18	17	15	18	17	15	1.17572	0.115346	0.233548	0.937997
	Q9Y5V3|MAGD1_HUMAN	10	11	10	11	12	12	1.17529	0.26231	0.233021	0.581185
	Q9BU23|LMF2_HUMAN	6	5	4	5	4	7	1.17519	0.917238	0.232896	0.0375181
	P18827|SDC1_HUMAN	1	2	2	1	3	2	1.1743	0.608938	0.231802	0.215427
	Q9UKU6|TRHDE_HUMAN	19	20	17	19	23	18	1.17225	0.0070335	0.229284	2.15283
	P25705|ATPA_HUMAN	8	3	3	9	2	3	1.17213	0.0475693	0.22913	1.32267
	Q96RQ3|MCCA_HUMAN	27	21	21	25	22	23	1.17141	0.102783	0.228249	0.98808
	Q15386|UBE3C_HUMAN	34	38	39	32	40	39	1.17127	0.0927624	0.228074	1.03263
	P22314|UBA1_HUMAN	19	9	11	15	11	13	1.17094	0.00195617	0.227663	2.70859
	Q8TAQ2|SMRC2_HUMAN	5	6	6	8	7	5	1.16961	0.707429	0.22603	0.150317
	Q9UKN8|TF3C4_HUMAN	7	5	4	4	5	5	1.16941	0.974064	0.225786	0.0114127
	P57740|NU107_HUMAN	12	13	13	8	13	16	1.16917	0.795577	0.225481	0.0993175
	Q14435|GALT3_HUMAN	8	6	5	7	7	8	1.16882	0.12748	0.22505	0.894557
	O43795|MYO1B_HUMAN	35	44	41	29	50	44	1.16738	0.962258	0.223276	0.0167083
	Q13586|STIM1_HUMAN	3	2	3	2	3	3	1.16458	0.0185315	0.219805	1.73209
	Q99959|PKP2_HUMAN	10	15	15	10	16	20	1.16358	0.727064	0.218576	0.138427
	P33993|MCM7_HUMAN	39	24	23	38	23	26	1.16212	0.119568	0.216757	0.922385
	P21266|GSTM3_HUMAN	6	7	7	6	6	7	1.16175	0.17355	0.216304	0.760576
	Q9P0V3|SH3B4_HUMAN	28	26	26	21	28	28	1.16151	0.557097	0.216001	0.254069
	P11216|PYGB_HUMAN	26	30	25	26	30	30	1.16002	0.0859455	0.214153	1.06578
	Q9Y3Z3|SAMH1_HUMAN	36	34	33	33	34	38	1.15952	0.973625	0.213529	0.0116081
	Q8N163|CCAR2_HUMAN	33	14	12	31	15	13	1.15945	0.109254	0.213442	0.961564
	Q86YV9|HPS6_HUMAN	5	5	8	4	7	7	1.15733	0.000921496	0.210796	3.03551
	P27708|PYR1_HUMAN	38	51	53	37	51	57	1.15609	0.119593	0.20925	0.922294
	Q06210|GFPT1_HUMAN	28	23	19	26	27	27	1.15561	0.242632	0.208651	0.615052
	P78527|PRKDC_HUMAN	149	155	150	142	155	147	1.15479	0.000202633	0.207635	3.69329
	P98088|MUC5A_HUMAN	24	57	57	23	60	58	1.15466	0.0169836	0.207468	1.76997
	P19823|ITIH2_HUMAN	2	3	2	1	5	2	1.15415	0.570155	0.206833	0.244007
	O00159|MYO1C_HUMAN	39	42	44	30	47	46	1.15366	0.901753	0.206222	0.0449125
	P50416|CPT1A_HUMAN	28	26	22	26	25	23	1.15312	0.218796	0.20554	0.65996
	Q8TB96|TIP_HUMAN	2	1	2	2	2	1	1.15137	0.773146	0.203355	0.111738
	P05067|A4_HUMAN	9	12	12	8	15	12	1.15105	0.842497	0.202956	0.0744317
	Q7Z2K6|ERMP1_HUMAN	11	5	6	11	7	7	1.14962	0.0909058	0.201155	1.04141
	Q14573|ITPR3_HUMAN	1	20	16	2	11	11	1.1495	0.780163	0.201011	0.107815
	Q96P70|IPO9_HUMAN	10	18	17	12	18	19	1.1495	0.0218208	0.201006	1.66113
	O94822|LTN1_HUMAN	16	15	13	17	16	20	1.14949	0.00763943	0.200995	2.11694
	Q9NRL3|STRN4_HUMAN	3	4	6	3	4	6	1.14947	0.0846711	0.200972	1.07226
	Q05639|EF1A2_HUMAN	5	5	6	6	6	6	1.14922	0.0715581	0.200654	1.14534
	Q00341|VIGLN_HUMAN	18	25	23	19	26	24	1.14885	0.876864	0.200194	0.0570678
	Q6P4Q7|CNNM4_HUMAN	3	3	3	4	3	5	1.14542	0.184589	0.195872	0.733794
	P23229|ITA6_HUMAN	25	25	27	26	28	29	1.14448	0.285941	0.194693	0.543723
	Q7Z739|YTHD3_HUMAN	2	1	1	3	2	1	1.14237	0.954267	0.19203	0.0203301
	Q9H9E3|COG4_HUMAN	8	8	10	11	10	9	1.1418	0.719351	0.191312	0.143059
	Q9P035|HACD3_HUMAN	10	9	7	10	10	10	1.14159	0.250683	0.191044	0.600875
	Q9UG63|ABCF2_HUMAN	14	9	10	11	8	7	1.14094	0.560375	0.190218	0.251521
	P12270|TPR_HUMAN	35	32	30	32	40	31	1.14058	0.285041	0.189768	0.545093
	Q03519|TAP2_HUMAN	4	2	4	2	4	3	1.13927	0.884336	0.18811	0.0533825
	P26006|ITA3_HUMAN	17	16	16	17	15	15	1.13841	0.0273106	0.187014	1.56367
	P09874|PARP1_HUMAN	21	21	20	24	27	22	1.13807	0.00704408	0.186584	2.15218
	O94906|PRP6_HUMAN	7	13	15	2	17	15	1.13717	0.73927	0.18545	0.131197
	P55072|TERA_HUMAN	40	38	37	39	39	39	1.13673	0.188714	0.184889	0.724196
	Q9Y4C2|TCAF1_HUMAN	12	10	10	9	10	12	1.13578	0.678395	0.183682	0.168517
	Q14203|DCTN1_HUMAN	29	14	12	23	20	18	1.13372	0.448398	0.18106	0.348336
	Q8NCG7|DGLB_HUMAN	3	2	2	3	#N/A	3	1.13354	0.466192	0.180836	0.331436
	P39023|RL3_HUMAN	5	9	8	1	10	8	1.13171	0.641089	0.178506	0.193082
	Q96H55|MYO19_HUMAN	3	5	6	1	6	6	1.13031	0.880425	0.176713	0.0553074
	Q12906|ILF3_HUMAN	17	16	20	12	18	17	1.129	0.385693	0.17504	0.413758
	Q7L2E3|DHX30_HUMAN	19	18	17	12	21	20	1.12822	0.317136	0.174046	0.498754
	O60488|ACSL4_HUMAN	26	7	10	24	9	10	1.12798	0.22089	0.173739	0.655823
	O94851|MICA2_HUMAN	6	18	15	12	13	15	1.12772	0.861382	0.173413	0.0648042
	Q8NEN9|PDZD8_HUMAN	11	2	1	10	1	1	1.12743	0.0187659	0.173038	1.72663
	P06756|ITAV_HUMAN	24	18	21	28	19	19	1.12652	0.0108554	0.17187	1.96435
	Q92542|NICA_HUMAN	3	2	2	5	2	2	1.12536	0.00220733	0.17039	2.65613
	P21980|TGM2_HUMAN	9	4	3	7	4	5	1.12426	0.652558	0.168973	0.185381
	P35611|ADDA_HUMAN	4	4	4	4	7	3	1.1227	0.745303	0.166974	0.127667
	P35030|TRY3_HUMAN	2	1	1	1	1	1	1.12125	0.609254	0.165103	0.215202
	Q9UJX4|APC5_HUMAN	10	13	12	9	14	16	1.12106	0.19697	0.164864	0.705601
	O15484|CAN5_HUMAN	8	11	7	6	7	8	1.11949	0.914659	0.162842	0.0387409
	P46939|UTRO_HUMAN	49	38	35	50	44	33	1.11879	0.139315	0.161933	0.856002
	P49327|FAS_HUMAN	76	70	70	78	67	74	1.11776	0.0177257	0.160608	1.7514
	Q01650|LAT1_HUMAN	4	3	3	4	3	3	1.11634	0.568161	0.158771	0.245528
	Q15365|PCBP1_HUMAN	3	1	1	5	1	#N/A	1.11461	0.778372	0.156541	0.108813
	Q9H583|HEAT1_HUMAN	22	20	23	16	20	19	1.11411	0.702374	0.155891	0.153431
	O00754|MA2B1_HUMAN	2	3	3	4	3	2	1.11343	0.468471	0.155008	0.329318
	P42704|LPPRC_HUMAN	60	54	52	64	55	57	1.11306	0.216521	0.154537	0.664501
	Q9HD67|MYO10_HUMAN	22	11	10	15	15	16	1.11225	0.932574	0.153479	0.0303168
	P26640|SYVC_HUMAN	27	27	23	29	26	25	1.11111	0.00188742	0.152002	2.72413
	P35658|NU214_HUMAN	6	9	9	3	11	7	1.11054	0.784563	0.151268	0.105372
	Q9NVI1|FANCI_HUMAN	44	39	38	42	38	38	1.11043	0.0446471	0.151117	1.35021
	Q14139|UBE4A_HUMAN	13	9	8	14	9	12	1.10998	0.0370911	0.150539	1.43073
	Q9Y6K5|OAS3_HUMAN	3	6	3	4	5	5	1.10949	0.422875	0.149901	0.373788
	O75676|KS6A4_HUMAN	20	12	14	19	16	19	1.10947	0.94675	0.149871	0.0237647
	Q9Y4W6|AFG32_HUMAN	12	9	8	8	15	10	1.10847	0.848611	0.148576	0.0712914
	Q9BXW9|FACD2_HUMAN	18	14	18	24	18	20	1.10844	0.256976	0.148535	0.590107
	A0FGR8|ESYT2_HUMAN	28	29	27	27	28	30	1.10614	0.163696	0.145535	0.785962
	Q99613|EIF3C_HUMAN	20	15	18	15	19	20	1.105	0.689273	0.144045	0.161608
	B5ME19|EIFCL_HUMAN	20	15	18	15	19	20	1.105	0.689273	0.144045	0.161608
	Q99523|SORT_HUMAN	9	10	8	9	7	7	1.10497	0.130558	0.144002	0.884196
	P02768|ALBU_HUMAN	8	11	9	7	10	9	1.10366	0.907199	0.142291	0.0422973
	O15258|RER1_HUMAN	3	3	2	3	3	3	1.1025	0.723487	0.140779	0.140569
	P40189|IL6RB_HUMAN	3	1	2	3	1	1	1.10154	0.00425784	0.139523	2.37081
	O43156|TTI1_HUMAN	6	13	10	8	10	10	1.10153	0.177542	0.139515	0.750698
	P49792|RBP2_HUMAN	26	27	28	26	32	28	1.10077	0.00670637	0.138517	2.17351
	Q9Y3P9|RBGP1_HUMAN	3	4	4	3	5	6	1.10056	0.0681885	0.138238	1.16629
	Q96EB6|SIR1_HUMAN	8	2	2	9	3	4	1.0998	0.149565	0.137243	0.825169
	Q13200|PSMD2_HUMAN	39	34	35	37	34	36	1.09596	0.519797	0.132195	0.284166
	O15143|ARC1B_HUMAN	3	4	2	1	4	3	1.09533	0.839468	0.131363	0.0759959
	Q13315|ATM_HUMAN	20	28	29	20	30	28	1.09291	0.118216	0.128175	0.927323
	Q9P2R3|ANFY1_HUMAN	13	3	4	13	2	2	1.09284	0.557808	0.128083	0.253515
	Q15393|SF3B3_HUMAN	29	25	28	27	30	26	1.09153	0.216092	0.126348	0.66536
	P18206|VINC_HUMAN	23	17	17	20	18	16	1.09146	0.440907	0.126264	0.355653
	Q9Y653|AGRG1_HUMAN	5	3	2	4	2	2	1.09081	0.828524	0.125399	0.0816949
	P54886|P5CS_HUMAN	13	15	15	13	16	14	1.09035	0.822737	0.124793	0.0847389
	P22033|MUTA_HUMAN	10	4	5	10	5	5	1.09034	0.776916	0.12478	0.109626
	Q7L8L6|FAKD5_HUMAN	9	15	13	10	14	16	1.08772	0.891726	0.12131	0.0497684
	O43292|GPAA1_HUMAN	3	1	2	4	#N/A	1	1.08751	0.348959	0.121029	0.457226
	Q16531|DDB1_HUMAN	51	50	50	50	47	50	1.0864	0.018697	0.119558	1.72823
	Q9BW92|SYTM_HUMAN	17	9	13	14	12	14	1.08608	0.5132	0.119135	0.289713
	Q2M2H8|MGAL_HUMAN	20	14	12	17	12	14	1.08607	0.376636	0.119123	0.424078
	Q9BZE4|NOG1_HUMAN	5	6	5	1	6	7	1.08425	0.642388	0.1167	0.192203
	Q9UDR5|AASS_HUMAN	32	26	22	30	23	25	1.08317	0.191224	0.115265	0.718458
	Q5ZPR3|CD276_HUMAN	3	2	2	3	3	3	1.08159	0.838696	0.113148	0.0763952
	P30530|UFO_HUMAN	27	23	23	25	23	24	1.08156	0.109872	0.113113	0.959111
	Q8N766|EMC1_HUMAN	21	17	23	19	21	24	1.08073	0.304845	0.112008	0.515921
	Q99805|TM9S2_HUMAN	3	4	5	3	4	4	1.08024	0.806811	0.111353	0.0932284
	P05023|AT1A1_HUMAN	33	30	29	31	31	30	1.07881	0.64062	0.10944	0.193399
	O76094|SRP72_HUMAN	4	9	8	3	10	7	1.07871	0.797079	0.109301	0.0984987
	Q7Z401|MYCPP_HUMAN	3	3	5	4	5	4	1.07861	0.99167	0.109169	0.00363274
	P16070|CD44_HUMAN	7	7	7	7	8	9	1.07779	0.142889	0.108081	0.845001
	P16435|NCPR_HUMAN	18	14	13	15	14	16	1.07684	0.553113	0.106799	0.257186
	P35221|CTNA1_HUMAN	26	23	28	25	28	27	1.0764	0.490856	0.106216	0.309045
	Q9P2I0|CPSF2_HUMAN	7	8	10	7	9	7	1.07597	0.523312	0.105632	0.28124
	O43242|PSMD3_HUMAN	10	5	4	11	3	5	1.075	0.982305	0.104335	0.00775372
	Q9Y678|COPG1_HUMAN	25	26	24	26	24	23	1.07077	0.365286	0.0986446	0.437367
	P28331|NDUS1_HUMAN	29	22	20	28	22	26	1.07055	0.25141	0.0983547	0.599617
	P04626|ERBB2_HUMAN	35	37	35	34	38	36	1.07006	0.140557	0.0976934	0.852148
	P54802|ANAG_HUMAN	7	4	4	7	4	5	1.06999	0.545705	0.0975937	0.263042
	Q969F9|HPS3_HUMAN	10	16	17	9	16	19	1.06783	0.374412	0.0946862	0.42665
	Q9UBV2|SE1L1_HUMAN	13	13	13	13	12	13	1.06783	0.135102	0.0946809	0.869339
	P51805|PLXA3_HUMAN	6	3	2	2	3	5	1.06725	0.88314	0.0938942	0.0539704
	Q8NI36|WDR36_HUMAN	10	13	14	11	15	13	1.06664	0.472394	0.0930709	0.325696
	Q9H2M9|RBGPR_HUMAN	16	5	4	11	6	5	1.06626	0.302485	0.0925553	0.519296
	P56192|SYMC_HUMAN	27	29	29	27	27	25	1.06612	0.522893	0.0923736	0.281587
	Q9HD45|TM9S3_HUMAN	6	7	5	6	7	6	1.06548	0.70697	0.0915093	0.150599
	Q92616|GCN1_HUMAN	110	91	95	112	87	85	1.06499	0.19004	0.0908416	0.721156
	Q96KA5|CLP1L_HUMAN	5	1	1	6	1	2	1.06487	0.852122	0.0906733	0.0694984
	Q15758|AAAT_HUMAN	11	10	9	11	9	9	1.06226	0.695172	0.0871394	0.157908
	Q6UXM1|LRIG3_HUMAN	10	8	10	7	10	11	1.0612	0.651824	0.0856986	0.185869
	Q14974|IMB1_HUMAN	22	20	21	20	20	21	1.06079	0.478087	0.0851444	0.320493
	Q9Y2H6|FND3A_HUMAN	8	2	3	7	4	5	1.06041	0.841865	0.0846237	0.0747576
	Q9ULU4|PKCB1_HUMAN	3	1	1	2	2	1	1.06027	0.994581	0.084429	0.00235995
	P26012|ITB8_HUMAN	6	2	1	3	1	2	1.0588	0.945152	0.0824349	0.0244983
	P50851|LRBA_HUMAN	10	5	5	8	5	5	1.05877	0.0823235	0.082384	1.08448
	P53618|COPB_HUMAN	31	29	29	30	28	26	1.05855	0.146123	0.0820955	0.83528
	Q03001|DYST_HUMAN	10	44	52	19	44	31	1.05797	0.760015	0.0812997	0.119178
	Q9Y5L0|TNPO3_HUMAN	9	21	19	9	21	23	1.05765	0.221537	0.0808681	0.654554
	Q14694|UBP10_HUMAN	9	7	8	9	9	8	1.05734	0.685852	0.0804371	0.16377
	P57088|TMM33_HUMAN	6	5	4	6	4	4	1.05647	0.222509	0.0792479	0.652652
	Q6P3W7|SCYL2_HUMAN	2	4	3	1	5	3	1.05628	0.83516	0.0789876	0.0782301
	Q13596|SNX1_HUMAN	4	1	1	2	1	1	1.05518	0.451654	0.0774829	0.345195
	Q92945|FUBP2_HUMAN	11	5	9	13	7	5	1.055	0.974742	0.0772371	0.0111103
	P42166|LAP2A_HUMAN	19	32	30	15	31	27	1.05491	0.750215	0.0771146	0.124814
	Q14160|SCRIB_HUMAN	20	17	18	21	19	18	1.05469	0.186804	0.0768151	0.728613
	Q96J84|KIRR1_HUMAN	11	16	17	11	16	17	1.05275	0.372717	0.0741582	0.428621
	P52789|HXK2_HUMAN	38	31	32	37	32	30	1.05147	0.293925	0.0724046	0.531763
	Q96QK1|VPS35_HUMAN	19	14	12	18	15	12	1.04943	0.176743	0.0696036	0.752657
	O94776|MTA2_HUMAN	10	6	4	12	3	4	1.04667	0.884106	0.0658013	0.0534955
	Q9UBF2|COPG2_HUMAN	12	16	17	14	13	16	1.04587	0.778947	0.0647055	0.108492
	P51617|IRAK1_HUMAN	8	14	15	7	16	17	1.04561	0.987626	0.0643478	0.00540757
	Q9NSY1|BMP2K_HUMAN	1	5	4	1	2	4	1.04548	0.606089	0.0641659	0.217464
	P46459|NSF_HUMAN	39	35	33	34	37	32	1.04546	0.919582	0.0641316	0.0364093
	Q6PGP7|TTC37_HUMAN	16	19	18	13	25	19	1.04509	0.85056	0.063634	0.0702951
	Q93100|KPBB_HUMAN	4	3	4	5	5	6	1.04385	0.0249096	0.0619115	1.60363
	Q15057|ACAP2_HUMAN	1	2	1	1	1	1	1.04365	0.995728	0.0616396	0.00185929
	O15031|PLXB2_HUMAN	37	24	22	34	25	23	1.04363	0.821419	0.0616144	0.0854354
	Q92538|GBF1_HUMAN	29	23	25	31	26	22	1.04341	0.799279	0.0613007	0.0973014
	P49589|SYCC_HUMAN	30	30	27	28	30	30	1.04334	0.3053	0.0612036	0.515273
	Q9H0A0|NAT10_HUMAN	6	8	9	3	9	9	1.04208	0.699107	0.0594678	0.155457
	P08581|MET_HUMAN	22	18	19	22	17	18	1.04142	0.704102	0.0585485	0.152365
	Q09666|AHNK_HUMAN	231	140	150	144	179	147	1.0398	0.716541	0.056304	0.144759
	Q86SQ4|AGRG6_HUMAN	4	2	2	4	3	4	1.03912	0.626238	0.0553556	0.203261
	P38435|VKGC_HUMAN	13	10	8	10	8	10	1.03897	0.837172	0.0551563	0.0771854
	P28370|SMCA1_HUMAN	2	5	2	5	5	4	1.0387	0.935624	0.0547738	0.0288988
	Q29RF7|PDS5A_HUMAN	27	26	21	25	27	25	1.03758	0.640152	0.053223	0.193717
	P16144|ITB4_HUMAN	57	58	54	53	59	54	1.03756	0.680973	0.0531883	0.16687
	P13473|LAMP2_HUMAN	6	3	2	4	4	3	1.03533	0.912081	0.0500963	0.0399666
	Q9UID3|VPS51_HUMAN	7	6	9	8	6	9	1.0349	0.516902	0.0494893	0.286592
	Q04656|ATP7A_HUMAN	12	6	7	13	6	8	1.03461	0.654103	0.0490839	0.184354
	Q08380|LG3BP_HUMAN	12	12	13	11	13	14	1.03399	0.775936	0.0482259	0.110174
	Q9Y4K1|CRBG1_HUMAN	4	13	12	3	15	10	1.03276	0.845292	0.0465054	0.072993
	Q9ULK4|MED23_HUMAN	17	18	15	15	20	15	1.03256	0.668696	0.0462219	0.174771
	Q9BQE3|TBA1C_HUMAN	2	2	2	2	2	2	1.0321	0.625898	0.04558	0.203496
	Q12772|SRBP2_HUMAN	12	4	2	11	2	2	1.03151	0.582076	0.0447512	0.23502
	P40939|ECHA_HUMAN	27	21	23	25	23	21	1.0279	0.941305	0.0396998	0.0262695
	Q6P3X3|TTC27_HUMAN	9	11	14	5	10	16	1.02683	0.810386	0.0381993	0.091308
	Q9UQE7|SMC3_HUMAN	10	15	14	8	17	13	1.02654	0.958566	0.0377961	0.0183778
	Q14204|DYHC1_HUMAN	94	130	131	90	136	133	1.02624	0.291514	0.0373719	0.53534
	Q6P4A8|PLBL1_HUMAN	1	8	4	1	4	4	1.02617	0.648853	0.0372744	0.187854
	Q70J99|UN13D_HUMAN	12	16	17	12	18	18	1.02563	0.743649	0.0365142	0.128632
	Q9C0B7|TNG6_HUMAN	7	12	13	6	12	13	1.02512	0.430426	0.035798	0.366101
	Q9BZQ6|EDEM3_HUMAN	28	25	26	27	27	26	1.02182	0.544639	0.0311474	0.263891
	P09211|GSTP1_HUMAN	6	8	9	6	11	7	1.02106	0.848045	0.0300702	0.0715812
	P26641|EF1G_HUMAN	12	9	9	12	9	9	1.01979	0.000910393	0.0282668	3.04077
	Q8TEX9|IPO4_HUMAN	15	21	22	16	25	20	1.01918	0.521641	0.0274051	0.282629
	Q96JQ2|CLMN_HUMAN	4	7	9	2	10	9	1.01864	0.859329	0.0266454	0.0658404
	Q15262|PTPRK_HUMAN	7	14	11	4	12	16	1.01683	0.566388	0.024081	0.246886
	Q8N201|INT1_HUMAN	7	7	6	4	7	3	1.01623	0.653206	0.0232207	0.18495
	P24534|EF1B_HUMAN	1	1	1	1	1	1	1.0159	0.469141	0.0227599	0.328697
	Q6ZRV2|FA83H_HUMAN	22	29	30	24	30	30	1.0158	0.872178	0.0226189	0.0593947
	P98155|VLDLR_HUMAN	3	3	2	3	3	3	1.01286	0.85008	0.0184402	0.07054
	P04035|HMDH_HUMAN	10	5	4	10	5	4	1.01187	0.763859	0.0170176	0.116987
	Q14671|PUM1_HUMAN	4	6	6	3	7	7	1.01114	0.893779	0.015989	0.0487698
	P10515|ODP2_HUMAN	4	7	5	3	4	7	1.01103	0.598019	0.0158206	0.223285
	Q8IV36|HID1_HUMAN	7	4	3	8	4	3	1.00981	0.951662	0.0140787	0.0215171
	Q13085|ACACA_HUMAN	88	64	64	70	67	67	1.00928	0.986522	0.013326	0.00589307
	P27487|DPP4_HUMAN	18	11	10	20	12	11	1.00907	0.952075	0.0130311	0.0213287
	Q8IVL5|P3H2_HUMAN	2	1	1	2	1	1	1.00894	0.316076	0.0128354	0.500208
	Q96T76|MMS19_HUMAN	17	17	19	14	18	22	1.00852	0.952126	0.0122412	0.0213057
	P55196|AFAD_HUMAN	12	14	15	16	16	18	1.00629	0.791025	0.00904059	0.10181
	Q6ZRP7|QSOX2_HUMAN	10	9	7	8	7	10	1.0062	0.952651	0.00892399	0.0210662
	Q9UP83|COG5_HUMAN	3	2	2	4	1	2	1.00597	0.717585	0.00859136	0.144126
	Q9H3U1|UN45A_HUMAN	21	24	25	20	27	24	1.0055	0.558451	0.00791691	0.253015
	Q13948|CASP_HUMAN	6	3	2	1	2	5	1.00457	0.498315	0.00658504	0.302496
	O94979|SC31A_HUMAN	13	6	6	15	6	4	1.00262	0.774779	0.00378194	0.110822
	Q6P2E9|EDC4_HUMAN	10	16	17	7	22	22	1.00193	0.796234	0.00278609	0.0989594
	Q9UI26|IPO11_HUMAN	6	10	11	7	10	11	1.00096	0.946725	0.00138141	0.0237761
	P53396|ACLY_HUMAN	34	33	34	35	31	31	1.00094	0.721524	0.001351	0.141749
	O95373|IPO7_HUMAN	20	26	32	19	25	28	1.00068	0.993881	0.000977267	0.00266583
	Q9H6T0|ESRP2_HUMAN	7	4	3	8	2	4	1.0003	0.590171	0.000437708	0.229022
	Q9NQW6|ANLN_HUMAN	12	31	30	14	30	28	0.998557	0.8034	-0.00208327	0.0950681
	Q13576|IQGA2_HUMAN	41	43	47	38	43	35	0.998326	0.857202	-0.00241736	0.066917
	P42345|MTOR_HUMAN	19	27	31	18	25	31	0.99812	0.869472	-0.00271464	0.0607443
	Q99715|COCA1_HUMAN	34	13	13	30	14	10	0.997031	0.747305	-0.00428953	0.126502
	Q9ULT8|HECD1_HUMAN	6	11	8	6	11	12	0.996912	0.847916	-0.00446133	0.0716472
	Q9BSJ2|GCP2_HUMAN	9	15	15	8	17	12	0.996125	0.777667	-0.00560141	0.109206
	Q15042|RB3GP_HUMAN	9	2	2	10	3	1	0.993736	0.733456	-0.00906495	0.134626
	O75044|SRGP2_HUMAN	2	22	23	4	22	21	0.992992	0.798998	-0.0101459	0.0974541
	Q9P0K7|RAI14_HUMAN	9	24	24	3	27	27	0.992734	0.544155	-0.0105213	0.264277
	Q92896|GSLG1_HUMAN	15	20	19	10	18	21	0.991841	0.655643	-0.0118196	0.183333
	Q9UIA9|XPO7_HUMAN	15	21	22	15	20	21	0.99115	0.794575	-0.0128249	0.0998651
	Q10472|GALT1_HUMAN	15	12	11	13	12	12	0.990618	0.778345	-0.0135986	0.108828
	O94952|FBX21_HUMAN	7	5	5	6	6	8	0.990549	0.784277	-0.0137001	0.10553
	Q96GQ7|DDX27_HUMAN	7	5	6	6	9	5	0.989914	0.75438	-0.0146243	0.12241
	P33527|MRP1_HUMAN	23	16	16	27	16	16	0.989271	0.786784	-0.0155619	0.104144
	O43264|ZW10_HUMAN	13	9	10	10	9	10	0.988956	0.786776	-0.016021	0.104149
	Q96SZ6|CK5P1_HUMAN	3	1	2	2	1	2	0.988833	0.736967	-0.0162017	0.132552
	Q9Y4W2|LAS1L_HUMAN	2	9	9	1	10	10	0.988415	0.596571	-0.0168108	0.224338
	Q02218|ODO1_HUMAN	22	18	18	20	14	16	0.98754	0.742286	-0.0180893	0.129428
	Q9UPU5|UBP24_HUMAN	10	5	4	7	3	4	0.98701	0.60469	-0.0188637	0.218467
	Q32P28|P3H1_HUMAN	10	10	8	12	9	9	0.986671	0.757861	-0.0193595	0.12041
	Q96TA1|NIBA2_HUMAN	10	7	7	9	5	5	0.985916	0.759168	-0.0204627	0.119662
	P00533|EGFR_HUMAN	34	15	17	33	17	18	0.984411	0.746704	-0.0226672	0.126851
	Q96PC5|MIA2_HUMAN	7	1	1	6	3	1	0.981984	0.498304	-0.0262289	0.302505
	Q8N0W3|FCSK_HUMAN	2	8	12	2	11	13	0.981924	0.479133	-0.0263167	0.319544
	Q9BT22|ALG1_HUMAN	8	6	8	6	6	7	0.981609	0.70964	-0.0267799	0.148962
	Q9UJC3|HOOK1_HUMAN	3	5	5	2	4	5	0.981378	0.613426	-0.0271196	0.212238
	Q8IXI1|MIRO2_HUMAN	15	10	10	13	9	10	0.981046	0.642586	-0.027607	0.192069
	Q5VYK3|ECM29_HUMAN	18	23	20	17	16	18	0.979623	0.682318	-0.0297007	0.166013
	P34931|HS71L_HUMAN	1	4	3	1	2	3	0.979432	0.61324	-0.0299825	0.21237
	P04844|RPN2_HUMAN	20	17	19	16	17	18	0.978612	0.590383	-0.0311913	0.228866
	Q8IVT2|MISP_HUMAN	9	14	15	2	13	15	0.976851	0.560477	-0.0337903	0.251442
	P16152|CBR1_HUMAN	5	6	5	4	7	6	0.974027	0.567041	-0.0379658	0.246386
	Q9UBT2|SAE2_HUMAN	9	2	3	12	2	2	0.97396	0.679855	-0.0380653	0.167584
	Q7KZ85|SPT6H_HUMAN	8	3	4	10	3	3	0.972861	0.6496	-0.0396951	0.187354
	Q5VZK9|CARL1_HUMAN	16	9	7	18	9	6	0.97158	0.640685	-0.0415957	0.193355
	Q9Y490|TLN1_HUMAN	36	33	34	38	31	30	0.970949	0.649994	-0.0425332	0.187091
	P42892|ECE1_HUMAN	12	6	9	12	7	8	0.970305	0.616682	-0.0434891	0.209939
	Q92621|NU205_HUMAN	44	44	44	39	47	46	0.963369	0.568364	-0.0538402	0.245373
	O60658|PDE8A_HUMAN	5	1	1	2	1	2	0.961131	0.532203	-0.0571954	0.273923
	Q86VP6|CAND1_HUMAN	29	24	23	24	21	21	0.960292	0.566219	-0.0584544	0.247016
	Q9UIQ6|LCAP_HUMAN	15	10	9	15	7	10	0.959736	0.621899	-0.0592909	0.20628
	Q6ZNJ1|NBEL2_HUMAN	13	25	22	13	20	25	0.959167	0.0464625	-0.0601458	1.3329
	Q8WTW3|COG1_HUMAN	13	5	7	11	4	7	0.959081	0.57548	-0.0602754	0.23997
	Q9UPN3|MACF1_HUMAN	77	129	125	76	114	93	0.958805	0.569179	-0.0606901	0.244751
	Q15678|PTN14_HUMAN	4	4	4	4	5	5	0.958593	0.581986	-0.0610097	0.235087
	Q5SRE5|NU188_HUMAN	8	11	11	3	13	12	0.958361	0.599985	-0.0613592	0.22186
	Q5JPE7|NOMO2_HUMAN	33	25	29	29	28	26	0.958068	0.367924	-0.0617994	0.434242
	P46060|RAGP1_HUMAN	20	11	11	18	13	8	0.955248	0.541872	-0.0660521	0.266104
	Q8IV08|PLD3_HUMAN	5	2	2	4	1	2	0.954928	0.302333	-0.0665356	0.519514
	P55060|XPO2_HUMAN	31	27	23	27	23	24	0.952056	0.306066	-0.0708809	0.514185
	P52429|DGKE_HUMAN	2	1	1	2	2	1	0.951022	0.281741	-0.0724487	0.55015
	Q93050|VPP1_HUMAN	14	12	11	11	11	9	0.950468	0.511069	-0.0732894	0.29152
	Q9UHB6|LIMA1_HUMAN	10	13	12	4	19	14	0.948395	0.537345	-0.0764398	0.269747
	Q9NTI5|PDS5B_HUMAN	5	13	13	3	15	10	0.947997	0.565406	-0.0770456	0.24764
	Q01780|EXOSX_HUMAN	10	4	5	14	7	4	0.947444	0.461182	-0.0778868	0.336127
	O00116|ADAS_HUMAN	22	20	16	17	14	22	0.94491	0.517577	-0.0817507	0.286025
	O75150|BRE1B_HUMAN	10	3	1	14	3	1	0.944713	0.544346	-0.0820526	0.264125
	Q8IVF2|AHNK2_HUMAN	36	30	31	12	41	29	0.943541	0.487088	-0.0838434	0.312392
	Q92973|TNPO1_HUMAN	10	12	11	12	11	14	0.943206	0.498569	-0.0843559	0.302275
	Q9Y223|GLCNE_HUMAN	8	2	2	8	1	2	0.94294	0.528867	-0.0847621	0.276653
	Q9NYP7|ELOV5_HUMAN	2	2	2	2	2	2	0.941096	0.0905353	-0.0875864	1.04318
	P13798|ACPH_HUMAN	2	3	2	2	3	2	0.94008	0.483508	-0.0891443	0.315596
	P11717|MPRI_HUMAN	23	27	29	22	24	25	0.938986	0.0810417	-0.0908252	1.09129
	Q9BW60|ELOV1_HUMAN	3	4	2	3	3	3	0.93483	0.285225	-0.0972236	0.544812
	O75843|AP1G2_HUMAN	5	8	6	2	5	9	0.934725	0.530882	-0.0973861	0.275002
	P31040|SDHA_HUMAN	7	7	7	5	5	13	0.934621	0.505364	-0.0975465	0.296395
	Q9UNX4|WDR3_HUMAN	2	8	9	1	11	8	0.931938	0.45732	-0.101695	0.339779
	Q8N1F7|NUP93_HUMAN	25	31	31	26	30	30	0.93109	0.270915	-0.103007	0.567167
	Q92609|TBCD5_HUMAN	3	3	1	2	1	2	0.929529	0.460658	-0.105428	0.336621
	Q99878|H2A1J_HUMAN	1	1	1	1	1	1	0.929214	0.40781	-0.105917	0.389542
	Q6PL18|ATAD2_HUMAN	5	9	8	2	11	9	0.927447	0.489944	-0.108663	0.309853
	Q9H7F0|AT133_HUMAN	23	13	13	21	12	11	0.926915	0.505534	-0.109491	0.29625
	P02786|TFR1_HUMAN	23	17	15	20	15	13	0.925058	0.0741696	-0.112385	1.12977
	Q9UHB9|SRP68_HUMAN	2	8	8	1	3	8	0.924988	0.465148	-0.112493	0.332409
	Q70CQ2|UBP34_HUMAN	46	37	37	40	40	36	0.923568	0.0960218	-0.11471	1.01763
	Q9UGP8|SEC63_HUMAN	6	9	9	6	8	8	0.922378	0.299141	-0.11657	0.524125
	O75976|CBPD_HUMAN	13	6	5	13	4	3	0.92188	0.438125	-0.11735	0.358402
	P50570|DYN2_HUMAN	12	12	9	12	11	10	0.921816	0.455031	-0.117449	0.341959
	Q9UBM7|DHCR7_HUMAN	4	3	3	5	3	3	0.921568	0.068127	-0.117837	1.16668
	Q9C0E2|XPO4_HUMAN	3	7	5	2	4	6	0.921245	0.458939	-0.118344	0.338245
	Q9Y4R8|TELO2_HUMAN	15	21	18	13	19	21	0.919946	0.273812	-0.120379	0.562547
	P48960|CD97_HUMAN	4	4	3	4	2	3	0.918535	0.280165	-0.122593	0.552586
	Q12788|TBL3_HUMAN	9	20	21	4	18	19	0.916915	0.440412	-0.125141	0.356141
	Q7Z4Q2|HEAT3_HUMAN	9	9	8	8	8	10	0.916678	0.33152	-0.125514	0.47949
	Q96SU4|OSBL9_HUMAN	6	1	1	7	1	1	0.910317	0.483894	-0.135559	0.31525
	P18583|SON_HUMAN	5	1	1	5	1	1	0.909368	0.482211	-0.137064	0.316763
	O15397|IPO8_HUMAN	10	12	14	7	13	14	0.90817	0.379861	-0.138966	0.420376
	Q9NTJ5|SAC1_HUMAN	18	5	3	16	#N/A	3	0.907426	0.425746	-0.140149	0.370849
	Q14152|EIF3A_HUMAN	23	18	17	21	18	16	0.901683	0.254481	-0.149308	0.594344
	O14980|XPO1_HUMAN	30	32	33	27	29	30	0.90115	0.00190148	-0.150162	2.72091
	Q00325|MPCP_HUMAN	9	7	7	6	8	9	0.900537	0.101945	-0.151143	0.991633
	Q9NXE4|NSMA3_HUMAN	18	13	11	16	11	14	0.900396	0.189681	-0.151369	0.721976
	Q8IWT6|LRC8A_HUMAN	6	8	6	4	6	8	0.899093	0.457971	-0.153458	0.339162
	P08195|4F2_HUMAN	27	20	19	23	19	18	0.894287	0.0165149	-0.161189	1.78213
	P11166|GTR1_HUMAN	8	3	2	6	3	2	0.894057	0.369804	-0.161562	0.432028
	P33981|TTK_HUMAN	2	8	10	1	10	13	0.893927	0.389457	-0.161771	0.40954
	Q6PJG6|BRAT1_HUMAN	19	21	21	15	21	23	0.893764	0.0223778	-0.162034	1.65018
	Q9UJS0|CMC2_HUMAN	8	14	10	3	6	15	0.893273	0.30217	-0.162827	0.519748
	Q9HBM0|VEZA_HUMAN	7	2	4	8	6	3	0.892591	0.34153	-0.163929	0.466571
	Q9H1C4|UN93B_HUMAN	3	3	3	2	2	3	0.89158	0.186979	-0.165564	0.728207
	P52948|NUP98_HUMAN	8	21	18	5	23	20	0.889645	0.376971	-0.168698	0.423693
	Q86Z02|HIPK1_HUMAN	2	1	1	2	1	#N/A	0.889507	0.309779	-0.168921	0.508949
	Q12979|ABR_HUMAN	8	10	10	6	13	11	0.886231	0.377844	-0.174246	0.422687
	Q8IYR2|SMYD4_HUMAN	3	6	3	2	4	5	0.886165	0.369685	-0.174353	0.432168
	Q12929|EPS8_HUMAN	25	11	12	19	13	12	0.885295	0.381659	-0.175769	0.418325
	P62987|RL40_HUMAN	5	5	5	5	4	6	0.885283	0.28623	-0.175789	0.543286
	P62979|RS27A_HUMAN	5	5	5	5	4	6	0.885283	0.28623	-0.175789	0.543286
	P0CG47|UBB_HUMAN	5	5	5	5	4	6	0.885283	0.28623	-0.175789	0.543286
	P0CG48|UBC_HUMAN	5	5	5	5	4	6	0.885283	0.28623	-0.175789	0.543286
	P07900|HS90A_HUMAN	26	35	34	20	36	30	0.881869	0.149504	-0.181364	0.825346
	Q9ULL4|PLXB3_HUMAN	7	5	6	6	5	4	0.881828	0.266513	-0.18143	0.574281
	Q2PZI1|D19L1_HUMAN	5	6	6	2	6	4	0.877963	0.429941	-0.187768	0.366591
	Q9NU22|MDN1_HUMAN	8	7	6	4	12	7	0.877453	0.42112	-0.188607	0.375595
	P55786|PSA_HUMAN	13	9	8	15	8	8	0.876406	0.343435	-0.190329	0.464156
	O43815|STRN_HUMAN	9	11	11	7	9	11	0.873945	0.0846165	-0.194386	1.07254
	Q12769|NU160_HUMAN	16	20	22	10	17	22	0.87153	0.216165	-0.198378	0.665214
	P29323|EPHB2_HUMAN	4	3	5	2	2	4	0.871352	0.239571	-0.198673	0.620566
	P50748|KNTC1_HUMAN	8	11	11	6	7	9	0.871056	0.0454808	-0.199163	1.34217
	Q6NTF9|RHBD2_HUMAN	2	1	1	1	1	1	0.870308	0.335812	-0.200402	0.473904
	P43007|SATT_HUMAN	6	4	4	6	5	5	0.868464	0.259178	-0.203463	0.586402
	Q6NZI2|CAVN1_HUMAN	5	1	1	6	1	#N/A	0.867604	0.418119	-0.204892	0.3787
	Q9P260|RELCH_HUMAN	5	9	10	3	7	10	0.867094	0.393814	-0.20574	0.404709
	Q9BQ52|RNZ2_HUMAN	18	18	18	18	18	19	0.866126	0.141106	-0.207352	0.850455
	P35580|MYH10_HUMAN	84	61	51	64	58	57	0.865103	0.362865	-0.209056	0.440255
	Q96MV1|TLCD4_HUMAN	2	1	1	2	1	2	0.865049	0.196888	-0.209146	0.70578
	O00443|P3C2A_HUMAN	19	24	32	21	23	17	0.864909	0.357029	-0.209379	0.447297
	O96005|CLPT1_HUMAN	8	2	2	9	2	3	0.863615	0.0286668	-0.211539	1.54262
	Q6NYC8|PPR18_HUMAN	5	7	9	2	11	8	0.863272	0.393653	-0.212114	0.404886
	O60264|SMCA5_HUMAN	7	14	13	3	19	13	0.863248	0.345649	-0.212153	0.461364
	Q7Z3U7|MON2_HUMAN	6	11	9	7	7	10	0.863202	0.0272878	-0.21223	1.56403
	Q6WCQ1|MPRIP_HUMAN	5	34	33	3	40	35	0.862464	0.304788	-0.213463	0.516002
	P14618|KPYM_HUMAN	11	7	8	7	7	8	0.860916	0.205533	-0.216056	0.687119
	P54289|CA2D1_HUMAN	12	12	10	7	11	10	0.860313	0.354023	-0.217066	0.450969
	Q5TH69|BIG3_HUMAN	7	21	20	6	19	21	0.858872	0.0398717	-0.219486	1.39934
	Q9UQ53|MGT4B_HUMAN	5	6	5	4	7	6	0.857862	0.0476164	-0.221182	1.32224
	O00410|IPO5_HUMAN	19	17	13	17	16	16	0.856321	0.269978	-0.223776	0.568672
	P46940|IQGA1_HUMAN	83	92	91	86	90	86	0.854215	0.296135	-0.22733	0.528511
	Q9NW13|RBM28_HUMAN	5	2	9	2	5	2	0.853252	0.295502	-0.228957	0.529439
	Q86UA1|PRP39_HUMAN	5	6	5	3	5	5	0.851484	0.0446545	-0.231949	1.35014
	P35579|MYH9_HUMAN	123	75	67	102	79	72	0.850515	0.308284	-0.233591	0.511049
	P02545|LMNA_HUMAN	24	30	29	7	32	32	0.848039	0.392706	-0.237798	0.405933
	P10586|PTPRF_HUMAN	22	14	16	14	11	14	0.847265	0.215024	-0.239115	0.667512
	Q9NVE7|PANK4_HUMAN	8	17	16	4	17	18	0.847053	0.0967656	-0.239476	1.01428
	P14923|PLAK_HUMAN	20	20	21	17	23	20	0.847043	0.0854009	-0.239493	1.06854
	Q96HP0|DOCK6_HUMAN	6	23	25	7	23	15	0.84542	0.2889	-0.242259	0.539252
	O14578|CTRO_HUMAN	1	4	5	1	2	3	0.844544	0.300255	-0.243756	0.522509
	Q16891|MIC60_HUMAN	7	19	21	2	23	21	0.844226	0.386098	-0.2443	0.413303
	Q15392|DHC24_HUMAN	14	5	5	13	6	6	0.840903	0.0501101	-0.249989	1.30007
	P05141|ADT2_HUMAN	3	3	2	2	2	2	0.839348	0.254209	-0.252659	0.594809
	Q9NR30|DDX21_HUMAN	18	20	18	17	22	23	0.833712	0.275702	-0.262379	0.55956
	O94915|FRYL_HUMAN	15	10	10	15	9	12	0.832743	0.0384678	-0.264057	1.4149
	Q12955|ANK3_HUMAN	5	22	16	2	19	14	0.831471	0.312133	-0.266262	0.50566
	Q14764|MVP_HUMAN	30	24	23	25	26	26	0.831195	0.285641	-0.26674	0.544179
	Q9HAV4|XPO5_HUMAN	30	35	35	26	33	33	0.831001	0.00030605	-0.267078	3.51421
	Q14746|COG2_HUMAN	8	7	7	6	4	4	0.830947	0.142664	-0.267172	0.845686
	Q16643|DREB_HUMAN	17	18	19	10	21	19	0.829696	0.314629	-0.269346	0.502202
	P16615|AT2A2_HUMAN	39	41	42	37	38	39	0.829524	0.00027581	-0.269645	3.55939
	P38606|VATA_HUMAN	13	12	15	9	16	16	0.829505	0.0817142	-0.269677	1.0877
	P12236|ADT3_HUMAN	1	1	1	1	1	1	0.827709	0.00120939	-0.272805	2.91744
	P29401|TKT_HUMAN	10	15	12	10	10	16	0.827516	0.270528	-0.273141	0.567787
	O75146|HIP1R_HUMAN	13	17	14	13	18	12	0.826912	0.0346391	-0.274195	1.46043
	Q7Z4F1|LRP10_HUMAN	2	2	2	2	#N/A	2	0.826004	0.34028	-0.275779	0.468164
	Q9BXB1|LGR4_HUMAN	2	2	1	2	2	3	0.825123	0.21177	-0.277319	0.674136
	Q96N66|MBOA7_HUMAN	5	2	3	4	2	2	0.821433	0.114772	-0.283785	0.940166
	Q8NFJ5|RAI3_HUMAN	7	2	2	3	3	1	0.819035	0.264282	-0.288003	0.577933
	Q13423|NNTM_HUMAN	12	9	9	10	7	9	0.814671	0.000376097	-0.295711	3.4247
	Q7Z406|MYH14_HUMAN	62	38	39	49	36	36	0.811282	0.252103	-0.301724	0.598422
	Q14126|DSG2_HUMAN	11	24	23	10	21	23	0.809618	0.148204	-0.304686	0.82914
	P07237|PDIA1_HUMAN	5	1	1	5	2	#N/A	0.806099	0.349514	-0.310971	0.456535
	Q9HCG7|GBA2_HUMAN	8	2	2	5	2	3	0.801451	0.183149	-0.319313	0.737196
	Q9Y6N5|SQOR_HUMAN	14	6	6	13	7	7	0.801351	0.289769	-0.319493	0.537948
	Q9Y263|PLAP_HUMAN	25	27	26	19	24	24	0.800858	0.00388372	-0.320382	2.41075
	P14735|IDE_HUMAN	4	2	1	4	2	1	0.798689	0.331134	-0.324294	0.479996
	Q9C0C2|TB182_HUMAN	20	25	27	19	25	29	0.795738	0.0319293	-0.329635	1.49581
	Q8WWI1|LMO7_HUMAN	2	10	12	1	9	8	0.795029	0.287046	-0.330921	0.542049
	P06576|ATPB_HUMAN	10	3	5	6	3	2	0.79436	0.313239	-0.332136	0.504124
	Q6P996|PDXD1_HUMAN	14	30	26	10	23	29	0.794062	0.0379079	-0.332677	1.42127
	P15924|DESP_HUMAN	35	54	49	15	54	46	0.793137	0.235205	-0.334358	0.628554
	P06396|GELS_HUMAN	16	16	19	8	18	18	0.788687	0.27728	-0.342475	0.557081
	O75581|LRP6_HUMAN	3	12	11	4	8	11	0.787055	0.0447576	-0.345464	1.34913
	Q969M3|YIPF5_HUMAN	1	1	1	1	1	1	0.786505	0.00181072	-0.346472	2.74215
	P43243|MATR3_HUMAN	14	21	20	10	26	23	0.786319	0.173774	-0.346814	0.760015
	Q96HA7|TONSL_HUMAN	4	4	4	2	3	3	0.783579	0.207941	-0.35185	0.682059
	Q6YHU6|THADA_HUMAN	3	23	23	3	23	18	0.782219	0.00196585	-0.354355	2.70645
	O14744|ANM5_HUMAN	6	4	4	3	2	6	0.781899	0.289344	-0.354945	0.538586
	P55265|DSRAD_HUMAN	6	11	13	1	13	15	0.781773	0.320081	-0.355178	0.49474
	O15438|MRP3_HUMAN	10	10	14	9	12	7	0.780026	0.0204539	-0.358406	1.68922
	Q8TC07|TBC15_HUMAN	5	9	9	2	9	9	0.779316	0.272199	-0.35972	0.565114
	P68366|TBA4A_HUMAN	2	2	2	2	2	2	0.777787	0.0126163	-0.362553	1.89907
	O95486|SC24A_HUMAN	10	4	3	9	3	3	0.776206	0.138254	-0.365488	0.859321
	Q9ULV4|COR1C_HUMAN	10	15	13	9	14	14	0.768284	0.101978	-0.380288	0.991493
	P11388|TOP2A_HUMAN	33	40	38	21	38	39	0.766695	0.133759	-0.383276	0.873678
	Q96N67|DOCK7_HUMAN	23	46	45	22	44	39	0.766063	0.0201381	-0.384465	1.69598
	Q9NSD9|SYFB_HUMAN	1	9	10	1	4	11	0.765925	0.259733	-0.384725	0.585473
	Q9H2V7|SPNS1_HUMAN	1	1	2	1	2	1	0.763128	0.307654	-0.390003	0.511937
	Q6YHK3|CD109_HUMAN	12	15	15	8	13	10	0.760447	0.146369	-0.39508	0.834552
	Q5VTJ3|KLD7A_HUMAN	3	1	1	2	1	2	0.758475	0.24822	-0.398827	0.605163
	Q86Y56|DAAF5_HUMAN	10	22	24	8	19	24	0.758465	6.67343e-05	-0.398846	4.17565
	P08174|DAF_HUMAN	6	3	3	3	3	2	0.758386	0.18259	-0.398995	0.738522
	O15260|SURF4_HUMAN	4	3	4	4	3	3	0.757692	0.00136802	-0.400317	2.86391
	A2RRP1|NBAS_HUMAN	11	7	5	10	7	2	0.75684	0.158818	-0.40194	0.799099
	Q9UKV5|AMFR_HUMAN	7	8	9	5	5	7	0.756052	0.113297	-0.403442	0.945782
	Q9HD20|AT131_HUMAN	13	3	4	6	5	3	0.755448	0.0190133	-0.404596	1.72094
	Q9BZF1|OSBL8_HUMAN	4	10	9	3	9	7	0.753374	0.0684446	-0.408562	1.16466
	Q9H330|TM245_HUMAN	1	1	1	1	1	1	0.749707	0.0552296	-0.415601	1.25783
	P02788|TRFL_HUMAN	1	3	4	1	3	2	0.748243	0.257748	-0.41842	0.588805
	P35527|K1C9_HUMAN	47	35	30	42	30	33	0.746732	0.140083	-0.421337	0.853614
	Q96FM1|PGAP3_HUMAN	3	1	2	2	2	1	0.744095	0.00512298	-0.426441	2.29048
	O43194|GPR39_HUMAN	1	1	1	1	1	1	0.741508	0.0109572	-0.431465	1.9603
	Q9Y2L9|LRCH1_HUMAN	3	7	5	2	7	5	0.739605	0.148286	-0.435174	0.828899
	Q8WYP5|ELYS_HUMAN	8	6	7	5	6	5	0.739007	0.075237	-0.43634	1.12357
	Q86TM6|SYVN1_HUMAN	2	2	2	1	2	2	0.737166	0.101959	-0.439938	0.991572
	P46977|STT3A_HUMAN	6	3	4	6	4	5	0.736404	0.00622115	-0.44143	2.20613
	Q16363|LAMA4_HUMAN	11	1	2	8	1	1	0.730583	0.182921	-0.45288	0.737736
	Q8N3P4|VPS8_HUMAN	3	6	7	2	5	7	0.730552	0.0290476	-0.452942	1.53689
	P35052|GPC1_HUMAN	9	11	10	8	14	13	0.729613	0.181549	-0.454796	0.741005
	Q8NDA8|MROH1_HUMAN	13	12	7	10	8	9	0.723386	0.158821	-0.467162	0.799093
	P54760|EPHB4_HUMAN	5	3	1	5	3	#N/A	0.721246	0.260314	-0.471436	0.584502
	P35908|K22E_HUMAN	47	37	36	42	34	38	0.720566	0.0318059	-0.472797	1.49749
	P21333|FLNA_HUMAN	123	168	173	116	152	151	0.720314	0.00503443	-0.473302	2.29805
	Q9H5V8|CDCP1_HUMAN	5	2	1	5	#N/A	1	0.715243	0.265326	-0.483495	0.57622
	Q9Y5K6|CD2AP_HUMAN	4	2	2	4	2	2	0.71306	0.042618	-0.487906	1.37041
	O75369|FLNB_HUMAN	85	134	133	65	127	128	0.710384	0.0121549	-0.493328	1.91525
	P07437|TBB5_HUMAN	4	5	5	4	5	5	0.70764	0.151895	-0.498912	0.818458
	Q8IYI6|EXOC8_HUMAN	4	5	5	1	3	4	0.702354	0.190647	-0.509729	0.719769
	Q5D862|FILA2_HUMAN	4	4	3	2	2	3	0.700564	0.115557	-0.513411	0.937204
	O43707|ACTN4_HUMAN	42	57	57	39	51	52	0.698166	0.0438064	-0.518359	1.35846
	P46087|NOP2_HUMAN	5	5	6	4	4	5	0.694404	0.0435992	-0.526153	1.36052
	P04264|K2C1_HUMAN	57	47	43	49	40	41	0.693231	0.0105026	-0.528592	1.9787
	P13645|K1C10_HUMAN	38	33	32	34	28	30	0.692746	0.0117236	-0.529601	1.93094
	P12830|CADH1_HUMAN	4	3	4	1	5	4	0.691825	0.170027	-0.531521	0.769481
	Q15746|MYLK_HUMAN	6	13	16	3	14	8	0.689147	0.0254252	-0.537117	1.59474
	A5YKK6|CNOT1_HUMAN	43	39	37	40	30	30	0.688052	0.0201381	-0.539411	1.69598
	Q15149|PLEC_HUMAN	171	246	259	93	247	230	0.682618	0.0915958	-0.550849	1.03812
	P12273|PIP_HUMAN	3	3	2	3	2	2	0.675586	0.0185526	-0.565789	1.73159
	Q9NRY4|RHG35_HUMAN	9	9	8	10	6	2	0.67128	0.18388	-0.575014	0.735465
	P02533|K1C14_HUMAN	16	13	10	10	12	15	0.667781	0.0708556	-0.582553	1.14963
	P78536|ADA17_HUMAN	6	1	1	6	2	1	0.660119	0.0506434	-0.599201	1.29548
	Q00610|CLH1_HUMAN	66	75	58	54	77	57	0.65799	0.0329127	-0.603863	1.48264
	Q9Y2H5|PKHA6_HUMAN	2	4	4	1	6	3	0.65773	0.184797	-0.604432	0.733306
	Q15269|PWP2_HUMAN	2	6	8	1	6	6	0.656228	0.211974	-0.607731	0.673718
	Q9NZ08|ERAP1_HUMAN	8	11	13	6	8	10	0.652334	0.0191137	-0.616317	1.71866
	Q01082|SPTB2_HUMAN	113	150	154	93	140	130	0.650596	0.0359416	-0.620166	1.4444
	P21589|5NTD_HUMAN	20	11	13	8	11	14	0.65034	0.0848627	-0.620735	1.07128
	Q9BWH6|RPAP1_HUMAN	7	12	14	6	14	15	0.649188	0.163528	-0.623292	0.786407
	Q13370|PDE3B_HUMAN	2	2	2	3	#N/A	1	0.647755	0.19009	-0.626479	0.721041
	Q9BXP2|S12A9_HUMAN	3	3	3	2	1	1	0.647143	0.0254282	-0.627843	1.59469
	P04792|HSPB1_HUMAN	1	2	2	1	1	1	0.645905	0.165158	-0.630606	0.782099
	Q8TF42|UBS3B_HUMAN	3	2	1	3	#N/A	1	0.644906	0.179898	-0.632839	0.744975
	O43520|AT8B1_HUMAN	7	4	4	3	4	1	0.63612	0.0900164	-0.652629	1.04568
	Q99567|NUP88_HUMAN	2	4	4	1	2	2	0.634711	0.00505661	-0.655828	2.29614
	P12814|ACTN1_HUMAN	35	35	36	28	32	35	0.632799	0.0559086	-0.66018	1.25252
	Q13813|SPTN1_HUMAN	152	184	186	114	183	165	0.632078	0.0376354	-0.661826	1.4244
	Q96PU5|NED4L_HUMAN	2	2	3	2	1	3	0.629626	0.00816253	-0.667434	2.08818
	P20700|LMNB1_HUMAN	8	22	24	2	21	20	0.628487	0.14714	-0.670044	0.832269
	Q2TAL8|QRIC1_HUMAN	3	2	2	3	3	#N/A	0.628219	0.187702	-0.670661	0.72653
	P09651|ROA1_HUMAN	5	1	1	6	2	#N/A	0.626927	0.183094	-0.673631	0.737327
	Q02880|TOP2B_HUMAN	8	12	14	1	16	12	0.623655	0.161074	-0.68118	0.792975
	P30825|SL7A1_HUMAN	3	2	2	2	2	2	0.623242	0.00715366	-0.682137	2.14547
	O95425|SVIL_HUMAN	24	31	30	10	34	30	0.622822	0.11686	-0.683108	0.932335
	Q92614|MY18A_HUMAN	49	98	93	28	99	85	0.622456	0.0611237	-0.683955	1.21379
	P04406|G3P_HUMAN	9	7	5	7	4	4	0.622442	0.000178228	-0.683988	3.74902
	Q9BTW9|TBCD_HUMAN	3	13	12	2	9	13	0.620375	0.122814	-0.688788	0.910752
	Q08AM6|VAC14_HUMAN	10	9	11	9	7	9	0.62035	0.0852196	-0.688847	1.06946
	P29508|SPB3_HUMAN	3	9	7	3	5	2	0.59941	0.118052	-0.738384	0.927926
	Q96S97|MYADM_HUMAN	4	2	2	4	1	2	0.595694	0.00832235	-0.747358	2.07975
	Q14108|SCRB2_HUMAN	3	3	3	2	2	4	0.584359	0.00210615	-0.775073	2.67651
	Q14156|EFR3A_HUMAN	15	13	13	7	13	13	0.583861	0.0337023	-0.776304	1.47234
	Q96JH7|VCIP1_HUMAN	6	1	1	7	#N/A	#N/A	0.575558	0.101898	-0.796966	0.991836
	Q53GQ0|DHB12_HUMAN	5	1	1	5	#N/A	1	0.574828	0.100296	-0.798798	0.998715
	Q02413|DSG1_HUMAN	12	9	10	9	7	8	0.572232	0.00123856	-0.805327	2.90708
	Q9UM54|MYO6_HUMAN	47	54	48	37	49	44	0.553663	0.00299809	-0.85292	2.52316
	P83436|COG7_HUMAN	2	3	3	1	2	2	0.550407	0.0274739	-0.861429	1.56108
	Q13867|BLMH_HUMAN	2	2	2	1	1	1	0.547356	0.00119729	-0.869449	2.9218
	Q9NX61|T161A_HUMAN	5	1	1	5	1	#N/A	0.545198	0.120333	-0.875147	0.919616
	Q8TCG1|CIP2A_HUMAN	4	6	7	2	3	3	0.54308	0.0775951	-0.880762	1.11017
	P05089|ARGI1_HUMAN	7	6	4	6	2	2	0.535297	0.00603308	-0.901588	2.21946
	P13647|K2C5_HUMAN	24	18	17	17	17	18	0.528088	0.00636392	-0.92115	2.19628
	Q6NUS6|TECT3_HUMAN	3	2	1	1	1	1	0.524669	0.0648514	-0.93052	1.18808
	Q96ME1|FXL18_HUMAN	11	2	2	11	#N/A	1	0.521212	0.101121	-0.940058	0.995157
	Q13033|STRN3_HUMAN	3	8	8	2	7	7	0.51889	0.0437279	-0.946499	1.35924
	P81605|DCD_HUMAN	2	1	1	1	#N/A	1	0.509497	0.103462	-0.972853	0.985218
	Q7Z794|K2C1B_HUMAN	12	6	4	10	4	3	0.506415	0.0067968	-0.981609	2.1677
	P57078|RIPK4_HUMAN	6	9	7	4	9	9	0.497781	0.0245517	-1.00642	1.60992
	Q86TI2|DPP9_HUMAN	3	6	5	3	3	5	0.487609	0.0435244	-1.0362	1.36127
	P61619|S61A1_HUMAN	4	2	2	3	1	2	0.478848	0.0746863	-1.06236	1.12676
	Q9NSG2|CA112_HUMAN	3	2	1	1	2	2	0.478275	0.000287172	-1.06409	3.54186
	O75352|MPU1_HUMAN	1	1	1	1	#N/A	1	0.476626	0.0645423	-1.06907	1.19016
	P21359|NF1_HUMAN	1	2	2	1	#N/A	2	0.474753	0.0809233	-1.07475	1.09193
	Q9NQT8|KI13B_HUMAN	14	1	1	12	1	1	0.474195	0.0678898	-1.07645	1.1682
	Q12888|TP53B_HUMAN	6	4	3	6	4	2	0.467256	0.00709785	-1.09771	2.14887
	Q08554|DSC1_HUMAN	7	7	5	6	5	3	0.450882	0.00769998	-1.14918	2.11351
	Q08188|TGM3_HUMAN	7	6	4	4	4	3	0.449294	0.00314732	-1.15427	2.50206
	P08133|ANXA6_HUMAN	24	29	25	1	19	22	0.449029	0.0650918	-1.15512	1.18647
	P08779|K1C16_HUMAN	16	12	11	3	12	3	0.437654	0.0594527	-1.19214	1.22583
	P06702|S10A9_HUMAN	2	5	3	2	2	2	0.432508	0.0266206	-1.2092	1.57478
	Q27J81|INF2_HUMAN	31	29	32	27	24	24	0.428965	0.0001289	-1.22107	3.88975
	O15020|SPTN2_HUMAN	10	23	21	2	15	12	0.408929	0.0513839	-1.29008	1.28917
	Q8NBN3|TM87A_HUMAN	5	2	3	5	#N/A	#N/A	0.383593	0.0603146	-1.38235	1.21958
	O60292|SI1L3_HUMAN	4	6	7	1	3	3	0.361821	0.0191796	-1.46665	1.71716
	P10909|CLUS_HUMAN	4	2	1	3	#N/A	#N/A	0.344086	0.0404572	-1.53916	1.393
	Q8N1N4|K2C78_HUMAN	12	10	8	11	7	6	0.334589	0.0162515	-1.57954	1.78911
	Q96K76|UBP47_HUMAN	4	1	1	3	#N/A	#N/A	0.281829	0.0193834	-1.82711	1.71257
	O60725|ICMT_HUMAN	3	2	1	2	#N/A	#N/A	0.252843	0.0147107	-1.98369	1.83237
	Q04695|K1C17_HUMAN	6	5	3	4	4	#N/A	0.248724	0.00779798	-2.00739	2.10802
	Q9H2D6|TARA_HUMAN	1	11	10	#N/A	#N/A	#N/A	0.248367	0.023	-2.00945	1.63827
	Q14315|FLNC_HUMAN	4	5	4	1	3	3	0.224946	0.00496675	-2.15235	2.30393
	P04040|CATA_HUMAN	4	2	2	4	#N/A	#N/A	0.219687	0.0137441	-2.18648	1.86188
	P22735|TGM1_HUMAN	2	4	1	2	#N/A	#N/A	0.160587	0.00544902	-2.63857	2.26368
	Q8WWB7|GLMP_HUMAN	1	1	1	1	#N/A	#N/A	0.138348	0.00257126	-2.85362	2.58985
	Q13488|VPP3_HUMAN	1	1	1	#N/A	#N/A	#N/A	0.113346	0.000233987	-3.14119	3.63081
	Q9NYI0|PSD3_HUMAN	2	2	2	#N/A	#N/A	#N/A	0.0964799	1.0119e-05	-3.37363	4.99486
	P62879|GBB2_HUMAN	1	1	1	#N/A	#N/A	#N/A	0.0846332	5.79657e-05	-3.56263	4.23683
	Q9ULH0|KDIS_HUMAN	3	2	2	#N/A	#N/A	#N/A	0.0744851	4.74471e-05	-3.7469	4.32379
	Q9H9A5|CNO10_HUMAN	1	1	1	#N/A	#N/A	#N/A	0.0716386	4.43634e-06	-3.80312	5.35298
	O75925|PIAS1_HUMAN	1	2	2	#N/A	#N/A	#N/A	0.0684715	2.87413e-05	-3.86835	4.54149
	P49757|NUMB_HUMAN	2	4	1	#N/A	#N/A	#N/A	0.0641586	4.72228e-05	-3.96221	4.32585
	P36578|RL4_HUMAN	2	2	2	#N/A	#N/A	#N/A	0.0617774	7.28589e-05	-4.01678	4.13752
	Q08AF3|SLFN5_HUMAN	1	3	5	#N/A	#N/A	#N/A	0.0596758	0.00012129	-4.06671	3.91617
	Q12996|CSTF3_HUMAN	1	4	3	#N/A	#N/A	#N/A	0.0577286	1.01438e-05	-4.11457	4.9938
	Q6KB66|K2C80_HUMAN	3	4	1	#N/A	#N/A	#N/A	0.0569344	6.07163e-05	-4.13455	4.21669
	O14880|MGST3_HUMAN	1	3	2	#N/A	#N/A	#N/A	0.0545846	4.92891e-05	-4.19536	4.30725
	P62995|TRA2B_HUMAN	1	2	2	#N/A	#N/A	#N/A	0.0534167	1.9793e-05	-4.22656	4.70349
	Q9H1I8|ASCC2_HUMAN	1	1	2	#N/A	#N/A	#N/A	0.0515504	1.16264e-05	-4.27787	4.93456
	P61313|RL15_HUMAN	1	2	1	#N/A	#N/A	#N/A	0.0514998	5.1233e-08	-4.27929	7.29045
	O00291|HIP1_HUMAN	1	7	5	#N/A	#N/A	#N/A	0.0513886	6.6782e-05	-4.28241	4.17534
	Q4KMQ1|TPRN_HUMAN	1	1	1	#N/A	#N/A	#N/A	0.051156	8.34647e-09	-4.28895	8.0785
	O43299|AP5Z1_HUMAN	1	1	1	#N/A	#N/A	#N/A	0.0501016	7.85356e-08	-4.319	7.10493
	Q8NG31|KNL1_HUMAN	1	2	2	#N/A	#N/A	#N/A	0.0489949	3.44596e-07	-4.35123	6.46269
	Q15424|SAFB1_HUMAN	2	1	2	#N/A	#N/A	#N/A	0.0435735	9.22153e-07	-4.5204	6.0352
	P05109|S10A8_HUMAN	2	3	2	1	#N/A	#N/A	0.0435355	2.86835e-05	-4.52166	4.54237
	O15321|TM9S1_HUMAN	2	1	1	#N/A	#N/A	#N/A	0.0413652	4.30383e-06	-4.59544	5.36614
	O75475|PSIP1_HUMAN	1	3	3	#N/A	#N/A	#N/A	0.0413541	2.44871e-05	-4.59583	4.61106
	Q9UPN7|PP6R1_HUMAN	1	4	3	#N/A	#N/A	#N/A	0.0400412	1.8288e-06	-4.64237	5.73783
	P08865|RSSA_HUMAN	3	1	1	#N/A	#N/A	#N/A	0.0365828	2.14314e-06	-4.77269	5.66895
	P19838|NFKB1_HUMAN	1	2	2	#N/A	#N/A	#N/A	0.0342748	3.18362e-10	-4.86671	9.49708
	Q6NUQ1|RINT1_HUMAN	2	2	4	#N/A	#N/A	#N/A	0.0334614	1.26809e-08	-4.90136	7.89685
	Q9UBL0|ARP21_HUMAN	2	1	1	#N/A	#N/A	#N/A	0.0325614	1.00686e-06	-4.94069	5.99703
	Q96RY7|IF140_HUMAN	2	5	5	#N/A	#N/A	#N/A	0.032356	9.81603e-09	-4.94982	8.00806
	Q9H6R4|NOL6_HUMAN	1	4	4	#N/A	#N/A	#N/A	0.0312388	7.17781e-06	-5.00052	5.14401
	Q15019|SEPT2_HUMAN	1	2	2	#N/A	#N/A	#N/A	0.0310404	1.49889e-06	-5.00971	5.82423
	P19447|ERCC3_HUMAN	2	2	2	#N/A	#N/A	#N/A	0.0290233	1.36105e-10	-5.10664	9.86613
	P35251|RFC1_HUMAN	1	2	2	#N/A	#N/A	#N/A	0.0289315	2.43747e-06	-5.11122	5.61306
	O60318|GANP_HUMAN	2	3	3	#N/A	#N/A	#N/A	0.0267096	1.75185e-07	-5.2265	6.7565
	Q53GS7|GLE1_HUMAN	1	1	3	#N/A	#N/A	#N/A	0.0267005	1.62042e-09	-5.22699	8.79037
	O94832|MYO1D_HUMAN	5	3	4	#N/A	#N/A	#N/A	0.024458	3.3988e-08	-5.35355	7.46867
	Q9UH99|SUN2_HUMAN	1	7	4	#N/A	#N/A	#N/A	0.0241325	4.98297e-06	-5.37288	5.30251
	Q13492|PICAL_HUMAN	1	5	5	#N/A	#N/A	#N/A	0.0238612	2.70716e-06	-5.38919	5.56749
	Q96M96|FGD4_HUMAN	2	12	16	#N/A	#N/A	#N/A	0.0237466	5.14981e-06	-5.39613	5.28821
	Q8N8S7|ENAH_HUMAN	2	10	12	#N/A	#N/A	#N/A	0.0235384	4.83036e-06	-5.40884	5.31602
	O60216|RAD21_HUMAN	1	4	6	#N/A	#N/A	#N/A	0.0224088	1.40275e-06	-5.47979	5.85302
	Q14574|DSC3_HUMAN	1	5	4	#N/A	#N/A	#N/A	0.0221517	8.50801e-07	-5.49644	6.07017
	G2XKQ0|SUMO5_HUMAN	1	1	1	#N/A	#N/A	#N/A	0.0214721	2.00185e-08	-5.54139	7.69857
	Q6IA86|ELP2_HUMAN	2	3	4	#N/A	#N/A	#N/A	0.0212239	1.53518e-07	-5.55816	6.81384
	Q9ULV0|MYO5B_HUMAN	2	6	8	#N/A	#N/A	#N/A	0.0204183	7.19654e-07	-5.61399	6.14288
	Q9UPQ3|AGAP1_HUMAN	1	1	2	#N/A	#N/A	#N/A	0.0201695	1.46244e-07	-5.63168	6.83492
	P31948|STIP1_HUMAN	1	6	5	#N/A	#N/A	#N/A	0.0197396	1.45916e-06	-5.66276	5.8359
	P68871|HBB_HUMAN	1	2	2	#N/A	#N/A	#N/A	0.0195259	1.14651e-06	-5.67847	5.94062
	P37173|TGFR2_HUMAN	2	1	2	#N/A	#N/A	#N/A	0.0191568	2.01319e-09	-5.706	8.69611
	P13804|ETFA_HUMAN	3	1	1	#N/A	#N/A	#N/A	0.018931	4.52771e-08	-5.7231	7.34412
	Q9Y4A5|TRRAP_HUMAN	2	9	10	#N/A	#N/A	#N/A	0.0182177	1.73861e-07	-5.77852	6.7598
	P58107|EPIPL_HUMAN	1	3	3	#N/A	#N/A	#N/A	0.0171323	7.09038e-08	-5.86713	7.14933
	Q8WVV4|POF1B_HUMAN	1	7	8	#N/A	#N/A	#N/A	0.0170746	5.90714e-07	-5.87201	6.22862
	Q9NXF1|TEX10_HUMAN	1	5	7	#N/A	#N/A	#N/A	0.016853	1.31777e-07	-5.89085	6.88016
	Q01968|OCRL_HUMAN	3	1	2	#N/A	#N/A	#N/A	0.0164886	3.33415e-08	-5.92239	7.47701
	Q99081|HTF4_HUMAN	1	2	3	#N/A	#N/A	#N/A	0.0163798	2.84501e-10	-5.93193	9.54592
	Q13459|MYO9B_HUMAN	2	17	13	#N/A	#N/A	#N/A	0.0150451	6.65304e-07	-6.05456	6.17698
	P54652|HSP72_HUMAN	1	12	11	#N/A	#N/A	#N/A	0.0146264	9.46132e-07	-6.09528	6.02405
	Q9NZT1|CALL5_HUMAN	2	2	2	#N/A	#N/A	#N/A	0.0135179	3.04803e-07	-6.20898	6.51598
	Q13310|PABP4_HUMAN	1	6	6	#N/A	#N/A	#N/A	0.0130501	9.54466e-08	-6.2598	7.02024
	Q5VIR6|VPS53_HUMAN	2	4	2	#N/A	#N/A	#N/A	0.0119046	5.04169e-10	-6.39234	9.29742
	Q9Y597|KCTD3_HUMAN	1	5	5	#N/A	#N/A	#N/A	0.0111079	2.55215e-08	-6.49227	7.59309
	O00567|NOP56_HUMAN	1	6	6	#N/A	#N/A	#N/A	0.0106373	3.09711e-08	-6.55472	7.50904
	O75083|WDR1_HUMAN	3	5	4	#N/A	#N/A	#N/A	0.0100663	4.5716e-10	-6.63432	9.33993
	Q8TBC3|SHKB1_HUMAN	1	5	6	#N/A	#N/A	#N/A	0.00906424	4.82871e-08	-6.7856	7.31617
	Q99707|METH_HUMAN	5	4	6	#N/A	#N/A	#N/A	0.00897811	3.66742e-11	-6.79937	10.4356
	Q9BQ39|DDX50_HUMAN	4	3	5	#N/A	#N/A	#N/A	0.008738	5.8825e-09	-6.83848	8.23044
	P62807|H2B1C_HUMAN	4	1	1	#N/A	#N/A	#N/A	0.00771744	1.02868e-08	-7.01766	7.98772
	P57053|H2BFS_HUMAN	4	1	1	#N/A	#N/A	#N/A	0.00771744	1.02868e-08	-7.01766	7.98772
	Q99879|H2B1M_HUMAN	4	1	1	#N/A	#N/A	#N/A	0.00771744	1.02868e-08	-7.01766	7.98772
	Q5QNW6|H2B2F_HUMAN	4	1	1	#N/A	#N/A	#N/A	0.00771744	1.02868e-08	-7.01766	7.98772
	Q9Y2D5|AKAP2_HUMAN	2	8	7	#N/A	#N/A	#N/A	0.00766001	3.37309e-08	-7.02844	7.47197
	Q14677|EPN4_HUMAN	1	5	5	#N/A	#N/A	#N/A	0.00763359	4.35156e-09	-7.03342	8.36136
	O14974|MYPT1_HUMAN	3	17	25	#N/A	#N/A	#N/A	0.00734661	4.17754e-08	-7.08871	7.37908
	Q03518|TAP1_HUMAN	3	6	5	#N/A	#N/A	#N/A	0.00706369	8.72955e-10	-7.14536	9.05901
	P46777|RL5_HUMAN	3	4	4	#N/A	#N/A	#N/A	0.00674391	4.01791e-09	-7.2122	8.396
	Q9UPQ0|LIMC1_HUMAN	3	9	9	#N/A	#N/A	#N/A	0.00670883	1.1213e-09	-7.21972	8.95028
	O95671|ASML_HUMAN	3	13	14	#N/A	#N/A	#N/A	0.00661602	3.08298e-08	-7.23982	7.51103
	P31151|S10A7_HUMAN	1	6	3	#N/A	#N/A	#N/A	0.00603729	5.68154e-09	-7.37188	8.24553
	Q9Y487|VPP2_HUMAN	3	4	4	#N/A	#N/A	#N/A	0.00580346	3.51823e-14	-7.42887	13.4537
	Q9Y4I1|MYO5A_HUMAN	7	3	4	#N/A	#N/A	#N/A	0.00578935	2.4652e-09	-7.43238	8.60815
	Q63ZY3|KANK2_HUMAN	2	11	7	#N/A	#N/A	#N/A	0.00562744	1.05275e-09	-7.47331	8.97767
	P01040|CYTA_HUMAN	3	2	1	#N/A	#N/A	#N/A	0.00506386	4.31884e-10	-7.62555	9.36463
	P07339|CATD_HUMAN	3	6	4	#N/A	#N/A	#N/A	0.00484197	9.20198e-12	-7.69019	11.0361
	P08670|VIME_HUMAN	3	12	12	#N/A	#N/A	#N/A	0.00464705	1.73705e-09	-7.74947	8.76019
	O60437|PEPL_HUMAN	6	22	19	#N/A	#N/A	#N/A	0.00443532	1.45733e-09	-7.81675	8.83644
	Q96FS4|SIPA1_HUMAN	3	9	9	#N/A	#N/A	#N/A	0.00345794	2.14552e-10	-8.17587	9.66847
	Q9P2M7|CING_HUMAN	10	22	23	#N/A	#N/A	#N/A	0.00198575	2.91091e-11	-8.9761	10.536

## Sheet: Sheet2
	Accession	Unique peptide CoV2Δ repeat 1	Unique peptide CoV2Δ repeat 2	Unique peptide CoV2Δ repeat 3	Unique peptide CoV2WT repeat 1	Unique peptide CoV2WT repeat 2	Unique peptide CoV2WT repeat 3	Abundance Ratio: CoV2Δ/CoV2WT	p value	log2 fold change	minus log10 p value
	Q9UPT8|ZC3H4_HUMAN	#N/A	#N/A	#N/A	2	1	1	33.5058	1.06353e-11	5.06634	10.9733
	O95470|SGPL1_HUMAN	1	#N/A	#N/A	3	1	1	7.5794	1.65357e-11	2.92208	10.7816
	Q8WX93|PALLD_HUMAN	#N/A	2	5	2	5	4	128.604	4.43222e-11	7.00679	10.3534
	Q01844|EWS_HUMAN	#N/A	4	3	2	6	5	328.988	4.6554e-11	8.36189	10.332
	Q6IQ26|DEN5A_HUMAN	#N/A	#N/A	1	1	2	2	73.4976	4.8355e-11	6.19962	10.3156
	P10412|H14_HUMAN	#N/A	#N/A	1	4	5	3	386.5	5.4192e-11	8.59432	10.2661
	P16402|H13_HUMAN	#N/A	5	1	4	5	3	386.5	5.4192e-11	8.59432	10.2661
	Q9HA65|TBC17_HUMAN	#N/A	1	1	1	2	1	63.5452	1.09798e-10	5.98971	9.95941
	Q5C9Z4|NOM1_HUMAN	#N/A	2	2	1	4	4	86.3961	1.45066e-10	6.43289	9.83843
	Q9P227|RHG23_HUMAN	#N/A	2	1	1	3	1	33.9884	2.66186e-10	5.08697	9.57481
	Q6ZNB6|NFXL1_HUMAN	#N/A	1	1	2	3	2	88.0464	4.02224e-10	6.46019	9.39553
	Q92824|PCSK5_HUMAN	#N/A	1	1	1	3	2	45.6719	5.28307e-10	5.51324	9.27711
	Q13472|TOP3A_HUMAN	#N/A	2	3	3	4	6	114.152	6.6261e-10	6.83482	9.17874
	Q9Y6I3|EPN1_HUMAN	#N/A	5	5	2	7	5	256.696	1.39435e-09	8.00392	8.85563
	Q9UBB6|NCDN_HUMAN	#N/A	4	2	1	3	2	39.0066	1.60549e-09	5.28565	8.79439
	Q96BY6|DOC10_HUMAN	#N/A	#N/A	#N/A	2	3	1	67.1047	3.04587e-09	6.06834	8.51629
	Q86X10|RLGPB_HUMAN	#N/A	1	4	1	3	4	52.5259	3.62014e-09	5.71496	8.44127
	O94826|TOM70_HUMAN	#N/A	6	4	3	2	7	231.861	5.28192e-09	7.85711	8.27721
	Q8IYB8|SUV3_HUMAN	#N/A	4	6	2	8	10	226.354	1.25311e-08	7.82244	7.90201
	Q96SI9|STRBP_HUMAN	#N/A	1	#N/A	1	2	1	23.2126	1.49668e-08	4.53683	7.82487
	P35269|T2FA_HUMAN	#N/A	1	1	3	3	1	112.388	1.97293e-08	6.81234	7.70489
	Q9Y383|LC7L2_HUMAN	#N/A	4	6	1	4	4	105.396	2.19416e-08	6.71967	7.65873
	O60879|DIAP2_HUMAN	#N/A	2	1	1	2	3	79.5779	2.60652e-08	6.3143	7.58394
	Q8IY67|RAVR1_HUMAN	#N/A	4	3	2	5	4	141.546	2.6683e-08	7.14513	7.57377
	Q5JTW2|CEP78_HUMAN	#N/A	1	#N/A	3	2	5	66.7184	3.23491e-08	6.06001	7.49014
	P25054|APC_HUMAN	#N/A	4	6	1	8	9	143.668	5.26524e-08	7.16659	7.27858
	Q9HCK8|CHD8_HUMAN	#N/A	2	#N/A	1	3	2	52.0934	5.43346e-08	5.70303	7.26492
	Q5SZK8|FREM2_HUMAN	#N/A	4	3	2	5	8	99.1548	6.57739e-08	6.63161	7.18195
	P20742|PZP_HUMAN	#N/A	1	1	1	1	1	780.869	7.78822e-08	9.60894	7.10856
	P01023|A2MG_HUMAN	#N/A	1	2	1	2	1	1061.91	9.17592e-08	10.0524	7.03735
	Q6P1M3|L2GL2_HUMAN	20	6	4	24	11	9	2.77132	1.05691e-07	1.47057	6.97596
	Q86TB9|PATL1_HUMAN	#N/A	2	2	1	4	5	47.1606	1.48505e-07	5.55951	6.82826
	O75330|HMMR_HUMAN	#N/A	#N/A	1	8	2	2	149.883	1.81367e-07	7.2277	6.74144
	Q13308|PTK7_HUMAN	#N/A	1	3	1	2	1	25.0273	1.85926e-07	4.64543	6.73066
	Q3T8J9|GON4L_HUMAN	#N/A	1	#N/A	2	1	2	142.059	2.02548e-07	7.15035	6.69347
	Q9Y2I1|NISCH_HUMAN	#N/A	2	2	1	4	3	32.6442	3.54952e-07	5.02876	6.44983
	Q9BVJ6|UT14A_HUMAN	#N/A	#N/A	#N/A	1	2	1	22.1329	5.76551e-07	4.46812	6.23916
	O95232|LC7L3_HUMAN	#N/A	3	3	4	2	2	54.369	6.43228e-07	5.76471	6.19163
	Q15020|SART3_HUMAN	28	11	13	31	18	18	2.34418	7.05236e-07	1.22908	6.15167
	Q5SSJ5|HP1B3_HUMAN	#N/A	3	3	1	5	4	147.671	8.24793e-07	7.20624	6.08366
	P10398|ARAF_HUMAN	#N/A	3	3	2	2	6	964.522	9.01398e-07	9.91367	6.04508
	Q9UJA3|MCM8_HUMAN	#N/A	1	2	1	1	4	46.1232	9.60638e-07	5.52742	6.01744
	Q96JJ3|ELMO2_HUMAN	#N/A	7	4	1	6	7	127.754	1.00108e-06	6.99722	5.99953
	Q9UBB9|TFP11_HUMAN	#N/A	3	2	1	7	7	105.236	1.02497e-06	6.71748	5.98929
	O43157|PLXB1_HUMAN	#N/A	1	1	1	2	2	26.9884	1.02792e-06	4.75427	5.98804
	Q96Q15|SMG1_HUMAN	1	2	#N/A	9	3	3	99.9846	1.03703e-06	6.64363	5.98421
	Q9P212|PLCE1_HUMAN	#N/A	#N/A	1	1	2	3	39.0968	1.09565e-06	5.28898	5.96033
	Q9H4L4|SENP3_HUMAN	#N/A	1	2	2	2	4	69.4827	1.20892e-06	6.11858	5.9176
	Q6P0Q8|MAST2_HUMAN	#N/A	5	3	2	5	4	72.6176	1.28259e-06	6.18225	5.89191
	Q8IWU5|SULF2_HUMAN	#N/A	1	#N/A	3	1	1	114.002	1.33317e-06	6.83292	5.87512
	O00139|KIF2A_HUMAN	3	2	2	5	4	3	2.15838	1.52533e-06	1.10995	5.81664
	Q15291|RBBP5_HUMAN	#N/A	1	1	3	1	1	77.7365	1.59784e-06	6.28052	5.79647
	Q9H8Y5|ANKZ1_HUMAN	#N/A	1	2	2	3	1	72.7108	1.93511e-06	6.1841	5.71329
	Q05397|FAK1_HUMAN	17	10	8	30	20	21	2.44392	2.14481e-06	1.2892	5.66861
	Q8TAT6|NPL4_HUMAN	#N/A	9	7	1	7	19	1045.42	2.33379e-06	10.0299	5.63194
	P30419|NMT1_HUMAN	#N/A	#N/A	#N/A	1	3	1	102.928	3.37236e-06	6.68549	5.47207
	Q14689|DIP2A_HUMAN	2	1	1	8	2	2	8.61809	4.02869e-06	3.10737	5.39484
	Q8WXE0|CSKI2_HUMAN	1	1	1	2	2	1	5.42868	5.70826e-06	2.4406	5.2435
	Q12873|CHD3_HUMAN	#N/A	1	#N/A	1	2	1	23.0021	5.75941e-06	4.5237	5.23962
	Q9Y6X9|MORC2_HUMAN	#N/A	1	2	2	3	2	664.969	6.44867e-06	9.37714	5.19053
	Q5T5U3|RHG21_HUMAN	#N/A	10	10	1	8	4	121.999	6.56601e-06	6.93072	5.1827
	Q4KMP7|TB10B_HUMAN	2	#N/A	#N/A	8	4	3	50.0106	6.87246e-06	5.64416	5.16289
	Q9UN70|PCDGK_HUMAN	#N/A	1	1	1	2	2	38.7315	7.52313e-06	5.27543	5.1236
	Q9HBG6|IF122_HUMAN	5	5	5	4	8	8	1.97122	7.54855e-06	0.97909	5.12214
	Q8ND04|SMG8_HUMAN	#N/A	1	1	1	3	1	15.0071	8.04342e-06	3.90758	5.09456
	Q9NRR4|RNC_HUMAN	#N/A	#N/A	#N/A	2	2	1	19.2106	9.76479e-06	4.26383	5.01034
	Q7RTP6|MICA3_HUMAN	#N/A	7	5	1	5	4	145.769	1.04711e-05	7.18754	4.98001
	Q8N3E9|PLCD3_HUMAN	7	6	7	11	11	11	2.29049	1.61445e-05	1.19566	4.79197
	P51610|HCFC1_HUMAN	29	10	10	33	13	15	1.83003	2.2246e-05	0.871866	4.65275
	Q7Z333|SETX_HUMAN	1	2	3	3	4	7	5.14335	2.35401e-05	2.36271	4.62819
	O60812|HNRC1_HUMAN	#N/A	1	#N/A	1	1	2	19.9321	2.48006e-05	4.31702	4.60554
	P0DMR1|HNRC4_HUMAN	#N/A	1	#N/A	1	1	2	19.9321	2.48006e-05	4.31702	4.60554
	B7ZW38|HNRC3_HUMAN	#N/A	1	#N/A	1	1	2	19.9321	2.48006e-05	4.31702	4.60554
	Q9UNS1|TIM_HUMAN	6	2	3	9	3	4	2.90533	2.6323e-05	1.5387	4.57967
	Q9P2D0|IBTK_HUMAN	#N/A	#N/A	#N/A	1	1	2	8.27237	2.7791e-05	3.0483	4.5561
	O43660|PLRG1_HUMAN	2	#N/A	1	4	2	2	18.3608	4.06399e-05	4.19855	4.39105
	Q8TDJ6|DMXL2_HUMAN	#N/A	#N/A	2	2	3	3	17.8211	4.15551e-05	4.15551	4.38138
	Q8WWN8|ARAP3_HUMAN	8	9	8	14	15	9	2.05761	4.28378e-05	1.04097	4.36817
	Q12797|ASPH_HUMAN	19	14	13	22	17	18	2.21642	4.6132e-05	1.14823	4.336
	Q15334|L2GL1_HUMAN	12	2	3	17	8	10	4.03278	4.84873e-05	2.01177	4.31437
	Q86XX4|FRAS1_HUMAN	1	#N/A	2	2	4	4	25.1122	4.86437e-05	4.65031	4.31297
	O60508|PRP17_HUMAN	1	#N/A	#N/A	1	4	4	66.3417	5.75825e-05	6.05184	4.23971
	Q96EN8|MOCOS_HUMAN	#N/A	8	8	1	7	9	206.244	6.00686e-05	7.68821	4.22135
	Q15345|LRC41_HUMAN	#N/A	5	5	2	7	7	155.437	6.25288e-05	7.28018	4.20392
	Q9Y2W2|WBP11_HUMAN	3	2	1	8	4	4	30.7092	7.1358e-05	4.9406	4.14656
	Q8WVB6|CTF18_HUMAN	19	17	15	23	22	20	2.08857	7.30124e-05	1.06252	4.1366
	P46019|KPB2_HUMAN	1	2	1	2	5	2	2.37562	7.38984e-05	1.24831	4.13137
	Q9H2G2|SLK_HUMAN	5	#N/A	1	8	1	2	6.79152	7.86675e-05	2.76373	4.1042
	Q9H4G0|E41L1_HUMAN	11	6	5	12	11	11	2.71204	8.2601e-05	1.43938	4.08301
	O95819|M4K4_HUMAN	2	2	1	4	2	2	2.26729	8.55026e-05	1.18097	4.06802
	P28749|RBL1_HUMAN	2	#N/A	#N/A	4	2	1	15.5636	8.81574e-05	3.96011	4.05474
	Q12789|TF3C1_HUMAN	23	14	10	35	16	16	2.83851	9.47777e-05	1.50513	4.02329
	Q9HCL2|GPAT1_HUMAN	2	1	1	3	2	2	4.60254	9.63146e-05	2.20243	4.01631
	Q12774|ARHG5_HUMAN	2	1	2	5	4	4	4.19615	9.81661e-05	2.06907	4.00804
	Q2NL82|TSR1_HUMAN	16	11	10	18	13	13	1.90133	0.000117472	0.927012	3.93006
	O75534|CSDE1_HUMAN	21	7	9	26	12	14	2.6056	0.000120451	1.38161	3.91919
	Q8N4C8|MINK1_HUMAN	1	1	1	1	1	1	3.16453	0.0001224	1.66199	3.91222
	Q9Y2G9|SBNO2_HUMAN	1	2	1	5	5	5	5.47378	0.000126175	2.45254	3.89903
	O95347|SMC2_HUMAN	30	18	18	39	27	25	2.21109	0.000134094	1.14476	3.87259
	Q07864|DPOE1_HUMAN	16	20	18	28	27	26	1.99339	0.000139109	0.995226	3.85665
	Q6PD62|CTR9_HUMAN	16	9	8	17	10	10	1.99546	0.000153741	0.996724	3.81321
	Q9Y620|RA54B_HUMAN	1	#N/A	#N/A	2	2	2	34.4216	0.000156772	5.10524	3.80473
	P35241|RADI_HUMAN	5	3	3	11	8	4	3.07403	0.000165366	1.62013	3.78155
	P16278|BGAL_HUMAN	2	1	1	6	3	4	2.11517	0.00021011	1.08077	3.67755
	Q99575|POP1_HUMAN	12	5	5	20	10	9	3.25454	0.000231529	1.70246	3.6354
	O14786|NRP1_HUMAN	8	7	5	11	8	8	1.9984	0.000238539	0.998842	3.62244
	Q9H6T3|RPAP3_HUMAN	5	6	4	6	7	6	2.69929	0.00023884	1.43258	3.62189
	Q5JSZ5|PRC2B_HUMAN	#N/A	1	#N/A	2	2	1	59.3739	0.00025138	5.89176	3.59967
	O60645|EXOC3_HUMAN	4	8	7	4	12	10	2.61421	0.000267127	1.38638	3.57328
	P26038|MOES_HUMAN	14	6	8	14	11	14	2.12978	0.000276282	1.0907	3.55865
	O00178|GTPB1_HUMAN	8	1	3	12	5	4	3.33582	0.000309726	1.73804	3.50902
	Q9P265|DIP2B_HUMAN	11	3	1	21	4	3	4.49845	0.000344921	2.16943	3.46228
	Q8TEU7|RPGF6_HUMAN	2	1	1	4	4	5	2.42142	0.000395555	1.27586	3.40279
	Q92499|DDX1_HUMAN	25	18	16	31	25	28	2.28516	0.000418831	1.19229	3.37796
	P41091|IF2G_HUMAN	5	1	#N/A	7	2	1	14.0607	0.000433834	3.81359	3.36268
	O95202|LETM1_HUMAN	20	7	4	21	6	8	1.77331	0.000448157	0.826447	3.34857
	Q9BYF1|ACE2_HUMAN	15	5	6	21	16	15	6.51144	0.000462504	2.70298	3.33488
	Q6PCD5|RFWD3_HUMAN	2	1	1	3	4	2	2.83099	0.000464625	1.50131	3.3329
	Q01970|PLCB3_HUMAN	22	1	4	28	11	7	5.80319	0.00048309	2.53685	3.31597
	O00267|SPT5H_HUMAN	21	8	6	29	14	11	2.8335	0.000506074	1.50259	3.29579
	Q00839|HNRPU_HUMAN	32	24	26	33	33	31	2.01879	0.000557146	1.01349	3.25403
	O15084|ANR28_HUMAN	#N/A	2	1	1	3	2	19.9463	0.000588872	4.31805	3.22998
	Q14966|ZN638_HUMAN	2	#N/A	#N/A	10	1	1	46.0282	0.000591449	5.52445	3.22808
	Q9Y4F3|MARF1_HUMAN	5	1	2	10	6	7	4.76932	0.000608593	2.25378	3.21567
	Q14451|GRB7_HUMAN	11	3	2	12	4	7	2.20336	0.000615325	1.1397	3.2109
	Q9UJF2|NGAP_HUMAN	#N/A	#N/A	1	3	2	1	33.122	0.000620608	5.04972	3.20718
	Q1KMD3|HNRL2_HUMAN	20	12	11	23	21	20	1.86909	0.000644684	0.902336	3.19065
	Q9BXP5|SRRT_HUMAN	9	4	4	9	9	6	1.83722	0.000650861	0.877527	3.18651
	Q92620|PRP16_HUMAN	14	7	6	18	8	7	1.90481	0.00068694	0.929649	3.16308
	Q6PIW4|FIGL1_HUMAN	3	5	3	3	5	4	1.76223	0.000783186	0.817403	3.10614
	P41743|KPCI_HUMAN	10	3	3	10	9	6	2.46488	0.000805363	1.30152	3.09401
	P62750|RL23A_HUMAN	1	7	5	1	8	10	2.69072	0.000846888	1.42799	3.07217
	Q8N1W1|ARG28_HUMAN	5	6	7	8	13	12	2.20285	0.000900431	1.13937	3.04555
	Q92922|SMRC1_HUMAN	2	3	2	4	4	4	2.23089	0.000909511	1.15762	3.04119
	O94887|FARP2_HUMAN	8	5	5	12	7	10	4.11748	0.000917344	2.04176	3.03747
	Q9UK59|DBR1_HUMAN	6	6	7	9	8	11	2.97796	0.000926674	1.57432	3.03307
	Q9NNW5|WDR6_HUMAN	7	6	6	10	6	8	1.94658	0.000941104	0.960944	3.02636
	Q9H0J9|PAR12_HUMAN	5	2	2	10	10	7	17.9158	0.0010231	4.16316	2.99008
	Q14527|HLTF_HUMAN	17	27	25	24	35	31	2.25005	0.00105376	1.16996	2.97726
	Q9NWK9|BCD1_HUMAN	1	1	1	2	3	4	4.83465	0.00105453	2.27341	2.97694
	Q9P206|K1522_HUMAN	4	2	4	4	5	8	2.32181	0.00112031	1.21525	2.95066
	Q92974|ARHG2_HUMAN	7	2	3	10	5	4	4.63544	0.00114413	2.21271	2.94152
	Q13144|EI2BE_HUMAN	11	12	9	14	11	12	1.80524	0.00121009	0.85219	2.91718
	P46100|ATRX_HUMAN	8	1	#N/A	8	1	1	6.71696	0.00123089	2.74781	2.90978
	Q8IYU8|MICU2_HUMAN	1	1	3	2	3	4	4.75453	0.0012599	2.2493	2.89966
	Q13435|SF3B2_HUMAN	14	10	10	16	18	14	1.88302	0.00127294	0.913048	2.89519
	Q6DT37|MRCKG_HUMAN	1	4	4	4	6	9	3.62856	0.00129496	1.8594	2.88774
	Q9H8V3|ECT2_HUMAN	7	7	9	10	11	10	3.4145	0.00130137	1.77167	2.8856
	Q6ZW31|SYDE1_HUMAN	#N/A	#N/A	#N/A	1	1	2	10.8081	0.00132525	3.43404	2.8777
	Q12768|WASC5_HUMAN	26	15	14	35	20	20	1.80949	0.00133687	0.855585	2.87391
	Q8IX12|CCAR1_HUMAN	#N/A	2	2	1	2	2	29.3592	0.00136407	4.87574	2.86516
	Q8IYK4|GT252_HUMAN	1	#N/A	1	8	1	1	10.2804	0.00137188	3.36183	2.86268
	Q5F1R6|DJC21_HUMAN	2	#N/A	#N/A	3	1	1	32.2404	0.00137545	5.0108	2.86156
	Q9Y450|HBS1L_HUMAN	8	#N/A	#N/A	10	2	3	25.6437	0.00162144	4.68053	2.7901
	Q86WA8|LONP2_HUMAN	12	16	14	14	17	17	2.04622	0.00163434	1.03296	2.78666
	Q6SJ93|F111B_HUMAN	18	1	1	28	4	1	2.65176	0.00175583	1.40695	2.75552
	O94761|RECQ4_HUMAN	15	3	5	19	13	18	9.71794	0.00179521	3.28065	2.74588
	Q08J23|NSUN2_HUMAN	31	16	15	36	18	18	1.84333	0.00186262	0.882316	2.72988
	Q14687|GSE1_HUMAN	4	1	1	9	5	2	2.46765	0.00186928	1.30314	2.72833
	Q9BX10|GTPB2_HUMAN	4	2	2	5	3	4	2.52737	0.00187881	1.33764	2.72612
	Q12802|AKP13_HUMAN	5	6	5	10	12	13	2.38953	0.00190837	1.25673	2.71934
	O15294|OGT1_HUMAN	17	12	15	20	20	18	1.76452	0.00192167	0.819273	2.71632
	P52597|HNRPF_HUMAN	5	3	3	7	4	3	1.88701	0.00192742	0.916103	2.71502
	O00571|DDX3X_HUMAN	20	24	24	25	29	28	2.03411	0.0019524	1.0244	2.70943
	Q10567|AP1B1_HUMAN	5	2	4	10	6	6	2.02149	0.00195494	1.01542	2.70887
	P49916|DNLI3_HUMAN	4	3	2	4	7	6	3.0459	0.00199002	1.60687	2.70114
	O15344|TRI18_HUMAN	3	#N/A	#N/A	7	1	1	7.19573	0.0020092	2.84714	2.69698
	Q53EP0|FND3B_HUMAN	22	18	19	24	22	22	1.80346	0.00215083	0.850766	2.66739
	O75179|ANR17_HUMAN	2	2	1	9	3	4	4.29181	0.00216597	2.10159	2.66435
	Q9BZH6|WDR11_HUMAN	10	10	11	15	12	15	1.83585	0.0021915	0.876447	2.65926
	P57772|SELB_HUMAN	15	15	10	17	16	19	2.97427	0.00221205	1.57254	2.6552
	O14617|AP3D1_HUMAN	19	18	17	24	21	21	1.77082	0.00248791	0.824415	2.60416
	P12110|CO6A2_HUMAN	1	#N/A	#N/A	3	1	1	14.2996	0.00263167	3.8379	2.57977
	Q9P2E3|ZNFX1_HUMAN	7	7	9	12	19	19	5.45487	0.00264861	2.44755	2.57698
	Q13535|ATR_HUMAN	21	16	17	30	23	22	1.98182	0.00275861	0.986829	2.55931
	Q15582|BGH3_HUMAN	12	5	3	11	6	7	2.02097	0.00287843	1.01505	2.54084
	Q9C0D5|TANC1_HUMAN	12	7	4	23	5	7	3.63935	0.00292556	1.86368	2.53379
	Q14997|PSME4_HUMAN	10	#N/A	#N/A	13	1	1	31.5731	0.00296266	4.98062	2.52832
	O14802|RPC1_HUMAN	15	#N/A	#N/A	25	2	2	10.6401	0.00305068	3.41144	2.5156
	Q03164|KMT2A_HUMAN	1	#N/A	1	3	1	1	3.60733	0.00311873	1.85093	2.50602
	O00203|AP3B1_HUMAN	10	9	7	18	11	9	2.00324	0.0033188	1.00234	2.47902
	Q9UHN6|CEIP2_HUMAN	16	6	5	16	11	9	2.13053	0.00342035	1.09121	2.46593
	O60524|NEMF_HUMAN	7	#N/A	#N/A	11	4	2	84.4965	0.00349742	6.40082	2.45625
	Q14004|CDK13_HUMAN	3	2	#N/A	4	2	1	5.89332	0.00374183	2.55908	2.42692
	Q6R327|RICTR_HUMAN	14	18	21	21	26	30	2.17597	0.0039066	1.12166	2.4082
	Q9H0H5|RGAP1_HUMAN	1	7	4	1	7	7	1.89112	0.00397939	0.919242	2.40018
	O15067|PUR4_HUMAN	10	4	3	11	3	6	1.84345	0.00426558	0.882407	2.37002
	Q14147|DHX34_HUMAN	12	4	6	17	11	10	3.29167	0.00430075	1.71882	2.36646
	Q658Y4|F91A1_HUMAN	14	8	9	13	14	10	1.84338	0.00437099	0.882352	2.35942
	Q8TER5|ARH40_HUMAN	4	2	1	6	3	1	2.43038	0.00438546	1.28118	2.35798
	O60231|DHX16_HUMAN	12	7	7	16	10	11	2.37156	0.00440582	1.24584	2.35597
	Q5VTR2|BRE1A_HUMAN	15	1	1	23	4	4	18.9331	0.00446719	4.24284	2.34997
	O95163|ELP1_HUMAN	17	14	13	19	20	17	1.81244	0.00473426	0.857935	2.32475
	Q9UBD5|ORC3_HUMAN	4	6	3	3	9	11	2.12716	0.00476974	1.08893	2.3215
	Q9HAU0|PKHA5_HUMAN	8	7	13	10	13	16	2.10088	0.00478094	1.07099	2.32049
	Q9UPY3|DICER_HUMAN	18	18	18	22	40	33	2.91763	0.00505649	1.5448	2.29615
	Q9H0D6|XRN2_HUMAN	12	8	4	13	9	7	1.8573	0.00507567	0.893203	2.29451
	Q8IYT2|CMTR2_HUMAN	7	#N/A	#N/A	9	2	2	24.6182	0.00513522	4.62165	2.28944
	P07814|SYEP_HUMAN	56	49	50	70	54	51	1.81889	0.005418	0.863057	2.26616
	Q9BPZ7|SIN1_HUMAN	4	2	4	3	4	7	2.22781	0.00574425	1.15563	2.24077
	O96006|ZBED1_HUMAN	4	2	2	4	2	4	2.38639	0.00584814	1.25483	2.23298
	Q8IWV7|UBR1_HUMAN	20	9	10	18	12	14	3.23441	0.00618965	1.6935	2.20833
	O75147|OBSL1_HUMAN	9	3	2	16	10	11	5.25163	0.00637657	2.39277	2.19541
	Q6P158|DHX57_HUMAN	8	2	3	11	8	8	56.8481	0.00653813	5.82904	2.18455
	Q6VY07|PACS1_HUMAN	1	4	4	3	8	4	3.41247	0.00655918	1.77082	2.18315
	Q9P1Y5|CAMP3_HUMAN	1	3	1	3	4	2	13.0389	0.00662011	3.70475	2.17913
	O95248|MTMR5_HUMAN	9	5	7	17	7	10	2.79353	0.0068675	1.48209	2.1632
	Q9P107|GMIP_HUMAN	2	1	1	2	1	3	3.45011	0.00720223	1.78664	2.14253
	Q5JRA6|TGO1_HUMAN	12	4	3	7	6	6	1.75707	0.00728563	0.813175	2.13753
	Q96AQ6|PBIP1_HUMAN	18	12	12	15	19	15	2.74441	0.00730603	1.45649	2.13632
	Q7Z5K2|WAPL_HUMAN	9	1	2	9	3	2	3.28541	0.007554	1.71607	2.12182
	Q3KQU3|MA7D1_HUMAN	4	3	3	5	8	6	2.21326	0.00761323	1.14617	2.11843
	Q86XI2|CNDG2_HUMAN	5	8	6	4	10	11	3.35809	0.00790311	1.74764	2.1022
	E9PAV3|NACAM_HUMAN	3	#N/A	#N/A	3	1	1	14.172	0.00842765	3.82497	2.07429
	P49917|DNLI4_HUMAN	2	3	3	3	4	6	2.4671	0.00850117	1.30281	2.07052
	Q9Y666|S12A7_HUMAN	7	4	3	10	3	5	1.97022	0.00858161	0.978359	2.06643
	Q8IZ69|TRM2A_HUMAN	6	1	2	7	4	9	56.9264	0.00880566	5.83103	2.05524
	P51530|DNA2_HUMAN	3	5	9	4	13	14	2.8825	0.00904134	1.52732	2.04377
	Q9P2E9|RRBP1_HUMAN	18	5	4	19	12	6	4.92175	0.00961462	2.29917	2.01707
	P26358|DNMT1_HUMAN	12	6	8	13	7	10	1.77676	0.00961852	0.829247	2.01689
	Q9UEG4|ZN629_HUMAN	5	#N/A	#N/A	8	5	3	42.43	0.00989733	5.40701	2.00448
	Q9NYV4|CDK12_HUMAN	7	2	4	11	5	5	12.3735	0.00999905	3.62918	2.00004
	Q68DQ2|CRBG3_HUMAN	1	1	3	2	3	4	7.91331	0.010038	2.98428	1.99835
	Q8NE71|ABCF1_HUMAN	11	7	8	16	11	11	2.31678	0.0109761	1.21212	1.95955
	Q99985|SEM3C_HUMAN	3	#N/A	#N/A	4	1	3	17.0454	0.0110845	4.09131	1.95528
	Q96SB4|SRPK1_HUMAN	2	2	3	4	3	5	2.09991	0.0111755	1.07033	1.95173
	P36956|SRBP1_HUMAN	3	1	1	6	1	1	2.12433	0.0112083	1.087	1.95046
	Q9BXB4|OSB11_HUMAN	3	2	2	3	3	6	2.93984	0.011748	1.55574	1.93003
	Q5SY16|NOL9_HUMAN	2	1	2	3	3	5	7.56377	0.011963	2.91911	1.92216
	P50548|ERF_HUMAN	4	3	5	4	7	6	2.50768	0.0120239	1.32635	1.91996
	Q68E01|INT3_HUMAN	4	5	6	6	7	7	3.92847	0.0122417	1.97397	1.91216
	Q8IY37|DHX37_HUMAN	12	3	3	13	5	3	1.88542	0.0123076	0.914888	1.90983
	Q8IX18|DHX40_HUMAN	3	1	1	5	2	2	16.5147	0.0123692	4.04568	1.90766
	Q8NEM2|SHCBP_HUMAN	12	15	17	11	19	19	1.8974	0.0124152	0.924025	1.90604
	Q9H4L5|OSBL3_HUMAN	7	10	8	20	14	13	2.23989	0.0127589	1.16343	1.89419
	Q93073|SBP2L_HUMAN	5	1	2	6	5	4	2.16029	0.0131276	1.11123	1.88182
	Q9BW19|KIFC1_HUMAN	9	1	2	11	5	5	8.87583	0.013392	3.14988	1.87315
	O60306|AQR_HUMAN	23	17	16	26	18	18	1.82024	0.0135545	0.864132	1.86792
	Q9UK61|TASOR_HUMAN	1	1	2	3	3	3	2.8021	0.0135661	1.48651	1.86755
	Q9Y520|PRC2C_HUMAN	15	4	5	16	9	9	2.48208	0.0138482	1.31155	1.85861
	Q3V6T2|GRDN_HUMAN	3	3	3	5	8	4	4.12128	0.0139643	2.04309	1.85498
	Q92888|ARHG1_HUMAN	1	4	7	7	9	10	8.27215	0.01442	3.04826	1.84103
	Q8NBJ5|GT251_HUMAN	18	11	11	20	12	15	2.17801	0.0152606	1.12301	1.81643
	O00468|AGRIN_HUMAN	19	9	8	21	15	14	1.88169	0.0152626	0.912031	1.81637
	Q9Y4B4|ARIP4_HUMAN	1	1	#N/A	4	2	1	9.30562	0.0155328	3.2181	1.80875
	P54259|ATN1_HUMAN	6	#N/A	#N/A	5	1	2	11.981	0.0155605	3.58268	1.80798
	Q7Z2W4|ZCCHV_HUMAN	10	14	14	9	23	15	2.1937	0.0157196	1.13337	1.80356
	Q8TCY9|URGCP_HUMAN	5	3	5	8	9	8	3.17264	0.0159365	1.66568	1.79761
	P46821|MAP1B_HUMAN	1	7	4	6	10	9	184.223	0.0159767	7.52531	1.79651
	P43490|NAMPT_HUMAN	2	#N/A	#N/A	2	2	2	18.9544	0.0160603	4.24446	1.79425
	Q709F0|ACD11_HUMAN	3	1	2	6	1	2	4.5776	0.0161399	2.19459	1.7921
	P42285|MTREX_HUMAN	14	14	13	22	14	16	1.79825	0.0163446	0.846595	1.78663
	Q2KHR3|QSER1_HUMAN	3	4	3	4	9	5	2.55532	0.0163465	1.3535	1.78658
	Q86W56|PARG_HUMAN	2	1	1	3	3	3	4.64198	0.0166551	2.21474	1.77845
	Q9NYU1|UGGG2_HUMAN	13	1	#N/A	16	4	4	49.8095	0.0167667	5.63835	1.77555
	Q9H3C7|GGNB2_HUMAN	2	1	1	3	1	1	2.5637	0.0168453	1.35823	1.77352
	Q9Y2G8|DJC16_HUMAN	6	1	1	7	7	6	9.93759	0.0168503	3.3129	1.77339
	O14776|TCRG1_HUMAN	13	4	5	27	13	11	5.80155	0.0169007	2.53644	1.7721
	O43149|ZZEF1_HUMAN	8	11	10	6	15	13	1.94412	0.0171795	0.959118	1.76499
	Q9NVN8|GNL3L_HUMAN	2	2	#N/A	3	3	4	52.066	0.0172528	5.70227	1.76314
	O75131|CPNE3_HUMAN	2	#N/A	#N/A	2	1	1	4.56751	0.0179505	2.19141	1.74592
	Q8WVC0|LEO1_HUMAN	3	1	#N/A	5	1	3	21.4907	0.0179621	4.42564	1.74564
	P40222|TXLNA_HUMAN	4	2	1	5	3	1	11.3615	0.0185539	3.50608	1.73157
	Q7KZI7|MARK2_HUMAN	7	#N/A	#N/A	8	4	3	11.9301	0.0186284	3.57654	1.72982
	Q9P258|RCC2_HUMAN	16	1	2	17	5	4	27.8534	0.0186616	4.79978	1.72905
	Q9UPN6|SCAF8_HUMAN	2	1	2	4	4	3	2.66519	0.0187058	1.41424	1.72802
	Q9Y230|RUVB2_HUMAN	1	1	1	2	4	3	3.38161	0.0194305	1.75771	1.71152
	Q15084|PDIA6_HUMAN	3	#N/A	#N/A	2	2	2	20.6529	0.0202595	4.36828	1.69337
	Q9HCS7|SYF1_HUMAN	13	11	10	14	18	18	4.6179	0.0205221	2.20724	1.68778
	O95453|PARN_HUMAN	2	2	2	2	2	2	1.9097	0.0206833	0.933347	1.68438
	Q9UGR2|Z3H7B_HUMAN	5	3	#N/A	7	2	3	26.662	0.020771	4.73671	1.68254
	Q96ST3|SIN3A_HUMAN	16	5	6	23	13	5	2.12386	0.0208924	1.08669	1.68001
	Q15910|EZH2_HUMAN	2	1	#N/A	2	2	1	27.5241	0.0209756	4.78263	1.67829
	P60842|IF4A1_HUMAN	3	#N/A	#N/A	5	1	1	17.1626	0.0214909	4.1012	1.66774
	O15041|SEM3E_HUMAN	2	1	#N/A	2	1	2	7.0311	0.0220107	2.81375	1.65737
	P40692|MLH1_HUMAN	18	2	5	19	3	6	3.11545	0.0220583	1.63944	1.65643
	O43847|NRDC_HUMAN	5	#N/A	1	4	2	1	10.3667	0.0220872	3.37388	1.65586
	Q9P215|POGK_HUMAN	4	2	3	5	3	4	3.16462	0.0225082	1.66203	1.64766
	Q13753|LAMC2_HUMAN	5	4	5	8	6	6	2.86371	0.023444	1.51789	1.62997
	Q15629|TRAM1_HUMAN	4	#N/A	#N/A	5	1	2	30.133	0.0235828	4.91327	1.6274
	P47736|RPGP1_HUMAN	2	1	1	2	3	3	5.52192	0.024025	2.46517	1.61934
	Q9HAU5|RENT2_HUMAN	12	1	2	21	2	1	5.2256	0.0244312	2.3856	1.61206
	Q9HCG8|CWC22_HUMAN	2	1	1	2	3	1	8.1752	0.0246064	3.03125	1.60895
	Q86U38|NOP9_HUMAN	1	3	2	1	2	2	2.23306	0.0248563	1.15902	1.60456
	Q9Y2L1|RRP44_HUMAN	10	2	#N/A	11	2	1	2.70949	0.0251786	1.43802	1.59897
	Q5K651|SAMD9_HUMAN	4	3	2	14	4	5	2.18233	0.0263388	1.12587	1.5794
	P17858|PFKAL_HUMAN	11	19	17	13	20	21	3.25256	0.026376	1.70158	1.57879
	Q9ULX6|AKP8L_HUMAN	10	10	10	10	10	10	1.90213	0.026892	0.927619	1.57038
	Q06787|FMR1_HUMAN	2	3	4	1	4	4	3.5707	0.0276011	1.83621	1.55907
	A8MPP1|D11L8_HUMAN	3	5	3	7	5	6	3.53812	0.0276706	1.82298	1.55798
	P19338|NUCL_HUMAN	18	15	17	23	18	16	2.09951	0.0278018	1.07005	1.55593
	O43306|ADCY6_HUMAN	1	#N/A	2	1	3	2	19.7506	0.0281203	4.30382	1.55098
	P51659|DHB4_HUMAN	10	16	21	16	19	22	1.76335	0.0286575	0.81832	1.54276
	Q8IZH2|XRN1_HUMAN	10	4	4	18	10	11	2.43182	0.0290538	1.28204	1.5368
	Q5PRF9|SMAG2_HUMAN	1	1	2	1	4	5	18.0414	0.0291469	4.17324	1.53541
	Q15652|JHD2C_HUMAN	6	1	1	7	4	4	2.32465	0.029589	1.21701	1.52887
	Q8WUJ3|CEMIP_HUMAN	14	#N/A	#N/A	14	3	3	28.8298	0.0302642	4.84949	1.51907
	Q9BTC0|DIDO1_HUMAN	8	2	1	18	3	1	1.89269	0.0305481	0.920439	1.51502
	Q9H4L7|SMRCD_HUMAN	9	4	2	9	4	4	3.52072	0.0317919	1.81587	1.49768
	Q9ULJ7|ANR50_HUMAN	7	#N/A	1	7	2	3	21.4577	0.0320659	4.42343	1.49396
	P11274|BCR_HUMAN	4	2	1	4	2	4	2.09516	0.0323322	1.06706	1.49037
	Q6ZN55|ZN574_HUMAN	7	#N/A	#N/A	8	3	3	16.8323	0.0326256	4.07316	1.48644
	Q13509|TBB3_HUMAN	2	#N/A	1	1	1	1	35.2502	0.0331656	5.13956	1.47931
	A2RUS2|DEND3_HUMAN	3	1	#N/A	2	6	9	66.6344	0.0335972	6.0582	1.4737
	O43813|LANC1_HUMAN	1	3	3	2	4	4	1.93185	0.0340651	0.949984	1.46769
	Q9HC35|EMAL4_HUMAN	8	#N/A	3	13	5	5	59.5023	0.0343309	5.89487	1.46431
	Q7LBC6|KDM3B_HUMAN	6	#N/A	#N/A	6	1	1	12.1385	0.0348596	3.60152	1.45768
	Q05193|DYN1_HUMAN	4	1	4	6	3	3	1.87334	0.0356417	0.905616	1.44804
	Q8WXG6|MADD_HUMAN	3	2	4	5	9	6	4.25403	0.0360567	2.08883	1.44301
	Q8TEB7|RN128_HUMAN	2	#N/A	1	2	1	1	4.61897	0.0362636	2.20757	1.44053
	Q92673|SORL_HUMAN	6	8	4	9	10	9	1.84702	0.0363826	0.885201	1.43911
	P21860|ERBB3_HUMAN	5	1	1	6	1	3	4.13583	0.0368524	2.04818	1.43353
	Q8NC60|NOA1_HUMAN	10	3	5	11	9	8	2.7997	0.0371168	1.48527	1.43043
	Q14166|TTL12_HUMAN	1	1	1	3	2	1	8.60738	0.0371529	3.10557	1.43001
	O00411|RPOM_HUMAN	29	13	14	31	23	22	2.93651	0.037688	1.5541	1.4238
	Q9P2K8|E2AK4_HUMAN	1	1	1	1	2	2	11.8464	0.0392348	3.56638	1.40633
	P04049|RAF1_HUMAN	2	5	6	2	9	7	2.61133	0.0393512	1.38479	1.40504
	Q9UBU9|NXF1_HUMAN	7	7	8	11	7	8	2.07263	0.0395497	1.05146	1.40286
	Q9BXB5|OSB10_HUMAN	2	1	1	2	2	2	2.99226	0.0397652	1.58124	1.4005
	Q9Y6W5|WASF2_HUMAN	1	1	1	1	1	2	22.527	0.0398713	4.49358	1.39934
	Q8IWZ3|ANKH1_HUMAN	7	7	4	14	5	5	2.699	0.040341	1.43243	1.39425
	Q9H2U1|DHX36_HUMAN	11	14	18	13	24	26	1.83012	0.041253	0.871935	1.38454
	Q8IXR9|CL056_HUMAN	1	#N/A	#N/A	1	1	1	718.638	0.0416694	9.48912	1.38018
	Q9H7D0|DOCK5_HUMAN	6	12	9	11	15	17	2.16	0.0425318	1.11103	1.37129
	Q96NW4|ANR27_HUMAN	4	5	2	6	10	8	2.32477	0.0426644	1.21709	1.36993
	Q96R06|SPAG5_HUMAN	5	#N/A	#N/A	6	2	1	8.72861	0.042944	3.12575	1.3671
	Q4KWH8|PLCH1_HUMAN	1	#N/A	#N/A	1	2	2	13.7176	0.0435005	3.77795	1.36151
	O43593|HAIR_HUMAN	13	5	5	12	9	9	2.49688	0.0470314	1.32012	1.32761
	Q99569|PKP4_HUMAN	1	4	4	1	5	7	5.00117	0.0471115	2.32227	1.32687
	O43314|VIP2_HUMAN	13	#N/A	#N/A	13	2	2	18.7283	0.0483163	4.22715	1.31591
	Q6Y7W6|GGYF2_HUMAN	11	4	3	9	9	8	5.24869	0.0493352	2.39196	1.30684
	Q08379|GOGA2_HUMAN	3	#N/A	#N/A	3	3	3	31.0981	0.049356	4.95875	1.30666
	P17987|TCPA_HUMAN	5	#N/A	1	7	2	2	17.1908	0.0498184	4.10356	1.30261
	P04920|B3A2_HUMAN	6	1	2	6	2	2	15.5316	0.0498326	3.95714	1.30249

## Sheet: Sheet3
		Accession	Unique peptide CoV2Δ repeat 1	Unique peptide CoV2Δ repeat 2	Unique peptide CoV2Δ repeat 3	Unique peptide CoV2WT repeat 1	Unique peptide CoV2WT repeat 2	Unique peptide CoV2WT repeat 3	Abundance Ratio: CoV2Δ/CoV2WT	p value
		O14786|NRP1_HUMAN	8	7	5	11	8	8	1.9984	0.000238539
		Q9UHN6|CEIP2_HUMAN	16	6	5	16	11	9	2.13053	0.00342035
		Q9BYF1|ACE2_HUMAN	15	5	6	21	16	15	6.51144	0.000462504
		P04920|B3A2_HUMAN	6	1	2	6	2	2	15.5316	0.0498326
		Q13308|PTK7_HUMAN	#N/A	1	3	1	2	1	25.0273	1.85926e-07
		Q9UN70|PCDGK_HUMAN	#N/A	1	1	1	2	2	38.7315	7.52313e-06
		P21860|ERBB3_HUMAN	5	1	1	6	1	3	4.13583	0.0368524
		Q86XX4|FRAS1_HUMAN	1	#N/A	2	2	4	4	25.1122	4.86437e-05
		Q5SZK8|FREM2_HUMAN	#N/A	4	3	2	5	8	99.1548	6.57739e-08
		Q92673|SORL_HUMAN	6	8	4	9	10	9	1.84702	0.0363826
		O43306|ADCY6_HUMAN	1	#N/A	2	1	3	2	19.7506	0.0281203
		O43157|PLXB1_HUMAN	#N/A	1	1	1	2	2	26.9884	1.02792e-06
		Q9Y666|S12A7_HUMAN	7	4	3	10	3	5	1.97022	0.00858161
		Q9Y6W5|WASF2_HUMAN	1	1	1	1	1	2	22.527	0.0398713
		Q9Y6I3|EPN1_HUMAN	#N/A	5	5	2	7	5	256.696	1.39435e-09
		Q9Y2I1|NISCH_HUMAN	#N/A	2	2	1	4	3	32.6442	3.54952e-07
		Q9P258|RCC2_HUMAN	16	1	2	17	5	4	27.8534	0.0186616
		Q9P212|PLCE1_HUMAN	#N/A	#N/A	1	1	2	3	39.0968	1.09565e-06
		Q9P1Y5|CAMP3_HUMAN	1	3	1	3	4	2	13.0389	0.00662011
		Q9H8V3|ECT2_HUMAN	7	7	9	10	11	10	3.4145	0.00130137
		Q9H7D0|DOCK5_HUMAN	6	12	9	11	15	17	2.16	0.0425318
		Q9H4L5|OSBL3_HUMAN	7	10	8	20	14	13	2.23989	0.0127589
		Q9H0H5|RGAP1_HUMAN	1	7	4	1	7	7	1.89112	0.00397939
		Q9BPZ7|SIN1_HUMAN	4	2	4	3	4	7	2.22781	0.00574425
		Q99569|PKP4_HUMAN	1	4	4	1	5	7	5.00117	0.0471115
		Q96NW4|ANR27_HUMAN	4	5	2	6	10	8	2.32477	0.0426644
		Q92974|ARHG2_HUMAN	7	2	3	10	5	4	4.63544	0.00114413
		Q8WXG6|MADD_HUMAN	3	2	4	5	9	6	4.25403	0.0360567
		Q8WX93|PALLD_HUMAN	#N/A	2	5	2	5	4	128.604	4.43222e-11
		Q8WWN8|ARAP3_HUMAN	8	9	8	14	15	9	2.05761	4.28378e-05
		Q8WUJ3|CEMIP_HUMAN	14	#N/A	#N/A	14	3	3	28.8298	0.0302642
		Q8TEU7|RPGF6_HUMAN	2	1	1	4	4	5	2.42142	0.000395555
		Q8N1W1|ARG28_HUMAN	5	6	7	8	13	12	2.20285	0.000900431
		Q7KZI7|MARK2_HUMAN	7	#N/A	#N/A	8	4	3	11.9301	0.0186284
		Q6P0Q8|MAST2_HUMAN	#N/A	5	3	2	5	4	72.6176	1.28259e-06
		Q5T5U3|RHG21_HUMAN	#N/A	10	10	1	8	4	121.999	6.56601e-06
		Q3V6T2|GRDN_HUMAN	3	3	3	5	8	4	4.12128	0.0139643
		Q15084|PDIA6_HUMAN	3	#N/A	#N/A	2	2	2	20.6529	0.0202595
		Q14689|DIP2A_HUMAN	2	1	1	8	2	2	8.61809	4.02869e-06
		Q14451|GRB7_HUMAN	11	3	2	12	4	7	2.20336	0.000615325
		Q12774|ARHG5_HUMAN	2	1	2	5	4	4	4.19615	9.81661e-05
		Q06787|FMR1_HUMAN	2	3	4	1	4	4	3.5707	0.0276011
		Q05397|FAK1_HUMAN	17	10	8	30	20	21	2.44392	2.14481e-06
		Q01844|EWS_HUMAN	#N/A	4	3	2	6	5	328.988	4.6554e-11
		P54259|ATN1_HUMAN	6	#N/A	#N/A	5	1	2	11.981	0.0155605
		P46019|KPB2_HUMAN	1	2	1	2	5	2	2.37562	7.38984e-05
		P35241|RADI_HUMAN	5	3	3	11	8	4	3.07403	0.000165366
		P26038|MOES_HUMAN	14	6	8	14	11	14	2.12978	0.000276282
		P25054|APC_HUMAN	#N/A	4	6	1	8	9	143.668	5.26524e-08
		P04049|RAF1_HUMAN	2	5	6	2	9	7	2.61133	0.0393512
		O75131|CPNE3_HUMAN	2	#N/A	#N/A	2	1	1	4.56751	0.0179505
		O43813|LANC1_HUMAN	1	3	3	2	4	4	1.93185	0.0340651
		O15294|OGT1_HUMAN	17	12	15	20	20	18	1.76452	0.00192167
		O00571|DDX3X_HUMAN	20	24	24	25	29	28	2.03411	0.0019524
		O00468|AGRIN_HUMAN	19	9	8	21	15	14	1.88169	0.0152626
		O75330|HMMR_HUMAN	#N/A	#N/A	1	8	2	2	149.883	1.81367e-07
		Q00839|HNRPU_HUMAN	32	24	26	33	33	31	2.01879	0.000557146
		Q8IWU5|SULF2_HUMAN	#N/A	1	#N/A	3	1	1	114.002	1.33317e-06
		Q9Y230|RUVB2_HUMAN	1	1	1	2	4	3	3.38161	0.0194305
		Q8IZH2|XRN1_HUMAN	10	4	4	18	10	11	2.43182	0.0290538

## Sheet: Sheet4
		Accession	Unique peptide CoV2Δ repeat 1	Unique peptide CoV2Δ repeat 2	Unique peptide CoV2Δ repeat 3	Unique peptide CoV2WT repeat 1	Unique peptide CoV2WT repeat 2	Unique peptide CoV2WT repeat 3	Abundance Ratio: CoV2Δ/CoV2WT	p value
		O14786|NRP1_HUMAN	8	7	5	11	8	8	1.9984	0.000238539
		Q9UHN6|CEIP2_HUMAN	16	6	5	16	11	9	2.13053	0.00342035
		Q9BYF1|ACE2_HUMAN	15	5	6	21	16	15	6.51144	0.000462504
		P04920|B3A2_HUMAN	6	1	2	6	2	2	15.5316	0.0498326
		Q13308|PTK7_HUMAN	#N/A	1	3	1	2	1	25.0273	1.85926e-07
		Q9UN70|PCDGK_HUMAN	#N/A	1	1	1	2	2	38.7315	7.52313e-06
		P21860|ERBB3_HUMAN	5	1	1	6	1	3	4.13583	0.0368524
		Q86XX4|FRAS1_HUMAN	1	#N/A	2	2	4	4	25.1122	4.86437e-05
		Q5SZK8|FREM2_HUMAN	#N/A	4	3	2	5	8	99.1548	6.57739e-08
		Q92673|SORL_HUMAN	6	8	4	9	10	9	1.84702	0.0363826
		O43306|ADCY6_HUMAN	1	#N/A	2	1	3	2	19.7506	0.0281203
		O43157|PLXB1_HUMAN	#N/A	1	1	1	2	2	26.9884	1.02792e-06
		Q9Y666|S12A7_HUMAN	7	4	3	10	3	5	1.97022	0.00858161
